# Supplementary material for: Different responses of luminal and glandular epithelium during mouse embryo implantation
Source: Front Vet Sci. 2025 Sep 24;12:1661930. doi: 10.3389/fvets.2025.1661930 (PMC12506090; doi:10.3389/fvets.2025.1661930)
Supplement: Supplementary file 4 [file Table_1.xlsx]

## Sheet: DEG
h6_LE vs h0_LE	h3_LE vs h0_LE	Set	Count	values
TRUE	TRUE	h6_LE vs h0_LE∩h3_LE vs h0_LE	351	Sprr2b,Sprr1a,Trim15,Stc1,Tgm2,Gm13032,Nkain1,Ntn4,Map3k6,Ankrd29,Alpl,Sox1ot,Tm4sf1,Aen,Prss27,Gadd45a,Add2,Tnfrsf12a,Hcrtr1,Timp1,Lrat,Sprr2g,Stat5a,Inpp1,Ctsb,Aqp3,Atp2c2,Nars,Sox9,Lif,Gm26226,Rdh11,Arid5a,Padi1,Ctps,Mxd4,Slc22a5,Gm14005,Tcim,Tox3,Aqp8,Sprr2f,Bcl3,Qsox1,Avp,Gch1,Rdh12,Obp2a,Peli3,Fam3b,Padi2,Hey1,Fmo2,Magix,Fut2,2810459M11Rik,Hilpda,Mboat2,Trex2,Sprr2a3,Ankrd46,Gm16174,Sult4a1…
FALSE	TRUE	(h3_LE vs h0_LE)∖(h6_LE vs h0_LE)	226	4930539E08Rik,Prr5l,Tspan15,Coq10b,Gm16193,Rnf19a,Tle3,Slc25a25,Bcar1,Atf4,Sox7,Junb,Csrnp1,Sertad1,C2cd4b,Unc45a,Gm43428,Sec1,Ets1,Sema4c,Coro7,Gm26394,1700017B05Rik,6430562O15Rik,Mir22hg,Caskin2,Mtus1,B4gat1,Etv3,Ifrd1,Fzd8,Tsc1,Rara,Stat5b,C030015A19Rik,Slc25a33,Errfi1,Sphk1,Cnnm4,Epha2,Homer1,Tmem251,Noct,Zxdc,Zfand5,Npas2,Crem,Fosl2,Osbpl1a,Mphosph8,A730049H05Rik,Uhrf1bp1,Bcar3,Narf,Msantd4,…
TRUE	FALSE	(h6_LE vs h0_LE)∖(h3_LE vs h0_LE)	718	Hmox1,Krt4,Gm20757,Rrp12,Efcab12,Rec8,Sdc1,Igdcc3,Bmp1,Mapk15,Sulf2,Gm40578,Clmn,Plcl1,Rab3ip,Cdc14a,2300002M23Rik,Slc23a1,Mxi1,Clic5,Fam234a,Krt13,Sgsm3,Il6ra,Lap3,Bace2,Ccdc134,Ttc39a,Tuba1c,Krt7,Mgat5,Ap3b2,Amdhd1,Acsl3,Cdo1,Enpp3,Selenbp1,Ttc22,Nolc1,Tuba8,Rras2,Cul9,Nipal3,Galnt3,Tmem123,Tgm1,Msn,Porcn,Sema6a,Ehd2,Sdhaf4,Thpo,Ccdc86,Bysl,Prelid2,Rgs11,Gng12,Rin1,Scel,Grip1,Nwd1,Mlph,Mall,Aqp…

## Sheet: GO
ID	ONTOLOGY	Description	GeneRatio	BgRatio	RichFactor	FoldEnrichment	zScore	pvalue	p.adjust	qvalue	geneID	Count
GO:1901652	BP	response to peptide	54/1068	464/28891	0.116379	3.14823	9.13971	1.10751e-13	3.70351e-10	2.63358e-10	Stat5a/Obp2a/Cdo1/Serpina3n/Foxo4/Appl2/Vwa2/Pck1/Uchl3/Capn1/Nfkbia/Lgmn/Trib3/Socs3/Nod1/Slc26a6/Pdk2/Vps13c/Ceacam1/Vgf/Epha4/Ghr/Adcy6/Jak1/Grb10/Khk/Hmga1/Mzb1/Foxo1/Slc24a4/Gper1/Gdf15/Eif4ebp1/Prlh/Zfp36l1/Insig1/Ramp3/Gpam/Egr1/Sorl1/Rarres2/Bcar1/Tsc1/Stat5b/Slc25a33/Fosl2/Bcar3/Ptpn1/Npr2/Nr4a1/Jak3/Actn2/Nr4a3/Nr4a2	54
GO:0043588	BP	skin development	45/1068	340/28891	0.132353	3.58035	9.377	1.38036e-13	3.70351e-10	2.63358e-10	Sprr2b/Sprr1a/Krt4/Sprr2g/Sox9/Sprr2f/Krt7/Tgm1/Scel/Sprr2e/Tnfrsf19/Fermt1/Cdkn1a/Irf6/Dhcr24/Cysrt1/Krt17/Palld/Vangl2/Kazn/Il1a/Krt87/Clic4/Krt6a/Klf4/Itga6/Cldn1/Cers3/Lor/Ncor2/Arrdc3/Sfn/Tcf7l1/Barx2/Lgr4/Zfp36l1/Txnip/Itga3/Scd1/Errfi1/Epha2/Fosl2/Zfp36/Pdgfa/Ptgs2	45
GO:0045444	BP	fat cell differentiation	39/1068	270/28891	0.144444	3.90744	9.40389	3.60998e-13	6.45705e-10	4.59164e-10	Selenbp1/Aldh6a1/Pim1/Uchl3/Trib3/Ttc8/Klf4/Itga6/Ncor2/Fndc5/Plac8/Id2/Napepld/Ccnd1/Lrg1/Foxo1/Gper1/Tgfb1i1/Prlh/Crebl2/Zfp36l1/Insig1/Cebpd/Scd1/Gata2/Rarres2/Noct/Fosl2/Zfp36l2/Zfp36/Tmem120a/Cebpb/Npr2/Nr4a1/Cebpa/Tmem120b/Nr4a3/Ptgs2/Nr4a2	39
GO:0043434	BP	response to peptide hormone	48/1068	396/28891	0.121212	3.27897	8.94662	5.86669e-13	7.58715e-10	5.39526e-10	Stat5a/Obp2a/Cdo1/Serpina3n/Foxo4/Appl2/Vwa2/Pck1/Uchl3/Capn1/Trib3/Socs3/Slc26a6/Pdk2/Vps13c/Ceacam1/Vgf/Ghr/Adcy6/Jak1/Grb10/Khk/Hmga1/Mzb1/Foxo1/Slc24a4/Gper1/Gdf15/Eif4ebp1/Prlh/Zfp36l1/Insig1/Gpam/Egr1/Sorl1/Rarres2/Bcar1/Tsc1/Stat5b/Slc25a33/Bcar3/Ptpn1/Npr2/Nr4a1/Jak3/Actn2/Nr4a3/Nr4a2	48
GO:0019216	BP	regulation of lipid metabolic process	48/1068	398/28891	0.120603	3.26249	8.90465	7.06965e-13	7.58715e-10	5.39526e-10	Stat5a/Sox9/Aqp8/Avp/Obp2a/Fmo2/Acsl3/Mfsd2a/Appl2/Pck1/Pla2g4a/Idh1/Slc45a3/Ces1e/Trib3/Pdk2/Clcn2/Il1a/Fabp5/Cpt1a/Ceacam1/Akr1c18/Ldlr/Adra2a/Id2/Avil/Gper1/H6pd/Thrsp/Ces1d/Crebl2/Insig1/Etfbkmt/Gpam/Egr1/Sorl1/Fgf1/Hpgd/Rarres2/Stat5b/Sphk1/C3/Kit/Pdgfa/Sik1/Igfbp7/Nr4a3/Ptgs2	48
GO:0008544	BP	epidermis development	46/1068	397/28891	0.115869	3.13443	8.38992	8.71038e-12	6.7724e-09	4.81589e-09	Sprr2b/Sprr1a/Krt4/Sprr2g/Sox9/Sprr2f/Clic5/Hey1/Krt7/Tgm1/Scel/Sprr2e/Plod3/Maff/Tnfrsf19/Fermt1/Cdkn1a/Irf6/Cysrt1/Krt17/Palld/Vangl2/Kazn/Il1a/Krt87/Clic4/Nab2/Krt6a/Klf4/Cldn1/Cers3/Lor/Ncor2/Gab1/Sfn/Barx2/Lgr4/Zfp36l1/Txnip/Errfi1/Epha2/Fosl2/Ptch1/Zfp36/Pdgfa/Ptgs2	46
GO:0006066	BP	alcohol metabolic process	43/1068	354/28891	0.121469	3.28592	8.47843	8.83466e-12	6.7724e-09	4.81589e-09	Lrat/Rdh11/Aqp8/Gch1/Rdh12/Rbp1/Cat/Akr1c19/Pck1/Pla2g4a/Dhcr24/Idh1/G6pdx/Lima1/Npc1/Mbtps1/Ces1e/Clcn2/Pctp/Sptlc3/Ephx1/Naaa/Akr1c18/Plpp3/Sqle/Ldlr/Msmo1/Napepld/Gper1/H6pd/Slc5a3/Ces1d/Tsku/Insig1/Lrp2/Sord/Fgf1/Errfi1/Sphk1/Cebpa/Chka/Lcat/Dbh	43
GO:0046890	BP	regulation of lipid biosynthetic process	33/1068	222/28891	0.148649	4.02117	8.85325	1.05856e-11	6.89795e-09	4.90517e-09	Aqp8/Avp/Obp2a/Acsl3/Mfsd2a/Pck1/Pla2g4a/Idh1/Slc45a3/Ces1e/Trib3/Clcn2/Il1a/Fabp5/Ceacam1/Akr1c18/Ldlr/Avil/Gper1/H6pd/Thrsp/Ces1d/Crebl2/Insig1/Gpam/Egr1/Fgf1/Sphk1/C3/Pdgfa/Sik1/Igfbp7/Ptgs2	33
GO:0030216	BP	keratinocyte differentiation	28/1068	163/28891	0.171779	4.64688	9.14788	1.15694e-11	6.89795e-09	4.90517e-09	Sprr2b/Sprr1a/Krt4/Sprr2g/Sprr2f/Krt7/Tgm1/Scel/Sprr2e/Cdkn1a/Irf6/Krt17/Palld/Kazn/Il1a/Krt87/Clic4/Krt6a/Cers3/Lor/Sfn/Zfp36l1/Txnip/Errfi1/Epha2/Fosl2/Zfp36/Ptgs2	28
GO:0001649	BP	osteoblast differentiation	33/1068	230/28891	0.143478	3.8813	8.59537	2.81129e-11	1.50854e-08	1.07273e-08	Sox9/Hey1/Hdac5/Pdlim7/Fhl2/Zhx3/Il6st/Chrd/Id2/Ihh/Tmem53/Map2k6/Fignl1/Wnt11/Lgr4/Fam20c/Cebpd/Pthlh/Igfbp3/Mir30c-1/Ltf/Atf4/Junb/Epha2/Noct/Fosl2/Ptch1/Cebpb/Bambi/Cebpa/Tob1/Il6/Jund	33
GO:1901653	BP	cellular response to peptide	41/1068	346/28891	0.118497	3.20552	8.08616	5.87467e-11	2.86577e-08	2.03787e-08	Stat5a/Obp2a/Foxo4/Appl2/Vwa2/Pck1/Uchl3/Lgmn/Trib3/Socs3/Nod1/Slc26a6/Pdk2/Ceacam1/Epha4/Ghr/Adcy6/Jak1/Grb10/Hmga1/Mzb1/Foxo1/Gper1/Gdf15/Eif4ebp1/Zfp36l1/Insig1/Gpam/Sorl1/Rarres2/Bcar1/Stat5b/Slc25a33/Bcar3/Ptpn1/Npr2/Nr4a1/Jak3/Actn2/Nr4a3/Nr4a2	41
GO:0001503	BP	ossification	50/1068	484/28891	0.103306	2.79458	7.80062	7.26092e-11	3.24684e-08	2.30885e-08	Stc1/Alpl/Sox9/Bmp1/Ccdc134/Hey1/Fgf18/Hdac5/Pdlim7/Sbno2/Fhl2/Zhx3/P2ry2/Il6st/Sgms2/Prickle1/Chrd/Nab2/Alox15/Nfix/Id2/Ihh/Tmem53/Map2k6/Fignl1/Wnt11/Ppargc1b/Lgr4/Fam20c/Atp6v0a4/Cebpd/Pthlh/Igfbp3/Mir30c-1/Ltf/Atf4/Junb/Epha2/Noct/Fosl2/Ptch1/Cebpb/Npr2/Bambi/Cebpa/Pam16/Tob1/Il6/Jund/Ptgs2	50
GO:0070371	BP	ERK1 and ERK2 cascade	42/1068	367/28891	0.114441	3.09581	7.91658	1.03837e-10	4.19167e-08	2.98072e-08	Hcrtr1/Sox9/Lif/Avp/Sema6a/Thpo/Fgf18/Pla2g5/Vegfb/Nod1/Cxcr4/Spred3/Il1a/Klf4/L1cam/Mfhas1/Ceacam1/Epha4/Ece1/Alox15/Grb10/Bmyc/Glipr2/Timp3/Gper1/Zfp36l1/Fbln1/Ramp3/Fgf1/Rara/Errfi1/Epha2/Ptpn1/Dusp6/Zfp36l2/C3/Fam83d/Pdgfa/Wnk4/Il6/Dusp1/Atf3	42
GO:0071375	BP	cellular response to peptide hormone stimulus	37/1068	296/28891	0.125	3.38144	8.06858	1.09362e-10	4.19167e-08	2.98072e-08	Stat5a/Obp2a/Foxo4/Appl2/Vwa2/Pck1/Uchl3/Trib3/Socs3/Slc26a6/Pdk2/Ceacam1/Ghr/Adcy6/Jak1/Grb10/Hmga1/Mzb1/Foxo1/Gper1/Gdf15/Eif4ebp1/Zfp36l1/Insig1/Gpam/Sorl1/Rarres2/Bcar1/Stat5b/Slc25a33/Bcar3/Ptpn1/Nr4a1/Jak3/Actn2/Nr4a3/Nr4a2	37
GO:0009991	BP	response to extracellular stimulus	48/1068	460/28891	0.104348	2.82277	7.72095	1.23735e-10	4.42642e-08	3.14765e-08	Alpl/Clic5/Mfsd2a/Appl2/Stk39/Rbp1/Pim1/Cdkn1a/Pck1/Krt20/Gabarapl1/Dsc2/Fosl1/Wipi1/Pdk2/Ppan/Nudt1/Itga6/Guca2b/Axl/Vgf/Ghr/Ldlr/Prr5/Hamp/Bche/Foxo1/Asns/Rragd/Gdf15/Tfrc/Eif4ebp1/Prlh/Sorl1/Fos/Slc25a25/Atf4/Tsc1/Noct/Zfp36/Prkab1/Chka/Wnk4/Cfh/Prl8a2/Atf3/Rnase4/Nr4a2	48
GO:0001659	BP	temperature homeostasis	29/1068	195/28891	0.148718	4.02304	8.29867	1.85291e-10	6.2142e-08	4.41895e-08	Alpl/Plcl1/Appl2/Cxcr4/Il1a/Fabp5/Hadh/Pctp/Il4ra/Grb10/Arrdc3/Plac8/Map2k6/Napepld/Gpx2/Ppargc1b/Gadd45g/Ces1d/Lgr4/Scd1/Lcn2/Egr1/Tle3/Atf4/Cebpb/Prkab1/Mfap2/Dbh/Ptgs2	29
GO:1990845	BP	adaptive thermogenesis	27/1068	173/28891	0.156069	4.22191	8.32754	2.57767e-10	8.13634e-08	5.78579e-08	Alpl/Plcl1/Clic5/Appl2/Cxcr4/Fabp5/Hadh/Pctp/Il4ra/Grb10/Arrdc3/Plac8/Ckb/Map2k6/Ppargc1b/Gadd45g/Ces1d/Lgr4/Scd1/Lcn2/Sorl1/Tle3/Atf4/Cebpb/Prkab1/Mfap2/Dbh	27
GO:0001667	BP	ameboidal-type cell migration	48/1068	471/28891	0.101911	2.75684	7.53162	2.7701e-10	8.25799e-08	5.8723e-08	Stc1/Hmox1/Gadd45a/Timp1/Stat5a/Sox9/Sema6a/Fgf18/Nrtn/Dpp4/Hdac5/Hyal1/Appl2/Syde1/Ret/Adamts9/Fermt1/Foxp1/Rin2/Lgmn/Sema3e/Cxcr4/Klf4/Hbegf/Ceacam1/Plpp3/Sema3f/Glipr2/Lrg1/Egr3/Wnt11/Itga3/Tns1/Gata2/Lcn2/Fgf1/Prr5l/Bcar1/Ets1/Sema4c/Epha2/Zfand5/Kit/Nr4a1/Amotl1/Plk2/Sparc/Ptgs2	48
GO:0009913	BP	epidermal cell differentiation	33/1068	252/28891	0.130952	3.54246	7.94205	3.27928e-10	9.26139e-08	6.58582e-08	Sprr2b/Sprr1a/Krt4/Sprr2g/Sprr2f/Clic5/Hey1/Krt7/Tgm1/Scel/Sprr2e/Maff/Cdkn1a/Irf6/Krt17/Palld/Kazn/Il1a/Krt87/Clic4/Krt6a/Klf4/Cers3/Lor/Sfn/Zfp36l1/Txnip/Errfi1/Epha2/Fosl2/Ptch1/Zfp36/Ptgs2	33
GO:0072001	BP	renal system development	40/1068	352/28891	0.113636	3.07403	7.67053	3.5693e-10	9.57643e-08	6.80985e-08	Sox9/Lif/Sulf2/Il6ra/Hey1/Aqp11/Hdac5/Cat/Ret/Gpr4/Adamts16/Vangl2/Crlf1/Cxcr4/Ttc8/Tiparp/Prickle1/Calb1/Nle1/Epha4/Adamts6/Id2/Sox4/Gcnt1/Slc5a1/Arg2/Wnt11/Lgr4/Itga3/Lrp2/Stra6/Egr1/Fgf1/Tsc1/Rara/Ptch1/Npr2/Pdgfa/Wnk4/Cfh	40
GO:0046486	BP	glycerolipid metabolic process	41/1068	380/28891	0.107895	2.91871	7.37655	1.03352e-09	2.64088e-07	1.87794e-07	Lrat/Inpp1/Acsl3/Mboat2/Mfsd2a/Pla2g5/Cat/Pck1/Pla2g4a/Agpat2/Il6st/Serinc2/Socs3/Cwh43/Fabp5/Cpt1a/Pgs1/Abhd16a/Naaa/Cds2/Alox15/Chpt1/Ldlr/Lpcat4/Abhd2/Napepld/Avil/Thrsp/Plch2/Ces1d/Insig1/Ang4/Scd1/Gpam/Sorl1/Cish/C3/Chka/Pdgfa/Lcat/Sik1	41
GO:0106106	BP	cold-induced thermogenesis	24/1068	154/28891	0.155844	4.21582	7.8395	2.59522e-09	6.32998e-07	4.50128e-07	Alpl/Plcl1/Appl2/Cxcr4/Fabp5/Hadh/Pctp/Il4ra/Grb10/Arrdc3/Plac8/Map2k6/Ppargc1b/Gadd45g/Ces1d/Lgr4/Scd1/Lcn2/Tle3/Atf4/Cebpb/Prkab1/Mfap2/Dbh	24
GO:0048732	BP	gland development	47/1068	489/28891	0.0961145	2.60004	6.99147	2.86818e-09	6.69159e-07	4.75842e-07	Tgm2/Ntn4/Hmox1/Stat5a/Atp2c2/Sox9/Sulf2/Cdo1/Msn/Fgf18/Cdkn1b/Lmo4/Pck1/Irf6/Serpinb5/Capn1/Npc1/Plaur/Pgr/Clcn2/Nme1/Wls/Msx1/Igsf3/Ceacam1/Slc12a2/Hmga1/Id2/Ripk3/Hp/Ccnd1/Fasn/Scd1/Gata2/Stra6/Pthlh/Fgf1/Stat5b/Errfi1/Epha2/Zfp703/Ptch1/Cebpb/Cebpa/Pdgfa/Il6/Prl8a2	47
GO:0050678	BP	regulation of epithelial cell proliferation	43/1068	426/28891	0.100939	2.73055	7.05003	3.14499e-09	7.03167e-07	5.00026e-07	Hmox1/Krt4/Stat5a/Sox9/Sulf2/Hey1/Tgm1/Fgf18/Cdkn1b/Aqp11/Hyal1/Ift122/Nupr1/Irf6/Dlx6/Foxp1/Serpinb5/Vegfb/Pgr/Nme1/Cldn1/Ceacam1/Bmyc/Ihh/Sfn/Ccnd1/Lrg1/Egr3/Zfp36l1/Ang4/Gata2/F3/Fgf1/Errfi1/Zfp703/Ptch1/Zfp36/Nr4a1/Dbh/Il6/Tinf2/Sparc/Nr4a3	43
GO:0031424	BP	keratinization	15/1068	60/28891	0.25	6.76287	8.75472	3.33891e-09	7.16664e-07	5.09623e-07	Sprr2b/Sprr1a/Krt4/Sprr2f/Krt7/Tgm1/Sprr2e/Krt17/Kazn/Il1a/Krt87/Krt6a/Cers3/Lor/Sfn	15
GO:0006631	BP	fatty acid metabolic process	45/1068	463/28891	0.0971922	2.6292	6.92385	4.41625e-09	9.11446e-07	6.48134e-07	Sox9/Avp/Obp2a/Fmo2/Acsl3/Mfsd2a/Appl2/Ilvbl/Pla2g5/Pck1/Nudt19/Pla2g4a/Acaa2/Elovl7/Slc45a3/Ces1e/Trib3/Alox12e/Pdk2/Fabp5/Hadh/Cpt1a/Ceacam1/Ephx1/Phyh/Naaa/Akr1c18/Alox15/Abhd2/Slc27a3/Fasn/Ces1d/Insig1/Etfbkmt/Scd1/Gpam/Hpgd/Sphk1/Them4/C3/Scd2/Prkab1/Hpgds/Nr4a3/Ptgs2	45
GO:0042060	BP	wound healing	39/1068	370/28891	0.105405	2.85137	7.02215	5.09116e-09	1.01182e-06	7.19511e-07	Hmox1/Tnfrsf12a/Timp1/Il6ra/Fermt1/Gpr4/Cdkn1a/Pla2g4a/Vegfb/Arhgef19/Plaur/Vangl2/Cxcr4/Thbd/Il1a/Krt6a/Hbegf/Cldn1/Axl/Ceacam1/Plpp3/Klkb1/Alox15/Slc12a2/Hps4/Adra2a/Lrg1/St3gal4/Enpp4/Tsku/Fbln1/Gata2/F3/Fgf1/Adra2c/Npr2/Pdgfa/Cfh/Il6	39
GO:0010565	BP	regulation of cellular ketone metabolic process	25/1068	172/28891	0.145349	3.9319	7.55591	5.31231e-09	1.01807e-06	7.23952e-07	Sox9/Avp/Obp2a/Fmo2/Mfsd2a/Appl2/Slc7a7/Pla2g4a/Slc45a3/Ces1e/Trib3/Pdk2/Clcn2/Fabp5/Cpt1a/Ceacam1/Akr1c18/Ncor2/H6pd/Ces1d/Insig1/Etfbkmt/Egr1/Nr4a3/Ptgs2	25
GO:0062012	BP	regulation of small molecule metabolic process	40/1068	389/28891	0.102828	2.78165	6.93132	6.57962e-09	1.19346e-06	8.48677e-07	Sox9/Aqp8/Avp/Obp2a/Fmo2/Mfsd2a/Appl2/Nupr1/Slc7a7/Pla2g4a/Slc45a3/Lcmt1/Ces1e/Trib3/Pdk2/Clcn2/Fabp5/Cpt1a/Ceacam1/Akr1c18/Ncor2/Ldlr/Lacc1/Ier3/Foxo1/Gper1/H6pd/Ces1d/Insig1/Etfbkmt/Igfbp3/Egr1/Fgf1/Hsd11b1/Kit/Midn/Sik1/Il6/Nr4a3/Ptgs2	40
GO:0032355	BP	response to estradiol	14/1068	54/28891	0.259259	7.01335	8.66554	6.67236e-09	1.19346e-06	8.48677e-07	Sprr2b/Sprr2g/Mapk15/Sprr2f/Sprr2e/Fam210b/Ghr/Sprr2a1/Gper1/Ramp3/Stat5b/Errfi1/Fosl2/Zfp703	14
GO:0120161	BP	regulation of cold-induced thermogenesis	23/1068	150/28891	0.153333	4.1479	7.57308	7.63063e-09	1.32084e-06	9.39254e-07	Alpl/Plcl1/Appl2/Cxcr4/Fabp5/Hadh/Pctp/Il4ra/Grb10/Arrdc3/Plac8/Map2k6/Ppargc1b/Gadd45g/Lgr4/Scd1/Lcn2/Tle3/Atf4/Cebpb/Prkab1/Mfap2/Dbh	23
GO:1902075	BP	cellular response to salt	27/1068	202/28891	0.133663	3.61579	7.30935	8.40063e-09	1.40868e-06	1.00172e-06	Tgm2/Cdkn1b/Syt12/Stk39/Lgmn/Cpne8/Slc13a5/Syt6/Clic4/Ly6g6d/Ly6a/Slc25a23/Akr1c18/Cpne2/Alox15/Slc12a2/Id2/Ly6c1/Mapk13/Ly6g6e/Nptx1/Egr1/Fos/Junb/Cebpa/Jund/Fosb	27
GO:0001822	BP	kidney development	36/1068	336/28891	0.107143	2.89837	6.85753	1.28603e-08	2.09117e-06	1.48704e-06	Sox9/Lif/Sulf2/Il6ra/Hey1/Aqp11/Cat/Ret/Gpr4/Adamts16/Vangl2/Crlf1/Cxcr4/Tiparp/Calb1/Nle1/Epha4/Adamts6/Id2/Sox4/Gcnt1/Slc5a1/Arg2/Wnt11/Lgr4/Itga3/Lrp2/Stra6/Egr1/Fgf1/Tsc1/Rara/Ptch1/Pdgfa/Wnk4/Cfh	36
GO:0008202	BP	steroid metabolic process	37/1068	358/28891	0.103352	2.79583	6.69868	2.11087e-08	3.33145e-06	2.36901e-06	Stat5a/Aqp8/Sult4a1/Hsd17b11/Cat/Akr1c19/Dhcr24/G6pdx/Lima1/Npc1/Mbtps1/Ces1e/Tiparp/Clcn2/Il1a/Pctp/Akr1c18/Sqle/Ldlr/Msmo1/H6pd/Srd5a1/Ces1d/Tsku/Insig1/Lrp2/Hsd17b2/Egr1/Fgf1/Hsd11b1/Adm/Stat5b/Errfi1/Kit/Cebpa/Lcat/Igfbp7	37
GO:1902074	BP	response to salt	36/1068	343/28891	0.104956	2.83922	6.71354	2.19751e-08	3.3691e-06	2.39578e-06	Tgm2/Alpl/Cdkn1b/Syt12/Hdac5/Stk39/Pla2g4a/Lgmn/Cpne8/Pgr/Slc13a5/Syt6/Clic4/Ly6g6d/Ly6a/Casp1/Slc25a23/Akr1c18/Cpne2/Alox15/Slc12a2/Id2/Ly6c1/Mapk13/Drd4/Ly6g6e/Nptx1/Egr1/Fos/Junb/Homer1/Ptch1/Npr2/Cebpa/Jund/Fosb	36
GO:0010631	BP	epithelial cell migration	35/1068	328/28891	0.106707	2.88659	6.73241	2.26408e-08	3.37473e-06	2.39979e-06	Stc1/Hmox1/Gadd45a/Stat5a/Sox9/Fgf18/Dpp4/Hdac5/Hyal1/Adamts9/Fermt1/Foxp1/Rin2/Lgmn/Cxcr4/Klf4/Hbegf/Ceacam1/Plpp3/Glipr2/Lrg1/Egr3/Itga3/Gata2/Lcn2/Fgf1/Bcar1/Ets1/Epha2/Kit/Nr4a1/Amotl1/Plk2/Sparc/Ptgs2	35
GO:0042180	BP	cellular ketone metabolic process	30/1068	255/28891	0.117647	3.18253	6.85854	2.55009e-08	3.69831e-06	2.62989e-06	Sox9/Avp/Obp2a/Fmo2/Mfsd2a/Appl2/Akr1c19/Slc7a7/Pla2g4a/Slc45a3/Ces1e/Trib3/Pdk2/Clcn2/Fabp5/Cpt1a/Ceacam1/Akr1c18/Ncor2/Coq8a/H6pd/Srd5a1/Ces1d/Insig1/Etfbkmt/Egr1/Coq10b/Stat5b/Nr4a3/Ptgs2	30
GO:0090132	BP	epithelium migration	35/1068	330/28891	0.106061	2.8691	6.69052	2.64064e-08	3.72886e-06	2.65161e-06	Stc1/Hmox1/Gadd45a/Stat5a/Sox9/Fgf18/Dpp4/Hdac5/Hyal1/Adamts9/Fermt1/Foxp1/Rin2/Lgmn/Cxcr4/Klf4/Hbegf/Ceacam1/Plpp3/Glipr2/Lrg1/Egr3/Itga3/Gata2/Lcn2/Fgf1/Bcar1/Ets1/Epha2/Kit/Nr4a1/Amotl1/Plk2/Sparc/Ptgs2	35
GO:0090130	BP	tissue migration	35/1068	332/28891	0.105422	2.85181	6.64894	3.07543e-08	4.23148e-06	3.00902e-06	Stc1/Hmox1/Gadd45a/Stat5a/Sox9/Fgf18/Dpp4/Hdac5/Hyal1/Adamts9/Fermt1/Foxp1/Rin2/Lgmn/Cxcr4/Klf4/Hbegf/Ceacam1/Plpp3/Glipr2/Lrg1/Egr3/Itga3/Gata2/Lcn2/Fgf1/Bcar1/Ets1/Epha2/Kit/Nr4a1/Amotl1/Plk2/Sparc/Ptgs2	35
GO:0035264	BP	multicellular organism growth	28/1068	230/28891	0.121739	3.29323	6.84105	3.53759e-08	4.74567e-06	3.37467e-06	Stat5a/Mfsd2a/H2-Q2/Stk40/G6pdx/Lgmn/Ttc8/Prickle1/Clic4/Guca2b/Ghr/Slc12a2/Nfix/Plac8/Ercc5/Hmga1/Ihh/Stc2/Gdf15/Prlh/Zfp36l1/Gpam/Slc25a25/Rara/Stat5b/Fosl2/Ptch1/Npr2	28
GO:0030099	BP	myeloid cell differentiation	44/1068	480/28891	0.0916667	2.47972	6.40493	3.71552e-08	4.8628e-06	3.45796e-06	Stat5a/Lif/Thpo/Trim10/Bcl6/Rbp1/Sbno2/Fam210b/Slc1a5/Foxp1/Hoxb8/G6pdx/Nfkbia/Nme1/Hscb/Mfhas1/Ceacam1/Tspo2/Nfix/Bmyc/Hmga1/Id2/Fasn/Tfrc/Ppargc1b/Fam20c/Zfp36l1/Gata2/Fos/Junb/Ets1/Rara/Stat5b/Epha2/Fosl2/Zfp36/Cebpb/Kit/Ncapg2/Cebpa/Rbfox2/Trib1/Csf3/Mfap2	44
GO:0048872	BP	homeostasis of number of cells	39/1068	401/28891	0.0972569	2.63094	6.44351	4.62298e-08	5.75372e-06	4.0915e-06	Hmox1/Stat5a/Sox9/Trim10/Bcl6/Fam210b/Slc1a5/G6pdx/Hscb/Ampd3/Mfhas1/Axl/Nle1/Tspo2/Pacs1/Sprr2a1/Nfix/Hmga1/Id2/Ripk3/Sox4/Napepld/Hamp/Lgr4/Smarca2/Zfp36l1/Gata2/Gpam/St6galnac1/Ets1/Stat5b/Fosl2/Zfp36/Kit/Ncapg2/Jak3/Rbfox2/Cfh/Il6	39
GO:0032868	BP	response to insulin	30/1068	262/28891	0.114504	3.0975	6.68201	4.71571e-08	5.75372e-06	4.0915e-06	Obp2a/Foxo4/Appl2/Vwa2/Pck1/Uchl3/Trib3/Socs3/Pdk2/Vps13c/Ceacam1/Vgf/Grb10/Khk/Hmga1/Mzb1/Foxo1/Eif4ebp1/Prlh/Zfp36l1/Insig1/Gpam/Egr1/Sorl1/Rarres2/Bcar1/Tsc1/Slc25a33/Bcar3/Ptpn1	30
GO:0045765	BP	regulation of angiogenesis	33/1068	307/28891	0.107492	2.90782	6.58418	4.7593e-08	5.75372e-06	4.0915e-06	Hmox1/Gadd45a/Tnfrsf12a/Lif/Sema6a/Fgf18/Foxo4/Hyal1/Adamts9/Gpr4/Cd59a/Vegfb/Sema3e/Cxcr4/Il1a/Klf4/Ceacam1/Hk2/Jak1/Slc12a2/Gab1/Lrg1/Gata2/F3/Fgf1/Adm/Ets1/Sphk1/Epha2/Ppp1r15a/C3/Plk2/Sparc	33
GO:0009100	BP	glycoprotein metabolic process	36/1068	354/28891	0.101695	2.751	6.49443	4.93238e-08	5.75372e-06	4.0915e-06	Sulf2/Bace2/Mgat5/Fut2/Galnt3/Porcn/Aqp11/Mgat4a/Hyal1/Dpy19l1/Plod3/B4galt5/Entpd5/Hexb/Slc39a8/Hexa/B3gnt8/Vegfb/Npc1/Gmppb/Vangl2/Tmtc2/Hbegf/Pcsk6/Fut4/Ihh/Gcnt1/Phlda1/St3gal4/Ganc/Neu2/St6galnac1/Sec1/B4gat1/Jak3/St6gal2	36
GO:0022409	BP	positive regulation of cell-cell adhesion	36/1068	354/28891	0.101695	2.751	6.49443	4.93238e-08	5.75372e-06	4.0915e-06	Stat5a/Il6ra/Dpp4/Bcl6/H2-Q2/Pck1/H2-Q4/Cd59a/Capn1/Il6st/Plaur/Il1a/Il4ra/Itga6/L1cam/Ceacam1/Plpp3/Jak1/Alox15/Pnp/Fut4/Ihh/Sox4/Gcnt1/H2-T-ps/Egr3/St3gal4/Tfrc/Smarca2/Gpam/Ets1/Rara/Stat5b/Jak3/Il6/Nr4a3	36
GO:1901342	BP	regulation of vasculature development	33/1068	311/28891	0.106109	2.87042	6.49748	6.4867e-08	7.40588e-06	5.26636e-06	Hmox1/Gadd45a/Tnfrsf12a/Lif/Sema6a/Fgf18/Foxo4/Hyal1/Adamts9/Gpr4/Cd59a/Vegfb/Sema3e/Cxcr4/Il1a/Klf4/Ceacam1/Hk2/Jak1/Slc12a2/Gab1/Lrg1/Gata2/F3/Fgf1/Adm/Ets1/Sphk1/Epha2/Ppp1r15a/C3/Plk2/Sparc	33
GO:0070372	BP	regulation of ERK1 and ERK2 cascade	35/1068	343/28891	0.102041	2.76036	6.42565	6.93789e-08	7.75598e-06	5.51532e-06	Hcrtr1/Lif/Sema6a/Thpo/Fgf18/Pla2g5/Vegfb/Nod1/Cxcr4/Spred3/Il1a/Klf4/L1cam/Mfhas1/Ceacam1/Epha4/Ece1/Alox15/Glipr2/Timp3/Gper1/Fbln1/Ramp3/Fgf1/Rara/Errfi1/Epha2/Ptpn1/Dusp6/C3/Fam83d/Pdgfa/Il6/Dusp1/Atf3	35
GO:0048545	BP	response to steroid hormone	29/1068	253/28891	0.114625	3.10076	6.57542	7.68216e-08	8.41275e-06	5.98235e-06	Alpl/Padi2/Cdo1/Stk39/Pck1/Akap13/Idh1/Foxp1/Npc1/Calcoco1/Ptger2/Pgr/Akr1c18/Ncor2/Fbxo32/Abhd2/Bche/Gper1/Ppargc1b/Eif4ebp1/Zfp36l1/Crebrf/Errfi1/Fosl2/Zfp36l2/Zfp36/Rbfox2/Lcat/Il6	29
GO:0050873	BP	brown fat cell differentiation	14/1068	65/28891	0.215385	5.82648	7.63224	8.58567e-08	9.21414e-06	6.55222e-06	Selenbp1/Aldh6a1/Pim1/Itga6/Fndc5/Plac8/Napepld/Lrg1/Scd1/Gata2/Rarres2/Cebpb/Cebpa/Ptgs2	14
GO:0050727	BP	regulation of inflammatory response	39/1068	411/28891	0.0948905	2.56693	6.26842	8.89674e-08	9.36076e-06	6.65649e-06	Stat5a/Enpp3/Bcl6/Stk39/Cd200/Pla2g5/H2-Q2/Sbno2/Gpr4/Nupr1/H2-Q4/Slc39a8/Foxp1/Nfkbia/Socs3/Pdcd4/Casp1/Mfhas1/Alox15/Ldlr/Lacc1/Napepld/Ier3/H2-T-ps/Hamp/Gpx2/Gper1/C2cd4a/C2cd4b/Ets1/Stat5b/Sphk1/Zfp36/Cebpb/C3/Cebpa/Il16/Il6/Ptgs2	39
GO:0007159	BP	leukocyte cell-cell adhesion	41/1068	447/28891	0.0917226	2.48123	6.18357	1.06038e-07	1.09423e-05	7.7811e-06	Add2/Stat5a/Msn/Dpp4/Bcl6/Pla2g5/H2-Q2/Pck1/H2-Q4/Slc39a8/Cd59a/Capn1/Il6st/Il1a/Fgl2/Il4ra/Klf4/L1cam/Ceacam1/Pnp/Fut4/Ihh/Sox4/Gcnt1/H2-T-ps/Lrg1/Arg2/Egr3/St3gal4/Tfrc/Smarca2/Gpam/Sftpd/Ets1/Rara/Stat5b/Cebpb/Jak3/Cfh/Il6/Nr4a3	41
GO:0071248	BP	cellular response to metal ion	24/1068	187/28891	0.128342	3.47185	6.64399	1.21875e-07	1.23392e-05	8.7745e-06	Hmox1/Cdkn1b/Syt12/Stk39/Slc39a8/Lgmn/Cpne8/Slc13a5/Syt6/Clic4/Slc25a23/Akr1c18/Cpne2/Alox15/Slc12a2/Id2/Tfrc/Nptx1/Fos/Junb/Cebpa/Mt2/Jund/Fosb	24
GO:0046394	BP	carboxylic acid biosynthetic process	33/1068	321/28891	0.102804	2.781	6.28662	1.37039e-07	1.36176e-05	9.68354e-06	Avp/Acsl3/Ilvbl/Adi1/Rbp1/Pla2g5/Plod3/Mthfd1l/Pycr2/Pla2g4a/Elovl7/Slc45a3/Ces1e/Trib3/Alox12e/Fabp5/Ceacam1/Akr1c18/Alox15/Abhd2/Phgdh/Fasn/Asns/Ces1d/Gulo/Insig1/Scd1/Errfi1/Sphk1/Scd2/Prkab1/Hpgds/Ptgs2	33
GO:0043542	BP	endothelial cell migration	27/1068	231/28891	0.116883	3.16186	6.46329	1.43574e-07	1.39123e-05	9.89313e-06	Stc1/Hmox1/Gadd45a/Stat5a/Fgf18/Dpp4/Hdac5/Adamts9/Foxp1/Rin2/Lgmn/Cxcr4/Klf4/Ceacam1/Plpp3/Egr3/Gata2/Lcn2/Fgf1/Bcar1/Ets1/Epha2/Nr4a1/Amotl1/Plk2/Sparc/Ptgs2	27
GO:0045667	BP	regulation of osteoblast differentiation	22/1068	162/28891	0.135802	3.67366	6.68592	1.48901e-07	1.39123e-05	9.89313e-06	Sox9/Hey1/Hdac5/Pdlim7/Zhx3/Il6st/Chrd/Id2/Tmem53/Fam20c/Cebpd/Mir30c-1/Ltf/Atf4/Noct/Ptch1/Cebpb/Bambi/Cebpa/Tob1/Il6/Jund	22
GO:0045598	BP	regulation of fat cell differentiation	21/1068	149/28891	0.14094	3.81263	6.74379	1.49823e-07	1.39123e-05	9.89313e-06	Pim1/Uchl3/Trib3/Ncor2/Fndc5/Id2/Napepld/Foxo1/Gper1/Tgfb1i1/Crebl2/Zfp36l1/Insig1/Gata2/Rarres2/Noct/Zfp36l2/Zfp36/Cebpb/Cebpa/Ptgs2	21
GO:0015711	BP	organic anion transport	40/1068	436/28891	0.0917431	2.48179	6.10812	1.50376e-07	1.39123e-05	9.89313e-06	Aqp8/Slc23a1/Avp/Acsl3/Mfsd2a/Gfap/Rbp1/Pla2g5/Slco2a1/Slc1a5/Slc7a7/Pla2g4a/Slc39a8/P2ry2/Mgst1/Ces1e/Slc26a6/Slc13a5/Il1a/Fabp5/Slc16a12/Slc38a6/Ceacam1/Slco4c1/Slc25a23/Tspo2/Slc12a2/Map2k6/Arg2/Drd4/Ces1d/Slc7a5/Abcc4/Lrp2/Slc25a25/Slc25a42/Slc2a3/Lrrc8a/Slc15a1/Ptgs2	40
GO:0016053	BP	organic acid biosynthetic process	33/1068	324/28891	0.101852	2.75525	6.22494	1.70309e-07	1.54894e-05	1.10146e-05	Avp/Acsl3/Ilvbl/Adi1/Rbp1/Pla2g5/Plod3/Mthfd1l/Pycr2/Pla2g4a/Elovl7/Slc45a3/Ces1e/Trib3/Alox12e/Fabp5/Ceacam1/Akr1c18/Alox15/Abhd2/Phgdh/Fasn/Asns/Ces1d/Gulo/Insig1/Scd1/Errfi1/Sphk1/Scd2/Prkab1/Hpgds/Ptgs2	33
GO:0010594	BP	regulation of endothelial cell migration	23/1068	177/28891	0.129944	3.51517	6.57603	1.76891e-07	1.582e-05	1.12496e-05	Stc1/Hmox1/Gadd45a/Stat5a/Fgf18/Hdac5/Adamts9/Foxp1/Rin2/Lgmn/Klf4/Ceacam1/Plpp3/Gata2/Lcn2/Fgf1/Bcar1/Ets1/Epha2/Amotl1/Plk2/Sparc/Ptgs2	23
GO:0010632	BP	regulation of epithelial cell migration	28/1068	250/28891	0.112	3.02977	6.31509	2.08218e-07	1.83163e-05	1.30248e-05	Stc1/Hmox1/Gadd45a/Stat5a/Sox9/Fgf18/Hdac5/Hyal1/Adamts9/Foxp1/Rin2/Lgmn/Klf4/Hbegf/Ceacam1/Plpp3/Glipr2/Itga3/Gata2/Lcn2/Fgf1/Bcar1/Ets1/Epha2/Amotl1/Plk2/Sparc/Ptgs2	28
GO:0071900	BP	regulation of protein serine/threonine kinase activity	34/1068	343/28891	0.0991254	2.68149	6.13777	2.12259e-07	1.83707e-05	1.30635e-05	Gadd45a/Tcim/Nolc1/Fgf18/Cdkn1b/Pim1/Cdkn1a/Akap13/Mst1r/Vangl2/Trib3/Prkar1b/Rasip1/Ceacam1/Epha4/Ghr/Gab1/Adra2a/Sfn/Map2k6/Ccnd1/Ccng2/Map3k13/Drd4/Spry4/Sorl1/Fgf1/Ltf/Fzd8/Ptpn1/Kit/Trib1/Pdgfa/Dusp1	34
GO:0001558	BP	regulation of cell growth	41/1068	459/28891	0.0893246	2.41636	5.99287	2.16167e-07	1.84119e-05	1.30928e-05	Tnfrsf12a/Avp/Sema6a/Cdkn1b/Mfsd2a/Bcl6/Hyal1/Cdkn1a/Foxp1/G6pdx/Krt17/Draxin/Clstn1/Sema3e/Cxcr4/Bbc3/Ppan/Msx1/Hbegf/Mad2l2/L1cam/Ceacam1/Sema3f/Prr5/Islr2/Sfn/Ppt1/Hamp/Map1b/Map3k13/Wnt11/Smarca2/Igfbp3/Olfm1/Sertad1/Sema4c/Ifrd1/Slc25a33/Sphk1/Cxcl16/Igfbp7	41
GO:0048660	BP	regulation of smooth muscle cell proliferation	24/1068	193/28891	0.124352	3.36392	6.45569	2.21502e-07	1.85716e-05	1.32063e-05	Tgm2/Hmox1/Il6ra/Cdkn1b/Cdkn1a/Foxp1/Pdcd4/Klf4/Hbegf/Id2/Timp3/Gper1/Drd4/Abcc4/Ang4/Igfbp3/Egr1/Hpgd/Stat5b/Trib1/Dbh/Il6/Nr4a3/Ptgs2	24
GO:0034101	BP	erythrocyte homeostasis	22/1068	168/28891	0.130952	3.54246	6.47517	2.84053e-07	2.34497e-05	1.66752e-05	Hmox1/Stat5a/Trim10/Bcl6/Fam210b/Slc1a5/G6pdx/Hscb/Ampd3/Mfhas1/Axl/Tspo2/Hmga1/Id2/Zfp36l1/Gata2/Ets1/Stat5b/Zfp36/Kit/Ncapg2/Rbfox2	22
GO:0060485	BP	mesenchyme development	32/1068	316/28891	0.101266	2.73939	6.09124	2.97058e-07	2.41517e-05	1.71744e-05	Sox9/Hey1/Nolc1/Sema6a/Nrtn/Ret/Plaur/Vangl2/Sema3e/Pdcd4/Spred3/Prickle1/Chrd/Msx1/Erbb3/Mad2l2/Epha4/Sema3f/Glipr2/Sox4/Timp3/Lrg1/Tgfb1i1/Wnt11/Zfp36l1/Rbm24/Sema4c/Zfp703/Bambi/Fam83d/Tcf15/Il6	32
GO:0060348	BP	bone development	27/1068	242/28891	0.11157	3.01814	6.17678	3.68905e-07	2.95455e-05	2.10099e-05	Stc1/Alpl/Sox9/Sulf2/Fgf18/Pls3/Akap13/Foxp1/Ttc9/Foxn3/Bbx/Nab2/Msx1/Nfix/Ihh/Map2k6/Timp3/Fam20c/Insig1/Pthlh/Ltf/Rara/Fosl2/Npr2/Pdgfa/Cfh/Sparc	27
GO:1903706	BP	regulation of hemopoiesis	40/1068	452/28891	0.0884956	2.39394	5.85212	3.85951e-07	3.04561e-05	2.16575e-05	Stat5a/Lif/Tcim/Thpo/Bcl6/Rbp1/Fam210b/Pck1/Foxp1/Hoxb8/Nfkbia/Nme1/Fgl2/Il4ra/Axl/Ceacam1/Pnp/Bmyc/Id2/Tcf7/Ihh/Sox4/Egr3/Ppargc1b/Smarca2/Zfp36l1/Gata2/Fos/Ets1/Rara/Stat5b/Zfp36l2/Zfp36/Cebpb/Cebpa/Jak3/Rbfox2/Trib1/Csf3/Il6	40
GO:0010038	BP	response to metal ion	32/1068	320/28891	0.1	2.70515	6.00942	3.93978e-07	3.06008e-05	2.17604e-05	Hmox1/Cdkn1b/Syt12/Stk39/Pla2g4a/Slc39a8/Npc1/Lgmn/Cpne8/Slc13a5/Syt6/Il1a/Clic4/Slc25a23/Akr1c18/Cpne2/Alox15/Khk/Slc12a2/Id2/Hamp/Tfrc/Nptx1/Sord/Fos/Junb/Homer1/Cebpa/Lcat/Mt2/Jund/Fosb	32
GO:0071241	BP	cellular response to inorganic substance	28/1068	258/28891	0.108527	2.93582	6.11926	3.9919e-07	3.06008e-05	2.17604e-05	Hmox1/Cdkn1b/Syt12/Stk39/Slc39a8/Lgmn/Cpne8/Slc13a5/Syt6/Clic4/Slc25a23/Akr1c18/Cpne2/Alox15/Slc12a2/Id2/Mir10a/Foxo1/Tfrc/Nptx1/Fos/Mir30c-1/Bcar1/Junb/Cebpa/Mt2/Jund/Fosb	28
GO:0002021	BP	response to dietary excess	11/1068	44/28891	0.25	6.76287	7.49502	4.18544e-07	3.16325e-05	2.2494e-05	Clic5/Appl2/Stk39/Guca2b/Vgf/Gdf15/Prlh/Sorl1/Slc25a25/Wnk4/Cfh	11
GO:0002262	BP	myeloid cell homeostasis	25/1068	215/28891	0.116279	3.14552	6.18658	4.54392e-07	3.38648e-05	2.40815e-05	Hmox1/Stat5a/Trim10/Bcl6/Fam210b/Slc1a5/G6pdx/Hscb/Ampd3/Mfhas1/Axl/Tspo2/Hmga1/Id2/Hamp/Zfp36l1/Gata2/Ets1/Stat5b/Zfp36/Kit/Ncapg2/Rbfox2/Cfh/Il6	25
GO:0006979	BP	response to oxidative stress	36/1068	389/28891	0.092545	2.50348	5.84914	5.05745e-07	3.67169e-05	2.61095e-05	Hmox1/Gch1/Foxo4/Hyal1/Cat/Pycr2/Idh1/Foxp1/G6pdx/Capn1/Mgst1/Pdk2/Axl/Net1/Gab1/Plk3/Ripk3/Stc2/Gpx2/Foxo1/Mapk13/Ppargc1b/Txnip/Lcn2/Fos/Gpx3/Prr5l/Atf4/Tsc1/Sphk1/Rcan1/Srxn1/Il6/Nr4a3/Ptgs2/Nr4a2	36
GO:0008643	BP	carbohydrate transport	21/1068	160/28891	0.13125	3.55051	6.33824	5.06345e-07	3.67169e-05	2.61095e-05	Aqp3/Slc23a1/Mfsd2a/Appl2/Slc45a3/Slc5a9/Trib3/Slc26a6/Slc5a11/Fabp5/Erbb3/Hk2/Grb10/Slc37a1/Slc5a1/Crebl2/Tsc1/C3/Slc2a3/Nr4a3/Upk3b	21
GO:0048659	BP	smooth muscle cell proliferation	24/1068	202/28891	0.118812	3.21404	6.18672	5.16899e-07	3.69824e-05	2.62984e-05	Tgm2/Hmox1/Il6ra/Cdkn1b/Cdkn1a/Foxp1/Pdcd4/Klf4/Hbegf/Id2/Timp3/Gper1/Drd4/Abcc4/Ang4/Igfbp3/Egr1/Hpgd/Stat5b/Trib1/Dbh/Il6/Nr4a3/Ptgs2	24
GO:0031960	BP	response to corticosteroid	17/1068	110/28891	0.154545	4.18069	6.5482	6.01015e-07	4.24348e-05	3.01756e-05	Alpl/Cdo1/Stk39/Pck1/Akap13/Akr1c18/Fbxo32/Bche/Gper1/Eif4ebp1/Zfp36l1/Crebrf/Fosl2/Zfp36l2/Zfp36/Lcat/Il6	17
GO:0010634	BP	positive regulation of epithelial cell migration	21/1068	162/28891	0.12963	3.50668	6.26834	6.23878e-07	4.3477e-05	3.09167e-05	Hmox1/Stat5a/Sox9/Fgf18/Hyal1/Foxp1/Rin2/Lgmn/Hbegf/Plpp3/Glipr2/Itga3/Gata2/Lcn2/Fgf1/Bcar1/Ets1/Amotl1/Plk2/Sparc/Ptgs2	21
GO:0045017	BP	glycerolipid biosynthetic process	25/1068	219/28891	0.114155	3.08807	6.07709	6.43528e-07	4.42714e-05	3.14816e-05	Inpp1/Acsl3/Mfsd2a/Pla2g5/Pck1/Pla2g4a/Agpat2/Socs3/Cwh43/Fabp5/Pgs1/Cds2/Alox15/Chpt1/Ldlr/Avil/Thrsp/Ang4/Gpam/Cish/C3/Chka/Pdgfa/Lcat/Sik1	25
GO:0031667	BP	response to nutrient levels	38/1068	427/28891	0.088993	2.40739	5.74036	6.53012e-07	4.43552e-05	3.15412e-05	Alpl/Clic5/Mfsd2a/Appl2/Stk39/Rbp1/Pim1/Cdkn1a/Pck1/Krt20/Gabarapl1/Dsc2/Wipi1/Pdk2/Guca2b/Vgf/Ghr/Ldlr/Prr5/Bche/Foxo1/Asns/Rragd/Gdf15/Eif4ebp1/Prlh/Sorl1/Slc25a25/Atf4/Tsc1/Zfp36/Prkab1/Chka/Wnk4/Cfh/Prl8a2/Atf3/Rnase4	38
GO:0019217	BP	regulation of fatty acid metabolic process	17/1068	111/28891	0.153153	4.14302	6.50011	6.85534e-07	4.54704e-05	3.23343e-05	Sox9/Avp/Obp2a/Fmo2/Mfsd2a/Appl2/Pla2g4a/Slc45a3/Trib3/Pdk2/Fabp5/Cpt1a/Ceacam1/Insig1/Etfbkmt/Nr4a3/Ptgs2	17
GO:0006869	BP	lipid transport	39/1068	445/28891	0.0876404	2.37081	5.70956	6.86378e-07	4.54704e-05	3.23343e-05	Lrat/Aqp8/Acsl3/Prelid2/Mfsd2a/Atp10b/Rbp1/Pla2g5/Slco2a1/Pla2g4a/Tex2/Lima1/P2ry2/Nfkbia/Npc1/Ces1e/Il1a/Fabp5/Pctp/Vps13c/Ceacam1/Tspo2/Ldlr/Map2k6/Slc27a3/Drd4/Ces1d/Tsku/Abcc4/Stra6/Igfbp3/Osbpl1a/Ptch1/Esyt1/Lcat/Wnk4/Vmp1/Prelid3a/Ptgs2	39
GO:0016042	BP	lipid catabolic process	33/1068	345/28891	0.0956522	2.58753	5.81189	7.16711e-07	4.69008e-05	3.33514e-05	Obp2a/Hsd17b11/Mfsd2a/Ilvbl/Pla2g5/Pck1/Nudt19/Pla2g4a/Acaa2/Hexb/Idh1/Hexa/Ces1e/Hadh/Cpt1a/Abhd16a/Phyh/Naaa/Akr1c18/Ldlr/Adra2a/Abhd2/Napepld/Ppt1/Srd5a1/Plch2/Ces1d/Neu2/Etfbkmt/Sorl1/Hsd11b1/Hpgd/Rarres2	33
GO:0006639	BP	acylglycerol metabolic process	20/1068	150/28891	0.133333	3.60687	6.27149	7.29379e-07	4.71548e-05	3.3532e-05	Mfsd2a/Cat/Pck1/Pla2g4a/Agpat2/Il6st/Cpt1a/Abhd16a/Ldlr/Abhd2/Avil/Thrsp/Ces1d/Insig1/Ang4/Scd1/Gpam/Sorl1/C3/Sik1	20
GO:0048705	BP	skeletal system morphogenesis	28/1068	266/28891	0.105263	2.84753	5.93084	7.4271e-07	4.7445e-05	3.37384e-05	Stc1/Alpl/Sox9/Fgf18/Hyal1/Mthfd1l/Mdfi/Hoxb8/Hoxb5/Tiparp/Foxn3/Nab2/Msx1/Nle1/Sox5/Nfix/Ihh/Ppargc1b/Barx2/Insig1/Pthlh/Ltf/Csrnp1/Rara/Zfand5/Fosl2/Npr2/Tcf15	28
GO:0051897	BP	positive regulation of phosphatidylinositol 3-kinase/protein kinase B signal transduction	23/1068	193/28891	0.119171	3.22375	6.07291	8.40919e-07	5.30867e-05	3.77502e-05	Sox9/Thpo/Cat/Ret/Mst1r/Vegfb/Sema3e/Hbegf/Mfhas1/Axl/Akr1c18/Prr5/Gper1/Gdf15/Lrp2/Ramp3/F3/Prr5l/Rara/Pdgfa/Fam110c/Csf3/Il6	23
GO:0050878	BP	regulation of body fluid levels	33/1068	348/28891	0.0948276	2.56523	5.75539	8.70075e-07	5.42887e-05	3.86049e-05	Stat5a/Aqp3/Avp/Il6ra/Cdo1/Stk39/Pla2g4a/P2ry2/Plaur/Thbd/Nme1/Prickle1/Guca2b/Axl/Ceacam1/Adcy6/Klkb1/Hps4/Adra2a/Ccnd1/St3gal4/Enpp4/Fbln1/F3/Adra2c/Adm/Stat5b/Fosl2/Pdgfa/Wnk4/Cfh/Il6/Prl8a2	33
GO:0045732	BP	positive regulation of protein catabolic process	24/1068	208/28891	0.115385	3.12133	6.01567	8.82424e-07	5.44263e-05	3.87028e-05	Sox9/Mapk15/Sgsm3/Msn/Nkd2/Nupr1/Sh3rf2/Trib3/Tiparp/Prickle1/Ldlr/Adra2a/Plk3/Ier3/Hamp/Foxo1/Rnf180/Crebrf/Pacsin3/Sorl1/Rnf19a/Trib1/Plk2/Hspa1a	24
GO:0006638	BP	neutral lipid metabolic process	20/1068	152/28891	0.131579	3.55941	6.19845	9.02914e-07	5.49039e-05	3.90424e-05	Mfsd2a/Cat/Pck1/Pla2g4a/Agpat2/Il6st/Cpt1a/Abhd16a/Ldlr/Abhd2/Avil/Thrsp/Ces1d/Insig1/Ang4/Scd1/Gpam/Sorl1/C3/Sik1	20
GO:0120162	BP	positive regulation of cold-induced thermogenesis	16/1068	101/28891	0.158416	4.28539	6.48013	9.10631e-07	5.49039e-05	3.90424e-05	Alpl/Appl2/Cxcr4/Fabp5/Hadh/Il4ra/Grb10/Plac8/Ppargc1b/Gadd45g/Scd1/Lcn2/Cebpb/Prkab1/Mfap2/Dbh	16
GO:0043491	BP	phosphatidylinositol 3-kinase/protein kinase B signal transduction	31/1068	317/28891	0.0977918	2.64541	5.77134	9.63419e-07	5.74412e-05	4.08467e-05	Sox9/Thpo/Cat/Ret/Mst1r/Vegfb/Sema3e/Erbb3/Klf4/Hbegf/Mfhas1/Axl/Akr1c18/Prr5/Phlda3/Hmga1/Plk3/Gper1/Gdf15/Zfp36l1/Lrp2/Ramp3/F3/Prr5l/Rara/Epha2/Them4/Pdgfa/Fam110c/Csf3/Il6	31
GO:0050729	BP	positive regulation of inflammatory response	21/1068	167/28891	0.125749	3.40169	6.09831	1.03491e-06	6.10257e-05	4.33957e-05	Stat5a/H2-Q2/Gpr4/Nupr1/H2-Q4/Nfkbia/Pdcd4/Casp1/Ldlr/Napepld/H2-T-ps/C2cd4a/C2cd4b/Ets1/Stat5b/Cebpb/C3/Cebpa/Il16/Il6/Ptgs2	21
GO:0031668	BP	cellular response to extracellular stimulus	28/1068	271/28891	0.103321	2.79499	5.8166	1.07919e-06	6.2945e-05	4.47605e-05	Mfsd2a/Pim1/Cdkn1a/Pck1/Krt20/Gabarapl1/Dsc2/Fosl1/Wipi1/Pdk2/Ppan/Nudt1/Itga6/Axl/Prr5/Hamp/Foxo1/Asns/Rragd/Tfrc/Fos/Atf4/Tsc1/Prkab1/Chka/Atf3/Rnase4/Nr4a2	28
GO:0030198	BP	extracellular matrix organization	31/1068	322/28891	0.0962733	2.60434	5.67196	1.34441e-06	7.75712e-05	5.51613e-05	Ntn4/Sox9/Sulf2/Bcl3/2300002M23Rik/Qsox1/Dpp4/Gfap/Plod3/Adamts9/Fermt1/Slc39a8/Adamts16/Serpinb5/Prickle1/Mad2l2/Papln/Mmp15/Tgfbi/Adamts6/Vit/P4ha1/Ihh/Adamts4/Crispld2/Fbln1/Meltf/Ltbp4/Ets1/Tcf15/Il6	31
GO:0045229	BP	external encapsulating structure organization	31/1068	323/28891	0.0959752	2.59627	5.65231	1.43564e-06	8.19535e-05	5.82775e-05	Ntn4/Sox9/Sulf2/Bcl3/2300002M23Rik/Qsox1/Dpp4/Gfap/Plod3/Adamts9/Fermt1/Slc39a8/Adamts16/Serpinb5/Prickle1/Mad2l2/Papln/Mmp15/Tgfbi/Adamts6/Vit/P4ha1/Ihh/Adamts4/Crispld2/Fbln1/Meltf/Ltbp4/Ets1/Tcf15/Il6	31
GO:0045600	BP	positive regulation of fat cell differentiation	13/1068	70/28891	0.185714	5.02385	6.6038	1.5026e-06	8.4873e-05	6.03536e-05	Pim1/Uchl3/Fndc5/Id2/Napepld/Crebl2/Zfp36l1/Rarres2/Noct/Zfp36/Cebpb/Cebpa/Ptgs2	13
GO:0043062	BP	extracellular structure organization	31/1068	324/28891	0.095679	2.58826	5.63274	1.53255e-06	8.53258e-05	6.06756e-05	Ntn4/Sox9/Sulf2/Bcl3/2300002M23Rik/Qsox1/Dpp4/Gfap/Plod3/Adamts9/Fermt1/Slc39a8/Adamts16/Serpinb5/Prickle1/Mad2l2/Papln/Mmp15/Tgfbi/Adamts6/Vit/P4ha1/Ihh/Adamts4/Crispld2/Fbln1/Meltf/Ltbp4/Ets1/Tcf15/Il6	31
GO:0060541	BP	respiratory system development	28/1068	276/28891	0.101449	2.74435	5.70492	1.55166e-06	8.53258e-05	6.06756e-05	Sox9/Lif/Slc23a1/Fgf18/Fgfrl1/Plod3/Rbbp9/Stk40/Foxp1/Ctsz/Vangl2/Pgr/Clcn2/Msx1/Ncor2/Hmga1/Itga3/Stra6/Pthlh/Fgf1/Sftpd/Hsd11b1/Rara/Errfi1/Fosl2/Cebpa/Pdgfa/Sparc	28
GO:0016055	BP	Wnt signaling pathway	39/1068	460/28891	0.0847826	2.2935	5.47905	1.55832e-06	8.53258e-05	6.06756e-05	Sdc1/Sox9/Sulf2/Porcn/Scel/Nkd2/Fermt1/Mdfi/Fzd2/Draxin/Vangl2/Calcoco1/Prickle1/Tmem9/Wls/Krt6a/Klf4/Mad2l2/Nle1/Plpp3/Grb10/Tcf7/Sox4/Tcf7l1/Ccnd1/Mir135a-2/Foxo1/Tgfb1i1/Wnt11/Tsku/Lgr4/Itga3/Egr1/Tle3/Sox7/Fzd8/Zfp703/Bambi/Amotl1	39
GO:0198738	BP	cell-cell signaling by wnt	39/1068	462/28891	0.0844156	2.28357	5.449	1.73231e-06	9.38949e-05	6.67692e-05	Sdc1/Sox9/Sulf2/Porcn/Scel/Nkd2/Fermt1/Mdfi/Fzd2/Draxin/Vangl2/Calcoco1/Prickle1/Tmem9/Wls/Krt6a/Klf4/Mad2l2/Nle1/Plpp3/Grb10/Tcf7/Sox4/Tcf7l1/Ccnd1/Mir135a-2/Foxo1/Tgfb1i1/Wnt11/Tsku/Lgr4/Itga3/Egr1/Tle3/Sox7/Fzd8/Zfp703/Bambi/Amotl1	39
GO:0033002	BP	muscle cell proliferation	28/1068	280/28891	0.1	2.70515	5.61736	2.05956e-06	0.000110348	7.84687e-05	Tgm2/Hmox1/Il6ra/Cdkn1b/Pim1/Cdkn1a/Foxp1/Six5/Snhg15/Pdcd4/Klf4/Hbegf/Id2/Timp3/Gper1/Drd4/Abcc4/Ang4/Igfbp3/Egr1/Fgf1/Hpgd/Stat5b/Trib1/Dbh/Il6/Nr4a3/Ptgs2	28
GO:0046942	BP	carboxylic acid transport	33/1068	362/28891	0.0911602	2.46602	5.49931	2.07699e-06	0.000110348	7.84687e-05	Aqp8/Slc23a1/Avp/Acsl3/Mfsd2a/Gfap/Rbp1/Pla2g5/Slco2a1/Slc1a5/Slc7a7/Pla2g4a/P2ry2/Ces1e/Slc26a6/Slc13a5/Il1a/Fabp5/Slc16a12/Slc38a6/Ceacam1/Tspo2/Slc12a2/Map2k6/Arg2/Drd4/Ces1d/Slc7a5/Abcc4/Lrp2/Lrrc8a/Slc15a1/Ptgs2	33
GO:0032869	BP	cellular response to insulin stimulus	24/1068	219/28891	0.109589	2.96455	5.71759	2.22164e-06	0.000116876	8.31109e-05	Obp2a/Foxo4/Appl2/Vwa2/Pck1/Uchl3/Trib3/Socs3/Pdk2/Ceacam1/Grb10/Hmga1/Mzb1/Foxo1/Eif4ebp1/Zfp36l1/Insig1/Gpam/Sorl1/Rarres2/Bcar1/Slc25a33/Bcar3/Ptpn1	24
GO:0015849	BP	organic acid transport	33/1068	364/28891	0.0906593	2.45247	5.46371	2.34131e-06	0.000121975	8.67373e-05	Aqp8/Slc23a1/Avp/Acsl3/Mfsd2a/Gfap/Rbp1/Pla2g5/Slco2a1/Slc1a5/Slc7a7/Pla2g4a/P2ry2/Ces1e/Slc26a6/Slc13a5/Il1a/Fabp5/Slc16a12/Slc38a6/Ceacam1/Tspo2/Slc12a2/Map2k6/Arg2/Drd4/Ces1d/Slc7a5/Abcc4/Lrp2/Lrrc8a/Slc15a1/Ptgs2	33
GO:0042692	BP	muscle cell differentiation	39/1068	468/28891	0.0833333	2.25429	5.35974	2.36856e-06	0.000122209	8.69032e-05	Sox9/Hey1/Ehd2/Foxo4/Hdac5/Akap13/Fhl2/Foxp1/Tmod1/G6pdx/Tmod2/Vangl2/Pdcd4/Prickle1/Cdon/Il4ra/Dyrk1b/Msx1/Casp1/Id2/Hamp/Gper1/Gdf15/Barx2/Neu2/Smarca2/Rbm24/Adm/Sema4c/Ifrd1/Tsc1/Rara/Homer1/C3/Kit/Rcan1/Sik1/Actn2/Cfh	39
GO:0046470	BP	phosphatidylcholine metabolic process	12/1068	62/28891	0.193548	5.23577	6.54141	2.39994e-06	0.000122649	8.7216e-05	Lrat/Acsl3/Mboat2/Mfsd2a/Pla2g5/Pla2g4a/Fabp5/Chpt1/Ldlr/Lpcat4/Chka/Lcat	12
GO:1902652	BP	secondary alcohol metabolic process	20/1068	162/28891	0.123457	3.33969	5.85077	2.47929e-06	0.000125508	8.92494e-05	Aqp8/Cat/Dhcr24/Idh1/G6pdx/Lima1/Npc1/Mbtps1/Ces1e/Pctp/Sqle/Ldlr/Msmo1/Ces1d/Tsku/Insig1/Fgf1/Errfi1/Cebpa/Lcat	20
GO:0010595	BP	positive regulation of endothelial cell migration	16/1068	110/28891	0.145455	3.93476	6.04191	2.91331e-06	0.000146101	0.000103893	Hmox1/Stat5a/Fgf18/Foxp1/Rin2/Lgmn/Plpp3/Gata2/Lcn2/Fgf1/Bcar1/Ets1/Amotl1/Plk2/Sparc/Ptgs2	16
GO:0038127	BP	ERBB signaling pathway	17/1068	123/28891	0.138211	3.73882	5.96375	2.95699e-06	0.000146918	0.000104474	Sox9/Hip1r/Plaur/Lgmn/Prickle1/Efemp1/Erbb3/Hbegf/Ceacam1/Afap1l2/Gab1/Gper1/Sh3tc2/Bcar1/Errfi1/Bcar3/Npr2	17
GO:0008203	BP	cholesterol metabolic process	19/1068	150/28891	0.126667	3.42652	5.83763	2.99107e-06	0.000147249	0.000104709	Aqp8/Cat/Dhcr24/G6pdx/Lima1/Npc1/Mbtps1/Ces1e/Pctp/Sqle/Ldlr/Msmo1/Ces1d/Tsku/Insig1/Fgf1/Errfi1/Cebpa/Lcat	19
GO:0002697	BP	regulation of immune effector process	39/1068	473/28891	0.0824524	2.23046	5.28639	3.05767e-06	0.000148489	0.000105592	Hmox1/Stat5a/Arid5a/Enpp3/Dpp4/Bcl6/Appl2/Pla2g5/H2-Q2/Pck1/H2-Q4/Foxp1/Cd59a/Nod1/Ddx21/Muc4/Fgl2/Il4ra/Myo18a/Mad2l2/Casp1/Axl/Ceacam1/Pnp/Lacc1/Ripk3/Mzb1/H2-T-ps/Tfrc/Gata2/H60c/Rara/Stat5b/C3/Kit/Jak3/Cfh/Il6/Nr4a3	39
GO:0048762	BP	mesenchymal cell differentiation	26/1068	254/28891	0.102362	2.76905	5.54818	3.07162e-06	0.000148489	0.000105592	Sox9/Hey1/Nolc1/Sema6a/Nrtn/Ret/Plaur/Vangl2/Sema3e/Pdcd4/Spred3/Chrd/Msx1/Mad2l2/Epha4/Sema3f/Glipr2/Timp3/Lrg1/Tgfb1i1/Wnt11/Sema4c/Zfp703/Bambi/Fam83d/Il6	26
GO:0042176	BP	regulation of protein catabolic process	33/1068	369/28891	0.0894309	2.41924	5.37572	3.14389e-06	0.000150626	0.000107111	Timp1/Sox9/Mapk15/Sgsm3/Msn/Aqp11/Gfap/Nkd2/Nupr1/Serpinb1a/Sh3rf2/Trib3/Tiparp/Prickle1/Tmem9/Mad2l2/Ldlr/Adra2a/Plk3/Ier3/Hamp/Timp3/Foxo1/Rnf180/Timp2/Crebrf/Pacsin3/Sorl1/Rnf19a/Fam83d/Trib1/Plk2/Hspa1a	33
GO:0030879	BP	mammary gland development	20/1068	165/28891	0.121212	3.27897	5.75175	3.29919e-06	0.000155385	0.000110495	Stat5a/Atp2c2/Sox9/Cdo1/Irf6/Capn1/Pgr/Nme1/Msx1/Slc12a2/Id2/Ccnd1/Fasn/Pthlh/Stat5b/Epha2/Zfp703/Ptch1/Cebpb/Prl8a2	20
GO:0044282	BP	small molecule catabolic process	32/1068	353/28891	0.0906516	2.45226	5.3787	3.32006e-06	0.000155385	0.000110495	Obp2a/Amdhd1/Cdo1/Aldh6a1/Mfsd2a/Ilvbl/Pck1/Nudt19/Acaa2/Hexb/Hexa/Mccc2/Gale/Hadh/Cpt1a/Urah/Nudt1/Phyh/Hmgcll1/Akr1c18/Gnpda1/Pnp/Khk/Abhd2/Amt/Arg2/Enpp4/Ces1d/Etfbkmt/Gldc/Sord/Entpd7	32
GO:0005996	BP	monosaccharide metabolic process	28/1068	287/28891	0.097561	2.63917	5.46776	3.33009e-06	0.000155385	0.000110495	Obp2a/Aldoc/Pck1/Hexb/Hexa/Slc45a3/G6pdx/Lcmt1/Gale/Pdk2/Fabp5/Cpt1a/Hk2/Gnpda1/Khk/Foxo1/H6pd/Ganc/Gulo/Snord32a/Sord/Igfbp3/Snord35a/Atf4/Midn/Sik1/Il6/Atf3	28
GO:0006650	BP	glycerophospholipid metabolic process	27/1068	272/28891	0.0992647	2.68526	5.47118	3.58073e-06	0.00016564	0.000117787	Lrat/Inpp1/Acsl3/Mboat2/Mfsd2a/Pla2g5/Pla2g4a/Agpat2/Serinc2/Socs3/Cwh43/Fabp5/Pgs1/Abhd16a/Naaa/Cds2/Alox15/Chpt1/Ldlr/Lpcat4/Napepld/Plch2/Gpam/Cish/Chka/Pdgfa/Lcat	27
GO:1903037	BP	regulation of leukocyte cell-cell adhesion	35/1068	407/28891	0.0859951	2.3263	5.27952	3.85514e-06	0.000176809	0.00012573	Stat5a/Dpp4/Bcl6/Pla2g5/H2-Q2/Pck1/H2-Q4/Cd59a/Capn1/Il6st/Il1a/Fgl2/Il4ra/Klf4/Ceacam1/Pnp/Fut4/Ihh/Sox4/Gcnt1/H2-T-ps/Arg2/Egr3/St3gal4/Tfrc/Smarca2/Gpam/Sftpd/Ets1/Rara/Stat5b/Cebpb/Jak3/Il6/Nr4a3	35
GO:0071774	BP	response to fibroblast growth factor	15/1068	100/28891	0.15	4.05772	6.00105	4.00085e-06	0.000181937	0.000129376	Sulf2/Fgf18/Fgfrl1/Hyal1/Chrd/Egr3/Spry4/Fam20c/Zfp36l1/Fgf1/Zfp36l2/Zfp36/Ier2/Npr2/Nr4a1	15
GO:0072330	BP	monocarboxylic acid biosynthetic process	24/1068	227/28891	0.105727	2.86007	5.51228	4.1661e-06	0.000186534	0.000132645	Avp/Acsl3/Rbp1/Pla2g4a/Elovl7/Slc45a3/Ces1e/Trib3/Alox12e/Fabp5/Ceacam1/Akr1c18/Alox15/Abhd2/Fasn/Ces1d/Insig1/Scd1/Errfi1/Sphk1/Scd2/Prkab1/Hpgds/Ptgs2	24
GO:0042116	BP	macrophage activation	16/1068	113/28891	0.141593	3.8303	5.90607	4.17146e-06	0.000186534	0.000132645	Stk39/Cd200/Pla2g5/Sbno2/Pla2g4a/Foxp1/Il4ra/Myo18a/Casp1/Mfhas1/Ldlr/Hamp/Sphk1/Cebpa/Wnk4/Jund	16
GO:0043405	BP	regulation of MAP kinase activity	22/1068	197/28891	0.111675	3.02098	5.57644	4.26676e-06	0.000189218	0.000134554	Fgf18/Akap13/Mst1r/Vangl2/Trib3/Ceacam1/Epha4/Ghr/Gab1/Adra2a/Map2k6/Map3k13/Drd4/Spry4/Sorl1/Fgf1/Fzd8/Ptpn1/Kit/Trib1/Pdgfa/Dusp1	22
GO:0030324	BP	lung development	25/1068	243/28891	0.102881	2.78308	5.46869	4.31844e-06	0.00018994	0.000135068	Sox9/Lif/Slc23a1/Fgf18/Plod3/Rbbp9/Stk40/Foxp1/Ctsz/Vangl2/Pgr/Clcn2/Ncor2/Hmga1/Itga3/Stra6/Pthlh/Fgf1/Sftpd/Hsd11b1/Errfi1/Fosl2/Cebpa/Pdgfa/Sparc	25
GO:0002699	BP	positive regulation of immune effector process	30/1068	326/28891	0.0920245	2.4894	5.2986	4.93652e-06	0.000215361	0.000153144	Hmox1/Stat5a/Arid5a/Enpp3/Dpp4/Appl2/Pla2g5/H2-Q2/Pck1/H2-Q4/Foxp1/Nod1/Ddx21/Il4ra/Myo18a/Mad2l2/Casp1/Pnp/Lacc1/Mzb1/H2-T-ps/Tfrc/Gata2/H60c/Rara/Stat5b/C3/Kit/Il6/Nr4a3	30
GO:0006486	BP	protein glycosylation	22/1068	199/28891	0.110553	2.99062	5.52067	5.03274e-06	0.000216045	0.000153631	Mgat5/Fut2/Galnt3/Aqp11/Mgat4a/Dpy19l1/Plod3/B4galt5/Entpd5/Slc39a8/B3gnt8/Vegfb/Npc1/Gmppb/Tmtc2/Fut4/Gcnt1/St3gal4/St6galnac1/Sec1/B4gat1/St6gal2	22
GO:0043413	BP	macromolecule glycosylation	22/1068	199/28891	0.110553	2.99062	5.52067	5.03274e-06	0.000216045	0.000153631	Mgat5/Fut2/Galnt3/Aqp11/Mgat4a/Dpy19l1/Plod3/B4galt5/Entpd5/Slc39a8/B3gnt8/Vegfb/Npc1/Gmppb/Tmtc2/Fut4/Gcnt1/St3gal4/St6galnac1/Sec1/B4gat1/St6gal2	22
GO:0030218	BP	erythrocyte differentiation	19/1068	156/28891	0.121795	3.29473	5.63049	5.36611e-06	0.000226855	0.000161318	Stat5a/Trim10/Bcl6/Fam210b/Slc1a5/G6pdx/Hscb/Mfhas1/Tspo2/Hmga1/Id2/Zfp36l1/Gata2/Ets1/Stat5b/Zfp36/Kit/Ncapg2/Rbfox2	19
GO:0030323	BP	respiratory tube development	25/1068	246/28891	0.101626	2.74914	5.39789	5.3691e-06	0.000226855	0.000161318	Sox9/Lif/Slc23a1/Fgf18/Plod3/Rbbp9/Stk40/Foxp1/Ctsz/Vangl2/Pgr/Clcn2/Ncor2/Hmga1/Itga3/Stra6/Pthlh/Fgf1/Sftpd/Hsd11b1/Errfi1/Fosl2/Cebpa/Pdgfa/Sparc	25
GO:0051452	BP	intracellular pH reduction	10/1068	46/28891	0.217391	5.88076	6.49066	5.54248e-06	0.000232351	0.000165226	Avp/Aqp11/Tmem9/Clic4/Tmem106b/Creg1/Ppt1/Atp6v0a4/Atp6v0d2/Rab20	10
GO:0061180	BP	mammary gland epithelium development	13/1068	79/28891	0.164557	4.45151	6.01858	6.14467e-06	0.000255599	0.000181758	Stat5a/Atp2c2/Irf6/Pgr/Msx1/Slc12a2/Id2/Ccnd1/Pthlh/Epha2/Zfp703/Ptch1/Cebpb	13
GO:0043406	BP	positive regulation of MAP kinase activity	17/1068	130/28891	0.130769	3.5375	5.68112	6.34909e-06	0.000260876	0.00018551	Fgf18/Akap13/Mst1r/Vangl2/Ceacam1/Epha4/Ghr/Gab1/Adra2a/Map2k6/Map3k13/Drd4/Fgf1/Fzd8/Ptpn1/Kit/Pdgfa	17
GO:0043409	BP	negative regulation of MAPK cascade	21/1068	187/28891	0.112299	3.03787	5.47751	6.41099e-06	0.000260876	0.00018551	Lif/Sema6a/Dusp5/Sh3rf2/Spred3/Ppef2/Dusp2/Klf4/Epha4/Timp3/Foxo1/Gper1/Spry4/Fbln1/Sorl1/Errfi1/Ptpn1/Dusp6/Dusp8/Dusp1/Atf3	21
GO:0071902	BP	positive regulation of protein serine/threonine kinase activity	22/1068	202/28891	0.108911	2.9462	5.4383	6.41737e-06	0.000260876	0.00018551	Tcim/Fgf18/Cdkn1b/Pim1/Akap13/Mst1r/Vangl2/Ceacam1/Epha4/Ghr/Gab1/Adra2a/Map2k6/Ccnd1/Map3k13/Drd4/Fgf1/Ltf/Fzd8/Ptpn1/Kit/Pdgfa	22
GO:0022612	BP	gland morphogenesis	19/1068	158/28891	0.120253	3.25303	5.56368	6.47379e-06	0.000261191	0.000185734	Tgm2/Ntn4/Stat5a/Sox9/Sulf2/Msn/Fgf18/Serpinb5/Capn1/Pgr/Ceacam1/Slc12a2/Pthlh/Fgf1/Epha2/Ptch1/Cebpb/Pdgfa/Il6	19
GO:0007173	BP	epidermal growth factor receptor signaling pathway	15/1068	104/28891	0.144231	3.90166	5.80794	6.56645e-06	0.000262952	0.000186986	Sox9/Hip1r/Plaur/Prickle1/Efemp1/Erbb3/Hbegf/Ceacam1/Afap1l2/Gab1/Gper1/Bcar1/Errfi1/Bcar3/Npr2	15
GO:0051090	BP	regulation of DNA-binding transcription factor activity	36/1068	436/28891	0.0825688	2.23361	5.0851	7.02557e-06	0.000279253	0.000198578	Trim15/Hmox1/Bcl3/Nwd1/Hdac5/Cd200/Cat/Pim1/Nupr1/Fosl1/Nfkbia/Fzd2/Nod1/Pprc1/Klf4/Mad2l2/Plpp3/Nfix/Id2/Ripk3/Camk1d/Map3k13/Tfrc/Ppargc1b/Zc4h2/Pthlh/Ltf/Ifrd1/Sphk1/Ptch1/Kit/Trib1/Csf3/Sik1/Il6/Jund	36
GO:0051896	BP	regulation of phosphatidylinositol 3-kinase/protein kinase B signal transduction	26/1068	266/28891	0.0977444	2.64413	5.27791	7.12254e-06	0.000281026	0.000199839	Sox9/Thpo/Cat/Ret/Mst1r/Vegfb/Sema3e/Klf4/Hbegf/Mfhas1/Axl/Akr1c18/Prr5/Phlda3/Gper1/Gdf15/Lrp2/Ramp3/F3/Prr5l/Rara/Epha2/Pdgfa/Fam110c/Csf3/Il6	26
GO:0045833	BP	negative regulation of lipid metabolic process	16/1068	118/28891	0.135593	3.668	5.68973	7.37493e-06	0.00028886	0.00020541	Sox9/Obp2a/Fmo2/Mfsd2a/Appl2/Trib3/Ceacam1/Akr1c18/Adra2a/Gper1/Insig1/Etfbkmt/Sorl1/Sphk1/Pdgfa/Sik1	16
GO:0062197	BP	cellular response to chemical stress	29/1068	316/28891	0.0917722	2.48257	5.19188	7.44189e-06	0.000289371	0.000205773	Hmox1/Gch1/Stk39/Cat/Pycr2/Foxp1/G6pdx/Capn1/Mgst1/Pdk2/Casp1/Axl/Slc25a23/Net1/Ripk3/Foxo1/Mapk13/Ppargc1b/Zfp36l1/Lcn2/Fos/Prr5l/Atf4/Tsc1/Sphk1/Srxn1/Il6/Ptgs2/Nr4a2	29
GO:0050679	BP	positive regulation of epithelial cell proliferation	24/1068	235/28891	0.102128	2.76271	5.31574	7.55855e-06	0.000291793	0.000207495	Hmox1/Stat5a/Sox9/Tgm1/Fgf18/Hyal1/Dlx6/Foxp1/Vegfb/Nme1/Cldn1/Bmyc/Ihh/Ccnd1/Lrg1/Egr3/Ang4/Gata2/F3/Fgf1/Zfp703/Nr4a1/Il6/Nr4a3	24
GO:0034219	BP	carbohydrate transmembrane transport	17/1068	132/28891	0.128788	3.48391	5.60393	7.81506e-06	0.00029954	0.000213004	Aqp3/Slc23a1/Appl2/Slc45a3/Trib3/Slc26a6/Fabp5/Erbb3/Hk2/Grb10/Slc5a1/Crebl2/Tsc1/C3/Slc2a3/Nr4a3/Upk3b	17
GO:0071496	BP	cellular response to external stimulus	30/1068	335/28891	0.0895522	2.42252	5.13086	8.45801e-06	0.000321884	0.000228893	Sox9/Mfsd2a/Pim1/Cdkn1a/Pck1/Krt20/Gabarapl1/Dsc2/Fosl1/Wipi1/Pdk2/Ppan/Nudt1/Itga6/Axl/Prr5/Hamp/Foxo1/Asns/Rragd/Wnt11/Tfrc/Fos/Atf4/Tsc1/Prkab1/Chka/Atf3/Rnase4/Nr4a2	30
GO:0006633	BP	fatty acid biosynthetic process	19/1068	161/28891	0.118012	3.19241	5.46544	8.5238e-06	0.000322103	0.000229049	Avp/Acsl3/Pla2g4a/Elovl7/Slc45a3/Trib3/Alox12e/Fabp5/Ceacam1/Alox15/Abhd2/Fasn/Insig1/Scd1/Sphk1/Scd2/Prkab1/Hpgds/Ptgs2	19
GO:0045637	BP	regulation of myeloid cell differentiation	24/1068	237/28891	0.101266	2.73939	5.26789	8.72964e-06	0.000327575	0.00023294	Stat5a/Lif/Thpo/Rbp1/Fam210b/Foxp1/Hoxb8/Nfkbia/Nme1/Ceacam1/Bmyc/Id2/Ppargc1b/Zfp36l1/Gata2/Fos/Ets1/Rara/Stat5b/Zfp36/Cebpb/Rbfox2/Trib1/Csf3	24
GO:0046460	BP	neutral lipid biosynthetic process	11/1068	59/28891	0.186441	5.0435	6.09121	9.1994e-06	0.000340441	0.00024209	Mfsd2a/Pck1/Pla2g4a/Agpat2/Ldlr/Avil/Thrsp/Ang4/Gpam/C3/Sik1	11
GO:0046463	BP	acylglycerol biosynthetic process	11/1068	59/28891	0.186441	5.0435	6.09121	9.1994e-06	0.000340441	0.00024209	Mfsd2a/Pck1/Pla2g4a/Agpat2/Ldlr/Avil/Thrsp/Ang4/Gpam/C3/Sik1	11
GO:1903039	BP	positive regulation of leukocyte cell-cell adhesion	28/1068	303/28891	0.0924092	2.49981	5.14189	9.33738e-06	0.000343181	0.000244037	Stat5a/Dpp4/Bcl6/H2-Q2/Pck1/H2-Q4/Cd59a/Capn1/Il6st/Il1a/Il4ra/Pnp/Fut4/Ihh/Sox4/Gcnt1/H2-T-ps/Egr3/St3gal4/Tfrc/Smarca2/Gpam/Ets1/Rara/Stat5b/Jak3/Il6/Nr4a3	28
GO:0048745	BP	smooth muscle tissue development	8/1068	30/28891	0.266667	7.21373	6.67137	9.62369e-06	0.000351297	0.000249809	Sox9/Foxp1/Tiparp/Ihh/Stra6/Zfand5/Fosl2/Npr2	8
GO:0016125	BP	sterol metabolic process	19/1068	163/28891	0.116564	3.15324	5.40121	1.01974e-05	0.000369726	0.000262914	Aqp8/Cat/Dhcr24/G6pdx/Lima1/Npc1/Mbtps1/Ces1e/Pctp/Sqle/Ldlr/Msmo1/Ces1d/Tsku/Insig1/Fgf1/Errfi1/Cebpa/Lcat	19
GO:0033674	BP	positive regulation of kinase activity	35/1068	426/28891	0.0821596	2.22254	4.98047	1.04323e-05	0.000375702	0.000267164	Tcim/Il6ra/Fgf18/Cdkn1b/Lmo4/Ret/Pim1/Cdkn1a/Akap13/Mst1r/Vangl2/Nab2/Erbb3/Axl/Ceacam1/Epha4/Ghr/Gab1/Adra2a/Ripk3/Map2k6/Ccnd1/Map3k13/Drd4/Ang4/Egr1/Fgf1/Adra2c/Ltf/Fzd8/Epha2/Ptpn1/Kit/Pdgfa/Wnk4	35
GO:0002573	BP	myeloid leukocyte differentiation	26/1068	272/28891	0.0955882	2.5858	5.14831	1.06084e-05	0.000378925	0.000269456	Stat5a/Lif/Rbp1/Sbno2/Foxp1/Nme1/Ceacam1/Nfix/Bmyc/Id2/Fasn/Tfrc/Ppargc1b/Fam20c/Zfp36l1/Gata2/Fos/Junb/Rara/Epha2/Fosl2/Cebpb/Kit/Cebpa/Trib1/Csf3	26
GO:0030217	BP	T cell differentiation	30/1068	339/28891	0.0884956	2.39394	5.05804	1.0663e-05	0.000378925	0.000269456	Stat5a/Bcl3/Il6ra/Bcl6/Pck1/Foxp1/Il1a/Fgl2/Il4ra/Pnp/Hmga1/Ripk3/Tcf7/Ihh/Sox4/Egr3/Gadd45g/Smarca2/Zfp36l1/Egr1/Fzd8/Tsc1/Rara/Stat5b/Fosl2/Zfp36l2/Kit/Jak3/Entpd7/Il6	30
GO:0002292	BP	T cell differentiation involved in immune response	13/1068	83/28891	0.156627	4.23698	5.78602	1.0745e-05	0.000379326	0.000269741	Bcl3/Il6ra/Bcl6/Pck1/Foxp1/Fgl2/Il4ra/Gadd45g/Tsc1/Rara/Jak3/Entpd7/Il6	13
GO:0043030	BP	regulation of macrophage activation	11/1068	60/28891	0.183333	4.95944	6.01502	1.0891e-05	0.000381968	0.000271619	Cd200/Pla2g5/Pla2g4a/Il4ra/Myo18a/Mfhas1/Ldlr/Hamp/Sphk1/Cebpa/Jund	11
GO:0009101	BP	glycoprotein biosynthetic process	27/1068	289/28891	0.0934256	2.5273	5.1125	1.09874e-05	0.000382845	0.000272243	Bace2/Mgat5/Fut2/Galnt3/Aqp11/Mgat4a/Dpy19l1/Plod3/B4galt5/Entpd5/Slc39a8/B3gnt8/Vegfb/Npc1/Gmppb/Vangl2/Tmtc2/Hbegf/Fut4/Gcnt1/Phlda1/St3gal4/St6galnac1/Sec1/B4gat1/Jak3/St6gal2	27
GO:0006694	BP	steroid biosynthetic process	20/1068	179/28891	0.111732	3.02251	5.31794	1.13923e-05	0.000391923	0.000278699	Aqp8/Hsd17b11/Dhcr24/G6pdx/Ces1e/Clcn2/Il1a/Akr1c18/Sqle/Msmo1/H6pd/Srd5a1/Ces1d/Insig1/Hsd17b2/Egr1/Fgf1/Hsd11b1/Errfi1/Igfbp7	20
GO:0070085	BP	glycosylation	23/1068	225/28891	0.102222	2.76526	5.20805	1.14404e-05	0.000391923	0.000278699	Mgat5/Fut2/Galnt3/Aqp11/Mgat4a/Dpy19l1/Plod3/B4galt5/Entpd5/Slc39a8/B3gnt8/Vegfb/Npc1/Gmppb/Tmtc2/Cds2/Fut4/Gcnt1/St3gal4/St6galnac1/Sec1/B4gat1/St6gal2	23
GO:0016054	BP	organic acid catabolic process	24/1068	241/28891	0.0995851	2.69393	5.17366	1.15791e-05	0.000391923	0.000278699	Obp2a/Amdhd1/Cdo1/Aldh6a1/Mfsd2a/Ilvbl/Pck1/Nudt19/Acaa2/Hexb/Hexa/Mccc2/Hadh/Cpt1a/Phyh/Hmgcll1/Gnpda1/Abhd2/Amt/Arg2/Ces1d/Etfbkmt/Gldc/Sord	24
GO:0046395	BP	carboxylic acid catabolic process	24/1068	241/28891	0.0995851	2.69393	5.17366	1.15791e-05	0.000391923	0.000278699	Obp2a/Amdhd1/Cdo1/Aldh6a1/Mfsd2a/Ilvbl/Pck1/Nudt19/Acaa2/Hexb/Hexa/Mccc2/Hadh/Cpt1a/Phyh/Hmgcll1/Gnpda1/Abhd2/Amt/Arg2/Ces1d/Etfbkmt/Gldc/Sord	24
GO:0051384	BP	response to glucocorticoid	14/1068	96/28891	0.145833	3.94501	5.66267	1.16267e-05	0.000391923	0.000278699	Alpl/Cdo1/Pck1/Akap13/Fbxo32/Bche/Eif4ebp1/Zfp36l1/Crebrf/Fosl2/Zfp36l2/Zfp36/Lcat/Il6	14
GO:0009636	BP	response to toxic substance	17/1068	136/28891	0.125	3.38144	5.45393	1.16861e-05	0.000391923	0.000278699	Rdh11/Aqp8/Slc23a1/Gch1/Rdh12/Cat/Pim1/Nupr1/Slc39a8/Ephx1/Gpx2/Ces1d/Lcn2/Gpx3/Mt2/Arnt2/Nr4a2	17
GO:0030851	BP	granulocyte differentiation	10/1068	50/28891	0.2	5.4103	6.11513	1.22151e-05	0.000407119	0.000289504	Stat5a/Rbp1/Ceacam1/Fasn/Gata2/Rara/Fosl2/Cebpa/Trib1/Csf3	10
GO:0015718	BP	monocarboxylic acid transport	20/1068	180/28891	0.111111	3.00572	5.28859	1.23785e-05	0.000410017	0.000291565	Aqp8/Acsl3/Mfsd2a/Rbp1/Pla2g5/Slco2a1/Pla2g4a/P2ry2/Ces1e/Slc26a6/Il1a/Fabp5/Slc16a12/Ceacam1/Tspo2/Map2k6/Drd4/Ces1d/Abcc4/Ptgs2	20
GO:0060562	BP	epithelial tube morphogenesis	33/1068	395/28891	0.0835443	2.26	4.94008	1.31414e-05	0.00042844	0.000304666	Sox9/Hey1/Lmo4/Hdac5/Ret/Ift122/Mthfd1l/Adamts16/Foxp1/Ctsz/Fzd2/Vangl2/Sema3e/Pgr/Cxcr4/Prickle1/Clic4/Rasip1/Epha4/Slc12a2/Ihh/Lgr4/Lrp2/Pthlh/Lcn2/Fgf1/Adm/Sema4c/Tsc1/Rara/Epha2/Ptch1/Wnk4	33
GO:0006644	BP	phospholipid metabolic process	31/1068	360/28891	0.0861111	2.32943	4.97298	1.31702e-05	0.00042844	0.000304666	Lrat/Inpp1/Acsl3/Mboat2/Mfsd2a/Pla2g5/Pla2g4a/Hexb/Idh1/Agpat2/Serinc2/Sgms2/Socs3/Cwh43/Fabp5/Pgs1/Abhd16a/Naaa/Plpp3/Cds2/Alox15/Chpt1/Ldlr/Lpcat4/Napepld/Plch2/Gpam/Cish/Chka/Pdgfa/Lcat	31
GO:0019318	BP	hexose metabolic process	25/1068	259/28891	0.0965251	2.61115	5.1029	1.31742e-05	0.00042844	0.000304666	Obp2a/Aldoc/Pck1/Slc45a3/G6pdx/Lcmt1/Gale/Pdk2/Fabp5/Cpt1a/Hk2/Gnpda1/Khk/Foxo1/H6pd/Ganc/Snord32a/Sord/Igfbp3/Snord35a/Atf4/Midn/Sik1/Il6/Atf3	25
GO:0034599	BP	cellular response to oxidative stress	24/1068	243/28891	0.0987654	2.67175	5.12726	1.32991e-05	0.000429896	0.000305701	Hmox1/Gch1/Cat/Pycr2/Foxp1/G6pdx/Capn1/Mgst1/Pdk2/Axl/Net1/Ripk3/Foxo1/Mapk13/Ppargc1b/Lcn2/Fos/Prr5l/Atf4/Tsc1/Sphk1/Srxn1/Il6/Nr4a2	24
GO:0070373	BP	negative regulation of ERK1 and ERK2 cascade	13/1068	85/28891	0.152941	4.13729	5.67518	1.4019e-05	0.000450456	0.000320322	Lif/Sema6a/Spred3/Klf4/Epha4/Timp3/Gper1/Fbln1/Errfi1/Ptpn1/Dusp6/Dusp1/Atf3	13
GO:0060349	BP	bone morphogenesis	15/1068	112/28891	0.133929	3.62297	5.44906	1.64142e-05	0.000524279	0.000372817	Stc1/Alpl/Sox9/Fgf18/Foxn3/Nab2/Msx1/Nfix/Ihh/Insig1/Pthlh/Ltf/Rara/Fosl2/Npr2	15
GO:0031214	BP	biomineral tissue development	20/1068	184/28891	0.108696	2.94038	5.1732	1.71372e-05	0.000544132	0.000386935	Alpl/Sox9/Hey1/Sbno2/Fam20a/Sgms2/Prickle1/Slc20a1/Wls/Alox15/Nfix/Wnt11/Lgr4/Fam20c/Pthlh/Atf4/Cnnm4/Fosl2/Cebpb/Ptgs2	20
GO:0003018	BP	vascular process in circulatory system	24/1068	247/28891	0.097166	2.62849	5.03585	1.74504e-05	0.000550816	0.000391688	Slc22a5/Avp/Gch1/Mfsd2a/Plod3/Gpr4/Slc1a5/G6pdx/Capn1/P2ry2/Dusp5/Ceacam1/Adcy6/Ece1/Adra2a/Slc5a1/Gper1/C2cd4a/Adra2c/Adm/C2cd4b/Rbfox2/Dbh/Ptgs2	24
GO:0016485	BP	protein processing	25/1068	266/28891	0.093985	2.54243	4.95145	2.07491e-05	0.00065111	0.000463008	Bmp1/Bace2/Nkd2/Dhcr24/Capn1/Ctsz/Mbtps1/Plaur/Lgmn/Casp1/Plgrkt/Klkb1/Ece1/Pcsk6/Klk1b21/Ihh/Tll1/Mme/Meltf/F3/Pthlh/Chac1/C1ra/Ppp1r15a/Ptch1	25
GO:0035914	BP	skeletal muscle cell differentiation	14/1068	101/28891	0.138614	3.74971	5.42356	2.10064e-05	0.00065535	0.000466023	Hdac5/Maff/Nupr1/Snhg15/Cdon/Nfix/Barx2/Rbm24/Egr1/Fos/Btg2/Foxn2/Nr4a1/Atf3	14
GO:0045860	BP	positive regulation of protein kinase activity	31/1068	369/28891	0.0840108	2.27262	4.82036	2.13312e-05	0.000661638	0.000470494	Tcim/Il6ra/Fgf18/Cdkn1b/Pim1/Cdkn1a/Akap13/Mst1r/Vangl2/Nab2/Erbb3/Ceacam1/Epha4/Ghr/Gab1/Adra2a/Ripk3/Map2k6/Ccnd1/Map3k13/Drd4/Ang4/Egr1/Fgf1/Adra2c/Ltf/Fzd8/Ptpn1/Kit/Pdgfa/Wnk4	31
GO:0044242	BP	cellular lipid catabolic process	23/1068	234/28891	0.0982906	2.65891	4.99197	2.15701e-05	0.000665202	0.000473028	Obp2a/Mfsd2a/Ilvbl/Pla2g5/Pck1/Nudt19/Pla2g4a/Acaa2/Hexb/Idh1/Hexa/Hadh/Cpt1a/Abhd16a/Phyh/Akr1c18/Ldlr/Abhd2/Napepld/Ces1d/Neu2/Etfbkmt/Sorl1	23
GO:0048638	BP	regulation of developmental growth	33/1068	405/28891	0.0814815	2.2042	4.78152	2.18341e-05	0.000669496	0.000476082	Tnfrsf12a/Stat5a/Sema6a/Cdkn1b/Mfsd2a/Pim1/Cdkn1a/Foxp1/G6pdx/Draxin/Lgmn/Sema3e/Cxcr4/L1cam/Ghr/Sema3f/Islr2/Plac8/Stc2/Hamp/Map1b/Map3k13/Gdf15/Prlh/Gpam/Olfm1/Sema4c/Ifrd1/Stat5b/Fosl2/Dusp6/Ptch1/C3	33
GO:0006636	BP	unsaturated fatty acid biosynthetic process	9/1068	43/28891	0.209302	5.66194	5.99378	2.26274e-05	0.000689879	0.000490577	Avp/Pla2g4a/Fabp5/Alox15/Scd1/Sphk1/Scd2/Hpgds/Ptgs2	9
GO:0097009	BP	energy homeostasis	16/1068	129/28891	0.124031	3.35522	5.25261	2.31052e-05	0.000700465	0.000498104	Clic5/Fmo2/Mfsd2a/Appl2/Stk39/Ampd3/Guca2b/Vgf/Gdf15/Prlh/Tsku/Sorl1/Slc25a25/Wnk4/Cfh/Nr4a3	16
GO:0040014	BP	regulation of multicellular organism growth	13/1068	89/28891	0.146067	3.95134	5.46337	2.32824e-05	0.000701874	0.000499106	Stat5a/Mfsd2a/G6pdx/Lgmn/Ghr/Plac8/Stc2/Gdf15/Prlh/Gpam/Stat5b/Fosl2/Ptch1	13
GO:0007035	BP	vacuolar acidification	7/1068	25/28891	0.28	7.57442	6.44305	2.47765e-05	0.000737956	0.000524764	Tmem9/Clic4/Tmem106b/Creg1/Ppt1/Atp6v0a4/Atp6v0d2	7
GO:0046165	BP	alcohol biosynthetic process	17/1068	144/28891	0.118056	3.19358	5.17006	2.48856e-05	0.000737956	0.000524764	Aqp8/Gch1/Pck1/Dhcr24/G6pdx/Ces1e/Clcn2/Sptlc3/Ephx1/Msmo1/Gper1/H6pd/Ces1d/Insig1/Fgf1/Sphk1/Dbh	17
GO:0061756	BP	leukocyte adhesion to vascular endothelial cell	10/1068	54/28891	0.185185	5.00954	5.77795	2.48919e-05	0.000737956	0.000524764	Add2/Slc39a8/Capn1/Klf4/Fut4/Gcnt1/Lrg1/St3gal4/Ets1/Il6	10
GO:0014909	BP	smooth muscle cell migration	15/1068	116/28891	0.12931	3.49804	5.28175	2.50945e-05	0.000739874	0.000526128	Foxo4/P2ry2/Il6st/Pgr/Grb10/Abhd2/Drd4/F3/Igfbp3/Egr1/Sorl1/Stat5b/Trib1/Pdgfa/Nr4a3	15
GO:0048008	BP	platelet-derived growth factor receptor signaling pathway	11/1068	66/28891	0.166667	4.50858	5.59083	2.78867e-05	0.000812677	0.000577899	Hip1r/Tiparp/Gab1/Txnip/F3/Bcar1/Csrnp1/Zfand5/Ptpn1/Pdgfa/Nr4a3	11
GO:0002040	BP	sprouting angiogenesis	16/1068	131/28891	0.122137	3.304	5.17823	2.80181e-05	0.000812677	0.000577899	Hmox1/Sema6a/Hdac5/Adamts9/Vegfb/Sema3e/Klf4/Ceacam1/Jak1/Egr3/Gata2/Fgf1/Epha2/Nr4a1/Plk2/Ptgs2	16
GO:0014812	BP	muscle cell migration	16/1068	131/28891	0.122137	3.304	5.17823	2.80181e-05	0.000812677	0.000577899	Foxo4/P2ry2/Il6st/Pgr/Grb10/Net1/Abhd2/Drd4/F3/Igfbp3/Egr1/Sorl1/Stat5b/Trib1/Pdgfa/Nr4a3	16
GO:0060070	BP	canonical Wnt signaling pathway	27/1068	305/28891	0.0885246	2.39472	4.79754	2.87421e-05	0.000829193	0.000589644	Sdc1/Sox9/Sulf2/Scel/Nkd2/Fermt1/Fzd2/Draxin/Prickle1/Tmem9/Wls/Klf4/Mad2l2/Nle1/Tcf7/Sox4/Tcf7l1/Mir135a-2/Foxo1/Wnt11/Lgr4/Egr1/Tle3/Sox7/Fzd8/Zfp703/Bambi	27
GO:0032535	BP	regulation of cellular component size	33/1068	411/28891	0.080292	2.17202	4.68859	2.93006e-05	0.000840786	0.000597887	Add2/Tnfrsf12a/Sema6a/Aqp11/Arhgap18/Hip1r/Stk39/Ret/Tmod1/Lima1/Capn1/Tmod2/Draxin/Sema3e/L1cam/Alox15/Sema3f/Islr2/Slc12a2/Avil/Map1b/Map3k13/Arhgap40/Cdhr5/Olfm1/Sema4c/Ifrd1/Tsc1/Ppp1r15a/Rap1gap2/Csf3/Lrrc8a/Actn2	33
GO:0071277	BP	cellular response to calcium ion	13/1068	91/28891	0.142857	3.8645	5.36205	2.966e-05	0.000846573	0.000602002	Syt12/Lgmn/Cpne8/Syt6/Clic4/Slc25a23/Akr1c18/Cpne2/Alox15/Fos/Junb/Jund/Fosb	13
GO:0090287	BP	regulation of cellular response to growth factor stimulus	28/1068	323/28891	0.0866873	2.34502	4.76264	3.00803e-05	0.000852241	0.000606033	Sulf2/Sema6a/Fgf18/Fgfrl1/Fermt1/Cd59a/Vegfb/Nrep/Spred3/Chrd/Msx1/Grb10/Zfyve9/Tmem53/Pmepa1/Lrg1/Tgfb1i1/Spry4/Fam20c/Itga3/Lrp2/Sorl1/Fgf1/Nbl1/Ptpn1/Zfp703/Bambi/Tob1	28
GO:0040013	BP	negative regulation of locomotion	30/1068	358/28891	0.0837989	2.26689	4.72566	3.01762e-05	0.000852241	0.000606033	Stc1/Gadd45a/Timp1/Mapk15/Padi2/Sema6a/Dpp4/Hdac5/Cd200/Adamts9/Dach1/Sema3e/Chrd/Clic4/Klf4/Epha4/Rap2a/Sema3f/Arrdc3/Gm266/Frmd5/Abhd2/Drd4/Wnt11/Fbln1/Igfbp3/Nbl1/Sema4c/Trib1/Dusp1	30
GO:0008654	BP	phospholipid biosynthetic process	22/1068	223/28891	0.0986547	2.66876	4.90122	3.05159e-05	0.00085732	0.000609644	Inpp1/Acsl3/Mboat2/Pla2g5/Pla2g4a/Hexb/Idh1/Agpat2/Sgms2/Socs3/Cwh43/Fabp5/Pgs1/Cds2/Alox15/Chpt1/Lpcat4/Gpam/Cish/Chka/Pdgfa/Lcat	22
GO:0014910	BP	regulation of smooth muscle cell migration	14/1068	105/28891	0.133333	3.60687	5.243	3.27715e-05	0.000915896	0.000651298	Foxo4/P2ry2/Il6st/Pgr/Abhd2/Drd4/F3/Igfbp3/Egr1/Sorl1/Stat5b/Trib1/Pdgfa/Nr4a3	14
GO:0072006	BP	nephron development	18/1068	162/28891	0.111111	3.00572	5.01563	3.31451e-05	0.000921536	0.000655309	Sox9/Lif/Sulf2/Il6ra/Hey1/Aqp11/Ret/Gpr4/Adamts16/Vangl2/Calb1/Lgr4/Itga3/Egr1/Fgf1/Ptch1/Wnk4/Cfh	18
GO:0052548	BP	regulation of endopeptidase activity	30/1068	360/28891	0.0833333	2.25429	4.6919	3.34839e-05	0.000926157	0.000658595	Timp1/Avp/Serpina3n/Hip1r/Ret/Dhcr24/Serpinb5/Serpinb1a/Plaur/Lgmn/Nod1/Bbc3/Cycs/Klf4/Casp1/Nle1/Epha4/Bmyc/Sfn/Timp3/Khdc1a/Gper1/Timp2/F3/Sorl1/Ltf/Sox7/Nr4a1/Il6/Ptgs2	30
GO:0038066	BP	p38MAPK cascade	10/1068	56/28891	0.178571	4.83062	5.62161	3.46421e-05	0.000953279	0.000677882	Gadd45a/Stk39/Mfhas1/Map2k6/Gadd45g/Gadd45b/Zfp36l1/Sphk1/Zfp36/Dusp1	10
GO:0006885	BP	regulation of pH	14/1068	106/28891	0.132075	3.57284	5.19924	3.64907e-05	0.000999027	0.000710413	Avp/Aqp11/Slc26a6/Pdk2/Tmem9/Clic4/Tmem106b/Lacc1/Creg1/Car12/Ppt1/Atp6v0a4/Atp6v0d2/Rab20	14
GO:0002064	BP	epithelial cell development	23/1068	242/28891	0.0950413	2.57101	4.80828	3.67288e-05	0.00100044	0.000711418	Stc1/Sox9/Msn/Plod3/Gpr4/Tmod1/Palld/Il6st/Pgr/Cxcr4/Il1a/Clic4/Cldn1/Ihh/Sfn/Fasn/Gsdmc2/Gata2/Atf4/Rara/Epha2/Fosl2/Cebpa	23
GO:0007565	BP	female pregnancy	19/1068	179/28891	0.106145	2.87139	4.92058	3.83844e-05	0.00104025	0.00073973	Timp1/Stat5a/Ctsb/Lif/Syde1/H2-Q2/Pla2g4a/Pgr/Tead4/Thbd/Adra2a/Hpgd/Adra2c/Junb/Stat5b/Errfi1/Vmp1/Prl8a2/Ptgs2	19
GO:0001837	BP	epithelial to mesenchymal transition	18/1068	164/28891	0.109756	2.96907	4.95444	3.90579e-05	0.00104809	0.000745304	Sox9/Hey1/Nolc1/Vangl2/Pdcd4/Spred3/Chrd/Msx1/Mad2l2/Epha4/Glipr2/Lrg1/Tgfb1i1/Wnt11/Zfp703/Bambi/Fam83d/Il6	18
GO:1902105	BP	regulation of leukocyte differentiation	30/1068	363/28891	0.0826446	2.23566	4.64167	3.90642e-05	0.00104809	0.000745304	Stat5a/Lif/Bcl6/Rbp1/Pck1/Foxp1/Nme1/Fgl2/Il4ra/Axl/Ceacam1/Pnp/Bmyc/Id2/Tcf7/Ihh/Sox4/Egr3/Ppargc1b/Smarca2/Zfp36l1/Gata2/Fos/Rara/Stat5b/Zfp36l2/Cebpb/Jak3/Trib1/Il6	30
GO:0031330	BP	negative regulation of cellular catabolic process	20/1068	195/28891	0.102564	2.77451	4.87128	3.97716e-05	0.00106176	0.000755025	Hmox1/Timp1/Qsox1/Mfsd2a/Lzts1/Nupr1/Npc1/Rasip1/Mettl1/Timp3/Rragd/Slc7a5/Rbm24/Etfbkmt/Timp2/Sorl1/Tsc1/Noct/Zfp36/Tob1	20
GO:0051348	BP	negative regulation of transferase activity	24/1068	260/28891	0.0923077	2.49706	4.75079	4.02788e-05	0.00106998	0.000760868	Gadd45a/Nolc1/Cdkn1b/Camk2n2/Cdkn1a/Setd7/Trib3/Prkar1b/Rasip1/Mad2l2/Ceacam1/Gadd45g/Gadd45b/Spry4/Sorl1/Errfi1/Ptpn1/Zfp36/Midn/Trib1/Wnk4/Il6/Dusp1/Tinf2	24
GO:0070670	BP	response to interleukin-4	8/1068	36/28891	0.222222	6.01144	5.89469	4.08622e-05	0.00108013	0.000768087	Stat5a/Il4ra/Jak1/Tcf7/Fasn/Nfil3/Stat5b/Jak3	8
GO:0007517	BP	muscle organ development	31/1068	382/28891	0.0811518	2.19528	4.60752	4.13377e-05	0.00108734	0.000773215	Lif/Hey1/Fgfrl1/Foxo4/Hdac5/Maff/Nupr1/Foxp1/Fzd2/Myh14/Vangl2/Snhg15/Cdon/Msx1/Erbb3/Nfix/Barx2/Lrp2/Rbm24/Stra6/Egr1/Fos/Unc45a/Homer1/Btg2/Foxn2/Nr4a1/Tcf15/Rcan1/Il6/Atf3	31
GO:0031098	BP	stress-activated protein kinase signaling cascade	24/1068	261/28891	0.091954	2.48749	4.72958	4.28356e-05	0.00112125	0.000797326	Gadd45a/Unc5cl/Stk39/Tnfrsf19/Mdfi/Sh3rf2/Nod1/Il1a/Mfhas1/Rap2a/Map2k6/Foxo1/Mapk13/Map3k13/Gadd45g/Gadd45b/Zfp36l1/Sema4c/Errfi1/Sphk1/Zfp36/Trib1/Dusp1/Igfbp6	24
GO:0044706	BP	multi-multicellular organism process	21/1068	212/28891	0.0990566	2.67963	4.80902	4.31737e-05	0.00112461	0.000799717	Timp1/Stat5a/Ctsb/Lif/Syde1/H2-Q2/Pla2g4a/Hexb/Pgr/Tead4/Thbd/Akr1c18/Adra2a/Hpgd/Adra2c/Junb/Stat5b/Errfi1/Vmp1/Prl8a2/Ptgs2	21
GO:0060396	BP	growth hormone receptor signaling pathway	6/1068	19/28891	0.315789	8.54258	6.44341	4.51225e-05	0.0011585	0.000823818	Stat5a/Ghr/Jak1/Gdf15/Stat5b/Jak3	6
GO:0070102	BP	interleukin-6-mediated signaling pathway	6/1068	19/28891	0.315789	8.54258	6.44341	4.51225e-05	0.0011585	0.000823818	Il6ra/Il6st/Jak1/Gab1/Cebpa/Il6	6
GO:0071378	BP	cellular response to growth hormone stimulus	6/1068	19/28891	0.315789	8.54258	6.44341	4.51225e-05	0.0011585	0.000823818	Stat5a/Ghr/Jak1/Gdf15/Stat5b/Jak3	6
GO:0044703	BP	multi-organism reproductive process	20/1068	197/28891	0.101523	2.74634	4.81865	4.59908e-05	0.00117517	0.000835673	Timp1/Stat5a/Ctsb/Lif/Syde1/H2-Q2/Pla2g4a/Pgr/Tead4/Thbd/Akr1c18/Adra2a/Hpgd/Adra2c/Junb/Stat5b/Errfi1/Vmp1/Prl8a2/Ptgs2	20
GO:0051145	BP	smooth muscle cell differentiation	12/1068	82/28891	0.146341	3.95876	5.25665	4.67177e-05	0.00118809	0.000844857	Sox9/Hey1/Foxo4/Vangl2/Pdcd4/Gper1/Smarca2/Adm/C3/Kit/Rcan1/Cfh	12
GO:0060350	BP	endochondral bone morphogenesis	11/1068	70/28891	0.157143	4.25095	5.33534	4.91067e-05	0.00124296	0.000883872	Stc1/Alpl/Sox9/Fgf18/Nab2/Nfix/Ihh/Pthlh/Rara/Fosl2/Npr2	11
GO:0019218	BP	regulation of steroid metabolic process	15/1068	123/28891	0.121951	3.29896	5.00596	5.02872e-05	0.00126686	0.00090087	Stat5a/Aqp8/Ces1e/Clcn2/Il1a/Akr1c18/Ldlr/H6pd/Ces1d/Insig1/Egr1/Fgf1/Stat5b/Kit/Igfbp7	15
GO:0051403	BP	stress-activated MAPK cascade	23/1068	248/28891	0.0927419	2.50881	4.67528	5.37651e-05	0.00134188	0.000954215	Gadd45a/Unc5cl/Stk39/Tnfrsf19/Mdfi/Sh3rf2/Nod1/Il1a/Mfhas1/Rap2a/Map2k6/Foxo1/Mapk13/Map3k13/Gadd45g/Gadd45b/Zfp36l1/Sema4c/Sphk1/Zfp36/Trib1/Dusp1/Igfbp6	23
GO:1901617	BP	organic hydroxy compound biosynthetic process	23/1068	248/28891	0.0927419	2.50881	4.67528	5.37651e-05	0.00134188	0.000954215	Aqp8/Gch1/Pck1/Dhcr24/G6pdx/Ces1e/Pdxk/Clcn2/Sptlc3/Ephx1/Akr1c18/Sqle/Alox15/Msmo1/Gper1/H6pd/Ces1d/Insig1/Fgf1/Errfi1/Sphk1/Dbh/Nr4a2	23
GO:0043534	BP	blood vessel endothelial cell migration	15/1068	124/28891	0.120968	3.27236	4.96819	5.52813e-05	0.00136959	0.000973922	Hmox1/Gadd45a/Stat5a/Fgf18/Hdac5/Cxcr4/Klf4/Egr3/Gata2/Ets1/Epha2/Nr4a1/Amotl1/Plk2/Ptgs2	15
GO:2000647	BP	negative regulation of stem cell proliferation	7/1068	28/28891	0.25	6.76287	5.9773	5.53859e-05	0.00136959	0.000973922	Fermt1/Irf6/Sfn/Wnt11/Fbln1/Ptch1/Cebpa	7
GO:0001890	BP	placenta development	19/1068	184/28891	0.103261	2.79336	4.78124	5.60278e-05	0.00137911	0.00098069	Ctsb/Lif/Ccdc134/Hey1/Cdkn1b/Syde1/Pla2g4a/Mdfi/Fosl1/Socs3/Gab1/Zfp36l1/Hsd17b2/Gata2/Adm/Junb/Cebpb/Cebpa/Ptgs2	19
GO:0097696	BP	receptor signaling pathway via STAT	21/1068	216/28891	0.0972222	2.63001	4.7111	5.67336e-05	0.0013901	0.000988509	Gadd45a/Stat5a/Lif/Bcl3/Il6ra/Mgat5/Thpo/Ret/Il6st/Crlf1/Socs3/Ghr/Jak1/Ctf1/Hamp/Stra6/Stat5b/Kit/Jak3/Il6/Prl8a2	21
GO:0001894	BP	tissue homeostasis	25/1068	283/28891	0.0883392	2.38971	4.60289	5.79131e-05	0.00140616	0.000999928	Alpl/Sox9/Slc22a5/Mfsd2a/Stk39/Rp1/Slc39a8/Rab3d/Prickle1/Muc4/Ceacam1/Slc12a2/Nfix/Ihh/Hamp/Tfrc/Ppargc1b/Slc22a21/Prlh/Gata2/Errfi1/Fosl2/Crocc/Il6/Ptgs2	25
GO:0060249	BP	anatomical structure homeostasis	25/1068	283/28891	0.0883392	2.38971	4.60289	5.79131e-05	0.00140616	0.000999928	Alpl/Sox9/Slc22a5/Mfsd2a/Stk39/Rp1/Slc39a8/Rab3d/Prickle1/Muc4/Ceacam1/Slc12a2/Nfix/Ihh/Hamp/Tfrc/Ppargc1b/Slc22a21/Prlh/Gata2/Errfi1/Fosl2/Crocc/Il6/Ptgs2	25
GO:0044344	BP	cellular response to fibroblast growth factor stimulus	13/1068	97/28891	0.134021	3.62546	5.07455	5.88e-05	0.00142127	0.00101067	Sulf2/Fgf18/Fgfrl1/Hyal1/Chrd/Egr3/Spry4/Fam20c/Zfp36l1/Fgf1/Zfp36l2/Zfp36/Nr4a1	13
GO:0045862	BP	positive regulation of proteolysis	30/1068	372/28891	0.0806452	2.18157	4.49389	6.12236e-05	0.00147321	0.00104761	Hip1r/Nkd2/Ret/Nupr1/Prss22/Sh3rf2/Lgmn/Trib3/Nod1/Prickle1/Bbc3/Cycs/Casp1/Plgrkt/Epha4/Bmyc/Adra2a/Plk3/Khdc1a/Gper1/Tgfb1i1/Rnf180/Meltf/F3/Pacsin3/Rnf19a/Sox7/Trib1/Plk2/Hspa1a	30
GO:0045746	BP	negative regulation of Notch signaling pathway	8/1068	38/28891	0.210526	5.69505	5.67406	6.18492e-05	0.00148162	0.00105359	Tcim/Hey1/Bcl6/Rfng/Nfkbia/Gata2/Chac1/Tspan15	8
GO:0071383	BP	cellular response to steroid hormone stimulus	19/1068	186/28891	0.102151	2.76333	4.7268	6.48938e-05	0.00154765	0.00110054	Padi2/Pck1/Akap13/Foxp1/Npc1/Calcoco1/Pgr/Akr1c18/Ncor2/Fbxo32/Abhd2/Gper1/Ppargc1b/Eif4ebp1/Zfp36l1/Crebrf/Zfp36l2/Zfp36/Rbfox2	19
GO:0032102	BP	negative regulation of response to external stimulus	36/1068	485/28891	0.0742268	2.00795	4.38592	6.73225e-05	0.00159233	0.00113231	Padi2/Enpp3/Sema6a/Dpp4/Cd200/Pla2g5/Dtx4/H2-Q2/Cacnb3/H2-Q4/Slc39a8/Plaur/Socs3/Sema3e/Fgl2/Mfhas1/Ceacam1/Epha4/Klkb1/Sema3f/Ldlr/Slc12a2/Ier3/H2-T-ps/Hamp/Gpx2/Arg2/Gper1/Nbl1/Ltf/Ets1/Sema4c/Zfp36/Trib1/Pdgfa/Dusp1	36
GO:0048469	BP	cell maturation	22/1068	235/28891	0.093617	2.53248	4.62145	6.73609e-05	0.00159233	0.00113231	Ntn4/Rec8/Defb1/B4galt5/Ret/Fam210b/G6pdx/Slc26a6/Pgr/Nfix/Catsperd/Id2/Abhd2/Ihh/Map3k13/Fam20c/Gata2/C3/Npr2/Cebpa/Catsperz/Nr4a2	22
GO:0042447	BP	hormone catabolic process	5/1068	13/28891	0.384615	10.4044	6.64473	6.86794e-05	0.00160932	0.00114439	Hsd17b11/Akr1c18/Ece1/Mme/Srd5a1	5
GO:0097421	BP	liver regeneration	5/1068	13/28891	0.384615	10.4044	6.64473	6.86794e-05	0.00160932	0.00114439	Hmox1/Sulf2/Ccnd1/Cebpb/Il6	5
GO:0030098	BP	lymphocyte differentiation	36/1068	486/28891	0.0740741	2.00381	4.37252	7.01909e-05	0.00163758	0.00116449	Stat5a/Aqp8/Bcl3/Il6ra/Dpp4/Hdac5/Bcl6/Pck1/Foxp1/Il1a/Fgl2/Il4ra/Axl/Pnp/Hmga1/Id2/Ripk3/Tcf7/Ihh/Sox4/Egr3/Gadd45g/Smarca2/Zfp36l1/Egr1/Nfil3/Fzd8/Tsc1/Rara/Stat5b/Fosl2/Zfp36l2/Kit/Jak3/Entpd7/Il6	36
GO:0010563	BP	negative regulation of phosphorus metabolic process	33/1068	430/28891	0.0767442	2.07605	4.4045	7.08219e-05	0.00163806	0.00116483	Gadd45a/Mgat5/Nolc1/Cdkn1b/Camk2n2/Cdkn1a/Trib3/Socs3/Ppef2/Mastl/Prkar1b/Rasip1/Mfhas1/Ceacam1/Plpp3/Grb10/Gadd45g/Gadd45b/Spry4/Fbln1/Igfbp3/Sorl1/Prr5l/Errfi1/Ptpn1/Dusp6/Ppp1r15a/Midn/Trib1/Pdgfa/Wnk4/Il6/Dusp1	33
GO:0045936	BP	negative regulation of phosphate metabolic process	33/1068	430/28891	0.0767442	2.07605	4.4045	7.08219e-05	0.00163806	0.00116483	Gadd45a/Mgat5/Nolc1/Cdkn1b/Camk2n2/Cdkn1a/Trib3/Socs3/Ppef2/Mastl/Prkar1b/Rasip1/Mfhas1/Ceacam1/Plpp3/Grb10/Gadd45g/Gadd45b/Spry4/Fbln1/Igfbp3/Sorl1/Prr5l/Errfi1/Ptpn1/Dusp6/Ppp1r15a/Midn/Trib1/Pdgfa/Wnk4/Il6/Dusp1	33
GO:1902893	BP	regulation of miRNA transcription	11/1068	73/28891	0.150685	4.07625	5.15595	7.30119e-05	0.00168147	0.0011957	Sox9/Gnl3/Fosl1/Klf4/Ncor2/Bmyc/Gata2/Egr1/Fos/Ets1/Rara	11
GO:0045922	BP	negative regulation of fatty acid metabolic process	8/1068	39/28891	0.205128	5.54903	5.56955	7.53045e-05	0.00172685	0.00122797	Sox9/Fmo2/Mfsd2a/Appl2/Trib3/Ceacam1/Insig1/Etfbkmt	8
GO:0030856	BP	regulation of epithelial cell differentiation	18/1068	173/28891	0.104046	2.81461	4.69014	7.88899e-05	0.00180138	0.00128097	Stat5a/Sox9/Lif/Hey1/Cdkn1b/Maff/Foxp1/Spred3/Il1a/Ceacam1/Sfn/Ccnd1/Zfp36l1/Stat5b/Errfi1/Ptch1/Zfp36/Cebpb	18
GO:0006641	BP	triglyceride metabolic process	14/1068	114/28891	0.122807	3.32211	4.8671	8.2139e-05	0.00186762	0.00132807	Mfsd2a/Cat/Pck1/Agpat2/Il6st/Cpt1a/Ldlr/Thrsp/Insig1/Scd1/Gpam/Sorl1/C3/Sik1	14
GO:0048662	BP	negative regulation of smooth muscle cell proliferation	11/1068	74/28891	0.148649	4.02117	5.09828	8.29273e-05	0.00187759	0.00133516	Hmox1/Cdkn1b/Cdkn1a/Pdcd4/Klf4/Timp3/Gper1/Drd4/Ang4/Igfbp3/Trib1	11
GO:0032310	BP	prostaglandin secretion	6/1068	21/28891	0.285714	7.729	6.04358	8.46968e-05	0.0019016	0.00135224	Pla2g4a/P2ry2/Il1a/Map2k6/Abcc4/Ptgs2	6
GO:0060416	BP	response to growth hormone	6/1068	21/28891	0.285714	7.729	6.04358	8.46968e-05	0.0019016	0.00135224	Stat5a/Ghr/Jak1/Gdf15/Stat5b/Jak3	6
GO:0048608	BP	reproductive structure development	28/1068	343/28891	0.0816327	2.20829	4.41048	8.62461e-05	0.00192832	0.00137124	Stat5a/Rec8/Sox9/Slc22a5/Cdkn1b/Nupr1/Pla2g4a/Dhcr24/Serpinb5/Plaur/Pgr/Tiparp/Il1a/Axl/Vgf/Tcf7/Ccnd1/Insl6/Lgr4/Lrp2/Stra6/Rara/Stat5b/Errfi1/Cebpb/C3/Npr2/Kit	28
GO:0006575	BP	cellular modified amino acid metabolic process	15/1068	129/28891	0.116279	3.14552	4.78493	8.73411e-05	0.00193666	0.00137717	Ctsb/Slc22a5/Gch1/Cdo1/Mboat2/Mfsd2a/Plod3/Mthfd1l/Serinc2/Cpt1a/Abhd16a/Lpcat4/Ckb/Ckmt1/Slc5a5	15
GO:0048640	BP	negative regulation of developmental growth	15/1068	129/28891	0.116279	3.14552	4.78493	8.73411e-05	0.00193666	0.00137717	Sema6a/Cdkn1b/Cdkn1a/Foxp1/G6pdx/Draxin/Lgmn/Sema3e/Sema3f/Plac8/Stc2/Gdf15/Sema4c/Ifrd1/Ptch1	15
GO:0015732	BP	prostaglandin transport	7/1068	30/28891	0.233333	6.31202	5.70324	8.9273e-05	0.00196327	0.00139609	Slco2a1/Pla2g4a/P2ry2/Il1a/Map2k6/Abcc4/Ptgs2	7
GO:0034311	BP	diol metabolic process	7/1068	30/28891	0.233333	6.31202	5.70324	8.9273e-05	0.00196327	0.00139609	Gch1/Sptlc3/Ephx1/Naaa/Plpp3/Lrp2/Sphk1	7
GO:0031400	BP	negative regulation of protein modification process	35/1068	473/28891	0.0739958	2.0017	4.30356	8.98168e-05	0.00196717	0.00139887	Gadd45a/Peli3/Mgat5/Nolc1/Cdkn1b/Camk2n2/Cdkn1a/G6pdx/Sh3rf2/Trib3/Socs3/Ppef2/Mastl/Prkar1b/Rasip1/Mad2l2/Mfhas1/Ceacam1/Plpp3/Sox4/Gadd45g/Gadd45b/Spry4/Fbln1/Igfbp3/Sorl1/Prr5l/Errfi1/Ptpn1/Dusp6/Ppp1r15a/Trib1/Wnk4/Il6/Dusp1	35
GO:0022600	BP	digestive system process	14/1068	115/28891	0.121739	3.29323	4.82767	9.03902e-05	0.00197168	0.00140207	Sox9/Slc22a5/Hip1r/Stk39/Lima1/Npc1/Slc26a6/Muc4/Ldlr/Hamp/Slc5a1/Slc22a21/Npr2/Wnk4	14
GO:0090162	BP	establishment of epithelial cell polarity	8/1068	40/28891	0.2	5.4103	5.46859	9.11005e-05	0.00197913	0.00140737	Hey1/Msn/Fermt1/Vangl2/Ttc8/Myo18a/Amotl1/Tcf15	8
GO:2000116	BP	regulation of cysteine-type endopeptidase activity	22/1068	240/28891	0.0916667	2.47972	4.50996	9.19401e-05	0.00198932	0.00141461	Avp/Hip1r/Ret/Dhcr24/Plaur/Lgmn/Nod1/Bbc3/Cycs/Klf4/Casp1/Nle1/Bmyc/Sfn/Khdc1a/Gper1/F3/Ltf/Sox7/Nr4a1/Il6/Ptgs2	22
GO:0043583	BP	ear development	23/1068	257/28891	0.0894942	2.42095	4.48293	9.26619e-05	0.00199688	0.00141999	Sox9/Clic5/Hey1/Cdkn1b/Dlx6/Fzd2/Vangl2/Ttc8/Msx1/Epha4/Kcnq4/Ece1/Cxcl14/Nfix/Tsku/Insig1/Cebpd/Gata2/Stra6/Cebpa/Tcf15/Igfbp7/Nr4a3	23
GO:0045646	BP	regulation of erythrocyte differentiation	9/1068	51/28891	0.176471	4.77379	5.28473	9.36661e-05	0.00200897	0.00142859	Stat5a/Fam210b/Id2/Zfp36l1/Gata2/Ets1/Stat5b/Zfp36/Rbfox2	9
GO:0061614	BP	miRNA transcription	11/1068	75/28891	0.146667	3.96755	5.04162	9.39715e-05	0.00200897	0.00142859	Sox9/Gnl3/Fosl1/Klf4/Ncor2/Bmyc/Gata2/Egr1/Fos/Ets1/Rara	11
GO:0071384	BP	cellular response to corticosteroid stimulus	10/1068	63/28891	0.15873	4.29389	5.12778	9.84358e-05	0.00209606	0.00149052	Pck1/Akap13/Akr1c18/Fbxo32/Gper1/Eif4ebp1/Zfp36l1/Crebrf/Zfp36l2/Zfp36	10
GO:0006006	BP	glucose metabolic process	21/1068	225/28891	0.0933333	2.52481	4.49863	0.000101959	0.00216251	0.00153777	Obp2a/Aldoc/Pck1/Slc45a3/G6pdx/Lcmt1/Pdk2/Fabp5/Cpt1a/Hk2/Foxo1/H6pd/Ganc/Snord32a/Igfbp3/Snord35a/Atf4/Midn/Sik1/Il6/Atf3	21
GO:0061458	BP	reproductive system development	28/1068	347/28891	0.0806916	2.18283	4.34297	0.000105126	0.0022209	0.00157929	Stat5a/Rec8/Sox9/Slc22a5/Cdkn1b/Nupr1/Pla2g4a/Dhcr24/Serpinb5/Plaur/Pgr/Tiparp/Il1a/Axl/Vgf/Tcf7/Ccnd1/Insl6/Lgr4/Lrp2/Stra6/Rara/Stat5b/Errfi1/Cebpb/C3/Npr2/Kit	28
GO:0030641	BP	regulation of cellular pH	12/1068	89/28891	0.134831	3.64739	4.90072	0.00010566	0.00222341	0.00158108	Avp/Aqp11/Slc26a6/Tmem9/Clic4/Tmem106b/Lacc1/Creg1/Ppt1/Atp6v0a4/Atp6v0d2/Rab20	12
GO:0009311	BP	oligosaccharide metabolic process	9/1068	52/28891	0.173077	4.68199	5.20657	0.000109588	0.00229707	0.00163346	Fut2/Hexb/Npc1/Fut4/St3gal4/Neu2/St6galnac1/Sec1/St6gal2	9
GO:0043524	BP	negative regulation of neuron apoptotic process	20/1068	210/28891	0.0952381	2.57633	4.49177	0.000112132	0.00234124	0.00166487	Hmox1/Tox3/Vegfb/Draxin/Il6st/Lgmn/Crlf1/Sema3e/Erbb3/Axl/Nfix/Ccnd1/Ppt1/Lcn2/Atf4/Cebpb/Btg2/Il6/Nr4a3/Nr4a2	20
GO:0043616	BP	keratinocyte proliferation	10/1068	64/28891	0.15625	4.2268	5.06313	0.00011284	0.0023469	0.00166889	Tgm1/Ift122/Fermt1/Cdkn1a/Irf6/Sfn/Lrg1/Zfp36l1/Ptch1/Zfp36	10
GO:0042129	BP	regulation of T cell proliferation	21/1068	227/28891	0.092511	2.50256	4.45281	0.000115557	0.00239147	0.00170059	Stat5a/Bcl6/Pla2g5/H2-Q2/H2-Q4/Cd59a/Il6st/Il1a/Ceacam1/Pnp/Ripk3/Ihh/H2-T-ps/Arg2/Tfrc/Gpam/Sftpd/Stat5b/Cebpb/Jak3/Il6	21
GO:0007611	BP	learning or memory	27/1068	331/28891	0.081571	2.20662	4.32576	0.000115875	0.00239147	0.00170059	Rin1/Pgrmc1/Tmod2/Lgmn/Chrd/Prkar1b/Calb1/Casp1/Ldlr/Nfix/Ppt1/Mme/Bche/Drd4/Itga3/Nptx2/Stra6/Lcn2/Egr1/Tsc1/Btg2/Kit/Rcan1/Plk2/Dbh/Ptgs2/Nr4a2	27
GO:0045669	BP	positive regulation of osteoblast differentiation	11/1068	77/28891	0.142857	3.8645	4.93117	0.000119865	0.00246434	0.00175241	Hey1/Pdlim7/Zhx3/Il6st/Fam20c/Cebpd/Ltf/Cebpb/Cebpa/Il6/Jund	11
GO:0001818	BP	negative regulation of cytokine production	26/1068	314/28891	0.0828025	2.23993	4.32825	0.000120889	0.00247591	0.00176064	Hmox1/Bcl3/Peli3/Bcl6/Appl2/Cd200/Xaf1/Cd59a/Serpinb1a/Pdcd4/Rel/Klf4/Axl/Ceacam1/Arg2/Wnt11/Tsku/Lgr4/Fbln1/Sftpd/Rara/Errfi1/Epha2/Zfp36/Jak3/Il6	26
GO:0006935	BP	chemotaxis	34/1068	462/28891	0.0735931	1.9908	4.20615	0.000124848	0.00254729	0.00181139	Padi2/Sema6a/Fgf18/Dpp4/Stk39/Vegfb/Lgmn/Sema3e/Cxcr4/Hbegf/Plgrkt/Sema3f/Cxcl14/Cmtm8/Slc12a2/Gab1/Camk1d/Egr3/Itga9/Lgr4/Lrp2/Fgf1/Nbl1/Rarres2/Bcar1/Sema4c/Mtus1/Epha2/Kit/Nr4a1/Il16/Pdgfa/Cxcl16/Dusp1	34
GO:0043281	BP	regulation of cysteine-type endopeptidase activity involved in apoptotic process	20/1068	212/28891	0.0943396	2.55203	4.44368	0.000127623	0.00258609	0.00183898	Avp/Hip1r/Ret/Dhcr24/Plaur/Nod1/Bbc3/Cycs/Klf4/Casp1/Nle1/Bmyc/Sfn/Khdc1a/Gper1/F3/Sox7/Nr4a1/Il6/Ptgs2	20
GO:1990748	BP	cellular detoxification	9/1068	53/28891	0.169811	4.59365	5.13037	0.000127714	0.00258609	0.00183898	Rdh11/Aqp8/Gch1/Rdh12/Cat/Pim1/Slc39a8/Gpx2/Gpx3	9
GO:0061138	BP	morphogenesis of a branching epithelium	21/1068	229/28891	0.0917031	2.48071	4.40748	0.000130736	0.00262227	0.00186471	Tgm2/Ntn4/Sox9/Adamts16/Ctsz/Vangl2/Socs3/Sema3e/Pgr/Cxcr4/Clic4/Rasip1/Slc12a2/Ihh/Lgr4/Fgf1/Adm/Epha2/Ptch1/Pdgfa/Il6	21
GO:0045926	BP	negative regulation of growth	23/1068	263/28891	0.0874525	2.36572	4.35915	0.000130937	0.00262227	0.00186471	Sema6a/Cdkn1b/Bcl6/Hyal1/Cdkn1a/Foxp1/G6pdx/Draxin/Lgmn/Sema3e/Bbc3/Msx1/Sema3f/Plac8/Stc2/Ppt1/Gdf15/Wnt11/Smarca2/Sertad1/Sema4c/Ifrd1/Ptch1	23
GO:0043620	BP	regulation of DNA-templated transcription in response to stress	8/1068	42/28891	0.190476	5.15267	5.27647	0.000130967	0.00262227	0.00186471	Hmox1/Tcim/Ces1d/Egr1/Atf4/Ppp1r15a/Cebpb/Atf3	8
GO:0042445	BP	hormone metabolic process	22/1068	246/28891	0.0894309	2.41924	4.37982	0.000131732	0.00262778	0.00186863	Lrat/Ctsb/Rdh11/Rdh12/Hsd17b11/Rbp1/Tiparp/Clcn2/Ghr/Akr1c18/Ece1/Pcsk6/Stc2/Mme/H6pd/Srd5a1/Hsd17b2/Egr1/Hsd11b1/Adm/Stat5b/Slc5a5	22
GO:0061448	BP	connective tissue development	26/1068	316/28891	0.0822785	2.22576	4.29252	0.000133888	0.00266089	0.00189218	Stc1/Sox9/Arid5a/Bmp1/Sulf2/Il6ra/Mboat2/Fgf18/Gpr4/Efemp1/Dyrk1b/Msx1/Guca2b/Sox5/Arrdc3/Id2/Ihh/Barx2/Pthlh/Egr1/Sorl1/Slc25a25/Rara/Fosl2/Npr2/Cfh	26
GO:0042330	BP	taxis	34/1068	464/28891	0.0732759	1.98222	4.17889	0.000135521	0.00268258	0.0019076	Padi2/Sema6a/Fgf18/Dpp4/Stk39/Vegfb/Lgmn/Sema3e/Cxcr4/Hbegf/Plgrkt/Sema3f/Cxcl14/Cmtm8/Slc12a2/Gab1/Camk1d/Egr3/Itga9/Lgr4/Lrp2/Fgf1/Nbl1/Rarres2/Bcar1/Sema4c/Mtus1/Epha2/Kit/Nr4a1/Il16/Pdgfa/Cxcl16/Dusp1	34
GO:0021700	BP	developmental maturation	30/1068	389/28891	0.0771208	2.08623	4.22589	0.000135979	0.00268258	0.0019076	Ntn4/Rec8/Defb1/B4galt5/Ret/Fam210b/Fermt1/Atp6v1d/G6pdx/Clstn1/Slc26a6/Pgr/Atp6v1g2/Nfix/Catsperd/Id2/Abhd2/Ihh/Slc24a4/Map3k13/Barx2/Fam20c/Atp6v0a4/Gata2/C3/Npr2/Cebpa/Catsperz/Ptgs2/Nr4a2	30
GO:0071354	BP	cellular response to interleukin-6	7/1068	32/28891	0.21875	5.91752	5.45302	0.000138377	0.00271472	0.00193045	Il6ra/Sbno2/Il6st/Jak1/Gab1/Cebpa/Il6	7
GO:0050890	BP	cognition	29/1068	371/28891	0.0781671	2.11454	4.23316	0.00013862	0.00271472	0.00193045	Rin1/Mfsd2a/Pgrmc1/Tmod2/Lgmn/Chrd/Prkar1b/Calb1/Casp1/Ldlr/Nfix/Ppt1/Mme/Bche/Drd4/St3gal4/Itga3/Nptx2/Stra6/Lcn2/Egr1/Tsc1/Btg2/Kit/Rcan1/Plk2/Dbh/Ptgs2/Nr4a2	29
GO:0071695	BP	anatomical structure maturation	26/1068	317/28891	0.0820189	2.21873	4.27475	0.000140843	0.00274823	0.00195428	Ntn4/Rec8/Defb1/B4galt5/Ret/Fam210b/Fermt1/G6pdx/Slc26a6/Pgr/Nfix/Catsperd/Id2/Abhd2/Ihh/Slc24a4/Map3k13/Barx2/Fam20c/Gata2/C3/Npr2/Cebpa/Catsperz/Ptgs2/Nr4a2	26
GO:0002065	BP	columnar/cuboidal epithelial cell differentiation	16/1068	150/28891	0.106667	2.88549	4.53604	0.000144424	0.00280789	0.00199671	Sox9/Tubb5/Foxp1/Il6st/Pgr/Clcn2/Klf4/Sox4/Fasn/Map1b/Wnt11/Gsdmc2/Fam20c/Gata2/Rara/Cebpb	16
GO:0042326	BP	negative regulation of phosphorylation	29/1068	372/28891	0.077957	2.10885	4.21731	0.000145163	0.00281208	0.00199968	Gadd45a/Nolc1/Cdkn1b/Camk2n2/Cdkn1a/Trib3/Socs3/Ppef2/Prkar1b/Rasip1/Ceacam1/Plpp3/Grb10/Gadd45g/Gadd45b/Spry4/Fbln1/Igfbp3/Sorl1/Prr5l/Errfi1/Ptpn1/Dusp6/Ppp1r15a/Midn/Trib1/Wnk4/Il6/Dusp1	29
GO:0007264	BP	small GTPase mediated signal transduction	32/1068	428/28891	0.0747664	2.02254	4.17561	0.000146393	0.00282569	0.00200937	Hmox1/Rras2/Arhgap18/Bcl6/Syde1/Rapgefl1/Gpr4/Dock9/Akap13/Dok4/Arhgef28/Dhcr24/Rhof/Vangl2/Cdon/Rasip1/Rap2a/Net1/Nfix/Gm266/Mras/Cgnl1/Arhgap40/Spry4/Itga3/Arhgap8/Timp2/Bcar3/Rap1gap2/Eps8l1/Rassf1/Plk2	32
GO:0045586	BP	regulation of gamma-delta T cell differentiation	5/1068	15/28891	0.333333	9.01717	6.08493	0.000150647	0.00287347	0.00204334	Stat5a/Tcf7/Sox4/Egr3/Stat5b	5
GO:0046643	BP	regulation of gamma-delta T cell activation	5/1068	15/28891	0.333333	9.01717	6.08493	0.000150647	0.00287347	0.00204334	Stat5a/Tcf7/Sox4/Egr3/Stat5b	5
GO:0045766	BP	positive regulation of angiogenesis	18/1068	182/28891	0.0989011	2.67542	4.44231	0.00015101	0.00287347	0.00204334	Hmox1/Fgf18/Hyal1/Vegfb/Cxcr4/Il1a/Klf4/Hk2/Jak1/Gab1/Lrg1/Gata2/F3/Fgf1/Adm/Ets1/Sphk1/C3	18
GO:1904018	BP	positive regulation of vasculature development	18/1068	182/28891	0.0989011	2.67542	4.44231	0.00015101	0.00287347	0.00204334	Hmox1/Fgf18/Hyal1/Vegfb/Cxcr4/Il1a/Klf4/Hk2/Jak1/Gab1/Lrg1/Gata2/F3/Fgf1/Adm/Ets1/Sphk1/C3	18
GO:0062014	BP	negative regulation of small molecule metabolic process	14/1068	121/28891	0.115702	3.12993	4.59986	0.000156694	0.00296338	0.00210727	Sox9/Obp2a/Fmo2/Mfsd2a/Appl2/Nupr1/Trib3/Ceacam1/Akr1c18/Ier3/Insig1/Etfbkmt/Sik1/Il6	14
GO:0001763	BP	morphogenesis of a branching structure	22/1068	249/28891	0.0883534	2.39009	4.31617	0.000156839	0.00296338	0.00210727	Tgm2/Ntn4/Sox9/Adamts16/Ctsz/Vangl2/Socs3/Sema3e/Pgr/Cxcr4/Clic4/Rasip1/Slc12a2/Ihh/Map3k13/Lgr4/Fgf1/Adm/Epha2/Ptch1/Pdgfa/Il6	22
GO:0090288	BP	negative regulation of cellular response to growth factor stimulus	13/1068	107/28891	0.121495	3.28663	4.64269	0.000162762	0.0030645	0.00217918	Sulf2/Sema6a/Fgfrl1/Cd59a/Chrd/Tmem53/Spry4/Lrp2/Sorl1/Nbl1/Ptpn1/Bambi/Tob1	13
GO:0008286	BP	insulin receptor signaling pathway	15/1068	137/28891	0.109489	2.96184	4.50955	0.000172459	0.00322816	0.00229556	Obp2a/Foxo4/Vwa2/Socs3/Pdk2/Grb10/Hmga1/Mzb1/Foxo1/Eif4ebp1/Sorl1/Rarres2/Bcar1/Bcar3/Ptpn1	15
GO:0046474	BP	glycerophospholipid biosynthetic process	17/1068	168/28891	0.10119	2.73735	4.42472	0.000173075	0.00322816	0.00229556	Inpp1/Acsl3/Pla2g5/Pla2g4a/Agpat2/Socs3/Cwh43/Fabp5/Pgs1/Cds2/Alox15/Chpt1/Gpam/Cish/Chka/Pdgfa/Lcat	17
GO:0002696	BP	positive regulation of leukocyte activation	32/1068	432/28891	0.0740741	2.00381	4.11854	0.000173259	0.00322816	0.00229556	Stat5a/Dpp4/Bcl6/H2-Q2/Cdkn1a/Pck1/Pla2g4a/H2-Q4/Cd59a/Il6st/Il1a/Il4ra/Mad2l2/Axl/Pnp/Ihh/Sox4/H2-T-ps/Hamp/Egr3/Tfrc/Smarca2/Gata2/Gpam/Rara/Stat5b/Cebpa/Jak3/Il16/Il6/Jund/Nr4a3	32
GO:0035886	BP	vascular associated smooth muscle cell differentiation	8/1068	44/28891	0.181818	4.91845	5.09622	0.000184222	0.00342054	0.00243236	Vangl2/Pdcd4/Gper1/Smarca2/Adm/C3/Kit/Cfh	8
GO:0015749	BP	monosaccharide transmembrane transport	14/1068	123/28891	0.113821	3.07903	4.52706	0.000186599	0.00344814	0.00245199	Slc23a1/Appl2/Trib3/Fabp5/Erbb3/Hk2/Grb10/Slc5a1/Crebl2/Tsc1/C3/Slc2a3/Nr4a3/Upk3b	14
GO:0072329	BP	monocarboxylic acid catabolic process	15/1068	138/28891	0.108696	2.94038	4.47654	0.000186994	0.00344814	0.00245199	Obp2a/Mfsd2a/Ilvbl/Pck1/Nudt19/Acaa2/Hexb/Hexa/Hadh/Cpt1a/Phyh/Abhd2/Ces1d/Etfbkmt/Sord	15
GO:0010721	BP	negative regulation of cell development	26/1068	323/28891	0.0804954	2.17752	4.16953	0.000189756	0.00347145	0.00246856	Sema6a/Bcl6/Appl2/Draxin/Sema3e/Nme1/Il1a/Fgl2/Il4ra/Ceacam1/Sema3f/Ldlr/Bmyc/Id2/Ihh/Gata2/Pthlh/Sorl1/Sema4c/Ifrd1/Rara/Npr2/Btg2/Cebpa/Jak3/Trib1	26
GO:0030111	BP	regulation of Wnt signaling pathway	26/1068	323/28891	0.0804954	2.17752	4.16953	0.000189756	0.00347145	0.00246856	Sox9/Sulf2/Scel/Nkd2/Fermt1/Mdfi/Draxin/Vangl2/Prickle1/Tmem9/Wls/Mad2l2/Nle1/Plpp3/Grb10/Sox4/Foxo1/Wnt11/Tsku/Lgr4/Itga3/Egr1/Tle3/Sox7/Zfp703/Bambi	26
GO:0051453	BP	regulation of intracellular pH	11/1068	81/28891	0.135802	3.67366	4.72101	0.000190198	0.00347145	0.00246856	Avp/Aqp11/Slc26a6/Tmem9/Clic4/Tmem106b/Creg1/Ppt1/Atp6v0a4/Atp6v0d2/Rab20	11
GO:0060055	BP	angiogenesis involved in wound healing	6/1068	24/28891	0.25	6.76287	5.53352	0.000191042	0.00347502	0.0024711	Gpr4/Vegfb/Cxcr4/Slc12a2/Gata2/Npr2	6
GO:0042098	BP	T cell proliferation	23/1068	270/28891	0.0851852	2.30439	4.21894	0.000192824	0.00349559	0.00248573	Stat5a/Msn/Bcl6/Pla2g5/H2-Q2/H2-Q4/Cd59a/Il6st/Cxcr4/Il1a/Ceacam1/Pnp/Ripk3/Ihh/H2-T-ps/Arg2/Tfrc/Gpam/Sftpd/Stat5b/Cebpb/Jak3/Il6	23
GO:0016525	BP	negative regulation of angiogenesis	13/1068	109/28891	0.119266	3.22633	4.56246	0.000196326	0.00353519	0.00251389	Gadd45a/Lif/Sema6a/Foxo4/Adamts9/Gpr4/Cd59a/Sema3e/Klf4/Slc12a2/Epha2/Plk2/Sparc	13
GO:0046364	BP	monosaccharide biosynthetic process	13/1068	109/28891	0.119266	3.22633	4.56246	0.000196326	0.00353519	0.00251389	Obp2a/Aldoc/Pck1/G6pdx/Pdk2/Gnpda1/Foxo1/Gulo/Sord/Atf4/Sik1/Il6/Atf3	13
GO:0001933	BP	negative regulation of protein phosphorylation	27/1068	342/28891	0.0789474	2.13564	4.13921	0.000197667	0.00354743	0.00252259	Gadd45a/Nolc1/Cdkn1b/Camk2n2/Cdkn1a/Trib3/Socs3/Ppef2/Prkar1b/Rasip1/Ceacam1/Plpp3/Gadd45g/Gadd45b/Spry4/Fbln1/Igfbp3/Sorl1/Prr5l/Errfi1/Ptpn1/Dusp6/Ppp1r15a/Trib1/Wnk4/Il6/Dusp1	27
GO:0070741	BP	response to interleukin-6	7/1068	34/28891	0.205882	5.56943	5.22316	0.000207367	0.0036755	0.00261366	Il6ra/Sbno2/Il6st/Jak1/Gab1/Cebpa/Il6	7
GO:0071353	BP	cellular response to interleukin-4	7/1068	34/28891	0.205882	5.56943	5.22316	0.000207367	0.0036755	0.00261366	Stat5a/Il4ra/Jak1/Tcf7/Fasn/Nfil3/Jak3	7
GO:1904706	BP	negative regulation of vascular associated smooth muscle cell proliferation	7/1068	34/28891	0.205882	5.56943	5.22316	0.000207367	0.0036755	0.00261366	Hmox1/Cdkn1b/Cdkn1a/Pdcd4/Timp3/Gper1/Drd4	7
GO:0050767	BP	regulation of neurogenesis	35/1068	494/28891	0.0708502	1.9166	4.02593	0.000207543	0.0036755	0.00261366	Tgm2/Tnfrsf12a/Lif/Hey1/Sema6a/Grip1/Gfap/Appl2/Draxin/Il6st/Sema3e/Cxcr4/Clcn2/Wls/Cdon/L1cam/Epha4/Sema3f/Ldlr/Islr2/Id2/Mme/Gper1/Map1b/Map3k13/Slc7a5/Lrp2/Gata2/Sorl1/Sema4c/Ifrd1/Btg2/Kit/Rassf10/Il6	35
GO:0072073	BP	kidney epithelium development	16/1068	155/28891	0.103226	2.79241	4.38377	0.000211399	0.00373146	0.00265346	Sox9/Lif/Hey1/Aqp11/Cat/Ret/Adamts16/Crlf1/Calb1/Epha4/Arg2/Lgr4/Fgf1/Rara/Ptch1/Wnk4	16
GO:0019432	BP	triglyceride biosynthetic process	8/1068	45/28891	0.177778	4.80916	5.01014	0.000216859	0.00379044	0.0026954	Mfsd2a/Pck1/Agpat2/Ldlr/Thrsp/Gpam/C3/Sik1	8
GO:0046320	BP	regulation of fatty acid oxidation	8/1068	45/28891	0.177778	4.80916	5.01014	0.000216859	0.00379044	0.0026954	Sox9/Obp2a/Fmo2/Mfsd2a/Appl2/Cpt1a/Etfbkmt/Nr4a3	8
GO:0085029	BP	extracellular matrix assembly	8/1068	45/28891	0.177778	4.80916	5.01014	0.000216859	0.00379044	0.0026954	Ntn4/Sox9/Qsox1/Plod3/Prickle1/Mad2l2/Ihh/Ltbp4	8
GO:0001889	BP	liver development	15/1068	140/28891	0.107143	2.89837	4.4114	0.000219271	0.00380343	0.00270464	Hmox1/Sox9/Sulf2/Fgf18/Pck1/Npc1/Ceacam1/Hp/Ccnd1/Fgf1/Stat5b/Errfi1/Cebpb/Cebpa/Il6	15
GO:0043535	BP	regulation of blood vessel endothelial cell migration	12/1068	96/28891	0.125	3.38144	4.57903	0.000219577	0.00380343	0.00270464	Hmox1/Gadd45a/Stat5a/Fgf18/Hdac5/Klf4/Gata2/Ets1/Epha2/Amotl1/Plk2/Ptgs2	12
GO:0006469	BP	negative regulation of protein kinase activity	19/1068	204/28891	0.0931373	2.5195	4.26708	0.000219728	0.00380343	0.00270464	Gadd45a/Nolc1/Cdkn1b/Camk2n2/Cdkn1a/Trib3/Prkar1b/Rasip1/Ceacam1/Gadd45g/Gadd45b/Spry4/Sorl1/Errfi1/Ptpn1/Trib1/Wnk4/Il6/Dusp1	19
GO:0006643	BP	membrane lipid metabolic process	18/1068	188/28891	0.0957447	2.59004	4.28529	0.000226585	0.0039095	0.00278007	Fut2/B4galt5/Hexb/Hexa/Elovl7/Sgms2/Cwh43/Sptlc3/Cers3/Naaa/Plpp3/Fut4/St3gal4/Neu2/St6galnac1/Sphk1/Crem/Kit	18
GO:0032496	BP	response to lipopolysaccharide	30/1068	401/28891	0.074813	2.0238	4.04482	0.000230101	0.00394708	0.00280679	Arid5a/Gch1/Sbno2/Foxp1/Nfkbia/Mgst1/Pdcd4/Ptger2/Il1a/Casp1/Axl/Slc12a2/Mir10a/Ang4/Ttc39aos1/Adm/Mir30c-1/Ltf/Rara/Stat5b/Noct/Fosl2/Zfp36/Cebpb/Nr4a1/Trib1/Cxcl16/Cfh/Il6/Ptgs2	30
GO:0097193	BP	intrinsic apoptotic signaling pathway	26/1068	327/28891	0.0795107	2.15088	4.10065	0.000230234	0.00394708	0.00280679	Hmox1/Aen/Bcl3/Rnf186/Cdkn1a/Nupr1/Plaur/Trib3/Pdk2/Mbd4/Bbc3/Cycs/Msx1/Pnp/Phlda3/Bmyc/Ripk3/Sfn/Fignl1/Ier3/Chac1/Atf4/Epha2/Ptpn1/Cebpb/Ptgs2	26
GO:2000181	BP	negative regulation of blood vessel morphogenesis	13/1068	111/28891	0.117117	3.16819	4.48406	0.000235658	0.00402719	0.00286376	Gadd45a/Lif/Sema6a/Foxo4/Adamts9/Gpr4/Cd59a/Sema3e/Klf4/Slc12a2/Epha2/Plk2/Sparc	13
GO:0032386	BP	regulation of intracellular transport	27/1068	346/28891	0.0780347	2.11096	4.07312	0.000238238	0.00405837	0.00288593	Nolc1/Msn/Ehd2/Stx18/Stom/Fermt1/Cacnb3/Zfand1/Ptpn14/Bbc3/Akap8l/Plk3/Tmem53/Sfn/Ier3/Gper1/Map1b/Sh3tc2/Arhgap8/Insig1/Crebrf/Sorl1/Prr5l/Ptpn1/Actn2/Il6/Ptgs2	27
GO:0034440	BP	lipid oxidation	14/1068	126/28891	0.111111	3.00572	4.4206	0.000240637	0.00408626	0.00290576	Sox9/Obp2a/Fmo2/Mfsd2a/Appl2/Ilvbl/Acaa2/Alox12e/Hadh/Cpt1a/Phyh/Alox15/Etfbkmt/Nr4a3	14
GO:0045668	BP	negative regulation of osteoblast differentiation	10/1068	70/28891	0.142857	3.8645	4.70111	0.000242022	0.00409682	0.00291327	Sox9/Hdac5/Chrd/Id2/Tmem53/Mir30c-1/Noct/Ptch1/Bambi/Tob1	10
GO:0006862	BP	nucleotide transport	7/1068	35/28891	0.2	5.4103	5.11495	0.000250998	0.00423539	0.00301181	Gjb1/Slc25a23/Abcc4/Slc25a25/Slc25a33/Slc25a42/Lrrc8a	7
GO:0070542	BP	response to fatty acid	8/1068	46/28891	0.173913	4.70461	4.92656	0.000254088	0.00427409	0.00303933	Sox9/Akr1c19/Foxp1/Akr1c18/Ldlr/Foxo1/Scd1/Scd2	8
GO:0055123	BP	digestive system development	15/1068	142/28891	0.105634	2.85755	4.34742	0.000256253	0.00429494	0.00305415	Sox9/Hip1r/Il6st/Vangl2/Wls/Id2/Tcf7/Ihh/Gsdmc2/Lgr4/Stra6/Rarres2/Npr2/Kit/Pdgfa	15
GO:0061326	BP	renal tubule development	13/1068	112/28891	0.116071	3.13991	4.44553	0.000257728	0.00429494	0.00305415	Sox9/Lif/Hey1/Aqp11/Hdac5/Adamts16/Ttc8/Prickle1/Calb1/Lgr4/Fgf1/Ptch1/Wnk4	13
GO:1901343	BP	negative regulation of vasculature development	13/1068	112/28891	0.116071	3.13991	4.44553	0.000257728	0.00429494	0.00305415	Gadd45a/Lif/Sema6a/Foxo4/Adamts9/Gpr4/Cd59a/Sema3e/Klf4/Slc12a2/Epha2/Plk2/Sparc	13
GO:0050994	BP	regulation of lipid catabolic process	10/1068	71/28891	0.140845	3.81007	4.64469	0.000272487	0.00451285	0.00320911	Obp2a/Mfsd2a/Idh1/Cpt1a/Ldlr/Adra2a/Etfbkmt/Sorl1/Hpgd/Rarres2	10
GO:0098754	BP	detoxification	10/1068	71/28891	0.140845	3.81007	4.64469	0.000272487	0.00451285	0.00320911	Rdh11/Aqp8/Gch1/Rdh12/Cat/Pim1/Slc39a8/Gpx2/Gpx3/Mt2	10
GO:0046434	BP	organophosphate catabolic process	15/1068	143/28891	0.104895	2.83757	4.31584	0.000276679	0.00455417	0.00323849	Enpp3/Pla2g5/Pde9a/Entpd5/Nudt19/Pla2g4a/Enpp5/Idh1/Ampd3/Urah/Abhd16a/Pnp/Ldlr/Napepld/Entpd7	15
GO:0061008	BP	hepaticobiliary system development	15/1068	143/28891	0.104895	2.83757	4.31584	0.000276679	0.00455417	0.00323849	Hmox1/Sox9/Sulf2/Fgf18/Pck1/Npc1/Ceacam1/Hp/Ccnd1/Fgf1/Stat5b/Errfi1/Cebpb/Cebpa/Il6	15
GO:0070663	BP	regulation of leukocyte proliferation	25/1068	313/28891	0.0798722	2.16066	4.04501	0.000281056	0.00457164	0.00325092	Stat5a/Enpp3/Bcl6/Pla2g5/H2-Q2/Cdkn1a/H2-Q4/Cd59a/Il6st/Il1a/Ceacam1/Pnp/Ripk3/Ihh/Mzb1/H2-T-ps/Arg2/Tfrc/Gpam/Sftpd/Stat5b/Cebpb/Kit/Jak3/Il6	25
GO:0015908	BP	fatty acid transport	13/1068	113/28891	0.115044	3.11212	4.40742	0.000281541	0.00457164	0.00325092	Acsl3/Mfsd2a/Rbp1/Pla2g5/Slco2a1/Pla2g4a/P2ry2/Il1a/Fabp5/Map2k6/Drd4/Abcc4/Ptgs2	13
GO:0007259	BP	receptor signaling pathway via JAK-STAT	19/1068	208/28891	0.0913462	2.47105	4.17162	0.000281592	0.00457164	0.00325092	Gadd45a/Stat5a/Lif/Bcl3/Il6ra/Ret/Il6st/Crlf1/Socs3/Ghr/Jak1/Ctf1/Hamp/Stra6/Stat5b/Kit/Jak3/Il6/Prl8a2	19
GO:0007596	BP	blood coagulation	17/1068	175/28891	0.0971429	2.62786	4.23186	0.000281993	0.00457164	0.00325092	Il6ra/Pla2g4a/Plaur/Thbd/Axl/Ceacam1/Klkb1/Hps4/Adra2a/St3gal4/Enpp4/Fbln1/F3/Adra2c/Pdgfa/Cfh/Il6	17
GO:0033673	BP	negative regulation of kinase activity	20/1068	225/28891	0.0888889	2.40458	4.14392	0.000282774	0.00457164	0.00325092	Gadd45a/Nolc1/Cdkn1b/Camk2n2/Cdkn1a/Trib3/Prkar1b/Rasip1/Ceacam1/Gadd45g/Gadd45b/Spry4/Sorl1/Errfi1/Ptpn1/Midn/Trib1/Wnk4/Il6/Dusp1	20
GO:0003014	BP	renal system process	14/1068	128/28891	0.109375	2.95876	4.35137	0.000283704	0.00457164	0.00325092	Stc1/Aqp3/Sulf2/Stk39/G6pdx/Lgmn/Guca2b/Slc25a23/Adcy6/Slc5a1/Itga3/Atp6v0a4/Adm/Wnk4	14
GO:0061041	BP	regulation of wound healing	14/1068	128/28891	0.109375	2.95876	4.35137	0.000283704	0.00457164	0.00325092	Tnfrsf12a/Fermt1/Vegfb/Plaur/Cxcr4/Hbegf/Cldn1/Ceacam1/Klkb1/Slc12a2/Adra2a/St3gal4/Enpp4/Pdgfa	14
GO:0030002	BP	intracellular monoatomic anion homeostasis	5/1068	17/28891	0.294118	7.95632	5.62093	0.000291851	0.00466093	0.00331441	Stc1/Stk39/Slc12a2/Ckb/Wnk4	5
GO:0035728	BP	response to hepatocyte growth factor	5/1068	17/28891	0.294118	7.95632	5.62093	0.000291851	0.00466093	0.00331441	Appl2/Lgmn/Gab1/Bcar1/Il6	5
GO:0040015	BP	negative regulation of multicellular organism growth	5/1068	17/28891	0.294118	7.95632	5.62093	0.000291851	0.00466093	0.00331441	Lgmn/Plac8/Stc2/Gdf15/Ptch1	5
GO:0006665	BP	sphingolipid metabolic process	15/1068	144/28891	0.104167	2.81786	4.28454	0.000298493	0.00475286	0.00337978	B4galt5/Hexb/Hexa/Elovl7/Sgms2/Sptlc3/Cers3/Naaa/Plpp3/Fut4/Neu2/St6galnac1/Sphk1/Crem/Kit	15
GO:1904994	BP	regulation of leukocyte adhesion to vascular endothelial cell	7/1068	36/28891	0.194444	5.26001	5.01082	0.00030172	0.00479003	0.00340622	Capn1/Klf4/Fut4/Gcnt1/St3gal4/Ets1/Il6	7
GO:0003012	BP	muscle system process	32/1068	446/28891	0.0717489	1.94091	3.92349	0.00030548	0.00483541	0.00343849	Stc1/Sulf2/Pde9a/Akap13/Dsc2/Foxp1/Tmod1/G6pdx/Tmod2/Vegfb/Myh14/Cxcr4/Klf4/Ece1/Fbxo32/Adra2a/Map2k6/Hamp/Tmem38a/Arg2/Foxo1/Gper1/Tnni2/Adra2c/Errfi1/Sphk1/Homer1/Kit/Nr4a1/Actn2/Nr4a3/Ptgs2	32
GO:0010866	BP	regulation of triglyceride biosynthetic process	6/1068	26/28891	0.230769	6.24265	5.23974	0.000306763	0.00484056	0.00344215	Mfsd2a/Ldlr/Thrsp/Gpam/C3/Sik1	6
GO:0007586	BP	digestion	14/1068	129/28891	0.108527	2.93582	4.31726	0.000307609	0.00484056	0.00344215	Sox9/Slc22a5/Hip1r/Stk39/Lima1/Npc1/Slc26a6/Muc4/Ldlr/Hamp/Slc5a1/Slc22a21/Npr2/Wnk4	14
GO:0060538	BP	skeletal muscle organ development	20/1068	227/28891	0.0881057	2.38339	4.09965	0.000317478	0.00498125	0.00354219	Fgfrl1/Hdac5/Maff/Nupr1/Foxp1/Myh14/Snhg15/Cdon/Nfix/Barx2/Rbm24/Stra6/Egr1/Fos/Homer1/Btg2/Foxn2/Nr4a1/Rcan1/Atf3	20
GO:0006814	BP	sodium ion transport	22/1068	262/28891	0.0839695	2.2715	4.05062	0.000321296	0.0050146	0.00356591	Nkain1/Slc22a5/Slc23a1/Grip1/Stk39/Stom/Slc5a9/Slc13a5/Slc5a11/Slc20a1/Guca2b/Slc34a2/Slc12a2/Slc5a1/Slc24a4/Gper1/Drd4/Slc5a3/Klhl24/Wnk4/Sik1/Slc5a5	22
GO:0045638	BP	negative regulation of myeloid cell differentiation	12/1068	100/28891	0.12	3.24618	4.40832	0.000322701	0.0050146	0.00356591	Stat5a/Hoxb8/Nfkbia/Nme1/Ceacam1/Bmyc/Zfp36l1/Gata2/Rara/Stat5b/Zfp36/Trib1	12
GO:0034109	BP	homotypic cell-cell adhesion	11/1068	86/28891	0.127907	3.46008	4.47632	0.000324624	0.0050146	0.00356591	Il6ra/Dsc2/Plaur/L1cam/Ceacam1/Plpp3/Jak1/Cdhr5/Zfp703/Cfh/Il6	11
GO:0002274	BP	myeloid leukocyte activation	23/1068	280/28891	0.0821429	2.22209	4.02599	0.000325726	0.0050146	0.00356591	Hmox1/Enpp3/Stk39/Cd200/Pla2g5/Sbno2/Pla2g4a/Stx11/Foxp1/Il4ra/Myo18a/Casp1/Mfhas1/Ldlr/Hamp/Gata2/Sphk1/Kit/Cebpa/Il16/Wnk4/Jund/Nr4a3	23
GO:0032762	BP	mast cell cytokine production	4/1068	10/28891	0.4	10.8206	6.0854	0.000326146	0.0050146	0.00356591	Hmox1/Bcl6/Kit/Nr4a3	4
GO:0035878	BP	nail development	4/1068	10/28891	0.4	10.8206	6.0854	0.000326146	0.0050146	0.00356591	Prickle1/Msx1/Itga6/Prkab1	4
GO:0042439	BP	ethanolamine-containing compound metabolic process	4/1068	10/28891	0.4	10.8206	6.0854	0.000326146	0.0050146	0.00356591	Naaa/Napepld/Chka/Dbh	4
GO:0002286	BP	T cell activation involved in immune response	14/1068	130/28891	0.107692	2.91324	4.28347	0.000333219	0.00509476	0.00362291	Bcl3/Il6ra/Bcl6/Pck1/Stx11/Foxp1/Fgl2/Il4ra/Gadd45g/Tsc1/Rara/Jak3/Entpd7/Il6	14
GO:1901605	BP	alpha-amino acid metabolic process	18/1068	194/28891	0.0927835	2.50993	4.13426	0.000333258	0.00509476	0.00362291	Amdhd1/Cdo1/Aldh6a1/Ilvbl/Adi1/Plod3/Pycr2/Slc7a7/Slc39a8/Mccc2/Ddah2/Hmgcll1/Amt/Phgdh/Arg2/Asns/Gldc/Atf4	18
GO:0048661	BP	positive regulation of smooth muscle cell proliferation	13/1068	115/28891	0.113043	3.058	4.33247	0.000334841	0.00510442	0.00362978	Tgm2/Hmox1/Il6ra/Foxp1/Hbegf/Id2/Abcc4/Egr1/Hpgd/Stat5b/Il6/Nr4a3/Ptgs2	13
GO:0097237	BP	cellular response to toxic substance	9/1068	60/28891	0.15	4.05772	4.64517	0.000338203	0.00514107	0.00365584	Rdh11/Aqp8/Gch1/Rdh12/Cat/Pim1/Slc39a8/Gpx2/Gpx3	9
GO:0048511	BP	rhythmic process	25/1068	317/28891	0.0788644	2.1334	3.97543	0.00034016	0.00515621	0.0036666	Stat5a/Cipc/Pla2g4a/Tef/Per3/Pgr/Dbp/Piwil2/Casp1/Axl/Id2/Drd4/Ces1d/Lgr4/Egr1/Nfil3/Atf4/Stat5b/Noct/Npas2/Crem/Npr2/Top2a/Sik1/Il6	25
GO:0050817	BP	coagulation	17/1068	178/28891	0.0955056	2.58357	4.15208	0.000344419	0.00520606	0.00370206	Il6ra/Pla2g4a/Plaur/Thbd/Axl/Ceacam1/Klkb1/Hps4/Adra2a/St3gal4/Enpp4/Fbln1/F3/Adra2c/Pdgfa/Cfh/Il6	17
GO:0050863	BP	regulation of T cell activation	30/1068	411/28891	0.0729927	1.97456	3.89868	0.000348948	0.00525971	0.00374021	Stat5a/Dpp4/Bcl6/Pla2g5/H2-Q2/Pck1/H2-Q4/Cd59a/Il6st/Il1a/Fgl2/Il4ra/Ceacam1/Pnp/Ripk3/Tcf7/Ihh/Sox4/H2-T-ps/Arg2/Egr3/Tfrc/Smarca2/Gpam/Sftpd/Rara/Stat5b/Cebpb/Jak3/Il6	30
GO:0019915	BP	lipid storage	12/1068	101/28891	0.118812	3.21404	4.36699	0.000354092	0.00531703	0.00378097	Stat5a/Hilpda/Hexb/Hexa/Nfkbia/Npc1/Ces1e/Sqle/Cds2/Ces1d/Stat5b/C3	12
GO:0000302	BP	response to reactive oxygen species	18/1068	195/28891	0.0923077	2.49706	4.10964	0.000354733	0.00531703	0.00378097	Hmox1/Gch1/Hyal1/Cat/Foxp1/Capn1/Pdk2/Axl/Net1/Plk3/Ripk3/Mapk13/Ppargc1b/Lcn2/Fos/Sphk1/Il6/Nr4a3	18
GO:0019221	BP	cytokine-mediated signaling pathway	32/1068	450/28891	0.0711111	1.92366	3.86905	0.000356975	0.00533573	0.00379426	Stat5a/Il6ra/Peli3/Padi2/Thpo/Appl2/Stk39/Il13ra1/Fosl1/Nfkbia/Il6st/Crlf1/Cxcr4/Il1a/Il4ra/Casp1/Axl/Ceacam1/Ghr/Jak1/Gab1/Osmr/F3/Crebrf/Egr1/Stat5b/Sphk1/Kit/Cebpa/Jak3/Il16/Il6	32
GO:0043618	BP	regulation of transcription from RNA polymerase II promoter in response to stress	7/1068	37/28891	0.189189	5.11785	4.9105	0.000360349	0.0053712	0.00381949	Hmox1/Ces1d/Egr1/Atf4/Ppp1r15a/Cebpb/Atf3	7
GO:0045639	BP	positive regulation of myeloid cell differentiation	13/1068	116/28891	0.112069	3.03163	4.2956	0.000364563	0.00541895	0.00385345	Stat5a/Lif/Thpo/Fam210b/Id2/Ppargc1b/Zfp36l1/Gata2/Fos/Ets1/Stat5b/Trib1/Csf3	13
GO:0007599	BP	hemostasis	17/1068	179/28891	0.0949721	2.56914	4.12585	0.000367727	0.00545089	0.00387616	Il6ra/Pla2g4a/Plaur/Thbd/Axl/Ceacam1/Klkb1/Hps4/Adra2a/St3gal4/Enpp4/Fbln1/F3/Adra2c/Pdgfa/Cfh/Il6	17
GO:0051592	BP	response to calcium ion	15/1068	147/28891	0.102041	2.76036	4.19221	0.000373041	0.00551443	0.00392134	Syt12/Pla2g4a/Lgmn/Cpne8/Syt6/Clic4/Slc25a23/Akr1c18/Cpne2/Alox15/Fos/Junb/Homer1/Jund/Fosb	15
GO:1902107	BP	positive regulation of leukocyte differentiation	19/1068	213/28891	0.0892019	2.41304	4.05535	0.000379885	0.00555725	0.00395179	Stat5a/Lif/Bcl6/Pck1/Il4ra/Axl/Pnp/Id2/Ihh/Sox4/Egr3/Ppargc1b/Smarca2/Zfp36l1/Fos/Rara/Stat5b/Trib1/Il6	19
GO:1903708	BP	positive regulation of hemopoiesis	19/1068	213/28891	0.0892019	2.41304	4.05535	0.000379885	0.00555725	0.00395179	Stat5a/Lif/Bcl6/Pck1/Il4ra/Axl/Pnp/Id2/Ihh/Sox4/Egr3/Ppargc1b/Smarca2/Zfp36l1/Fos/Rara/Stat5b/Trib1/Il6	19
GO:0010575	BP	positive regulation of vascular endothelial growth factor production	6/1068	27/28891	0.222222	6.01144	5.10416	0.000382151	0.00555725	0.00395179	Sulf2/Il1a/Atf4/C3/Il6/Ptgs2	6
GO:0031639	BP	plasminogen activation	6/1068	27/28891	0.222222	6.01144	5.10416	0.000382151	0.00555725	0.00395179	Dhcr24/Ctsz/Plaur/Plgrkt/Klkb1/Meltf	6
GO:0035988	BP	chondrocyte proliferation	6/1068	27/28891	0.222222	6.01144	5.10416	0.000382151	0.00555725	0.00395179	Stc1/Sox9/Ihh/Ltf/Fosl2/Npr2	6
GO:1904996	BP	positive regulation of leukocyte adhesion to vascular endothelial cell	6/1068	27/28891	0.222222	6.01144	5.10416	0.000382151	0.00555725	0.00395179	Capn1/Fut4/Gcnt1/St3gal4/Ets1/Il6	6
GO:0042093	BP	T-helper cell differentiation	10/1068	74/28891	0.135135	3.65561	4.48139	0.00038374	0.00556527	0.00395749	Bcl3/Il6ra/Bcl6/Foxp1/Il4ra/Gadd45g/Rara/Jak3/Entpd7/Il6	10
GO:0046322	BP	negative regulation of fatty acid oxidation	5/1068	18/28891	0.277778	7.51431	5.41646	0.000391844	0.00563709	0.00400856	Sox9/Fmo2/Mfsd2a/Appl2/Etfbkmt	5
GO:0060644	BP	mammary gland epithelial cell differentiation	5/1068	18/28891	0.277778	7.51431	5.41646	0.000391844	0.00563709	0.00400856	Irf6/Id2/Zfp703/Ptch1/Cebpb	5
GO:0061042	BP	vascular wound healing	5/1068	18/28891	0.277778	7.51431	5.41646	0.000391844	0.00563709	0.00400856	Vegfb/Cxcr4/Slc12a2/Gata2/Npr2	5
GO:0003281	BP	ventricular septum development	11/1068	88/28891	0.125	3.38144	4.38348	0.000397217	0.00568391	0.00404186	Hey1/Fgfrl1/Lmo4/Fzd2/Vangl2/Cxcr4/Id2/Sox4/Wnt11/Lrp2/Stra6	11
GO:2000628	BP	regulation of miRNA metabolic process	11/1068	88/28891	0.125	3.38144	4.38348	0.000397217	0.00568391	0.00404186	Sox9/Gnl3/Fosl1/Klf4/Ncor2/Bmyc/Gata2/Egr1/Fos/Ets1/Rara	11
GO:0050867	BP	positive regulation of cell activation	32/1068	454/28891	0.0704846	1.90671	3.81517	0.000416034	0.00593734	0.00422207	Stat5a/Dpp4/Bcl6/H2-Q2/Cdkn1a/Pck1/Pla2g4a/H2-Q4/Cd59a/Il6st/Il1a/Il4ra/Mad2l2/Axl/Pnp/Ihh/Sox4/H2-T-ps/Hamp/Egr3/Tfrc/Smarca2/Gata2/Gpam/Rara/Stat5b/Cebpa/Jak3/Il16/Il6/Jund/Nr4a3	32
GO:0015748	BP	organophosphate ester transport	14/1068	133/28891	0.105263	2.84753	4.18403	0.000421277	0.00599622	0.00426394	Prelid2/Mfsd2a/Atp10b/Gjb1/Pctp/Slc25a23/Ldlr/Slc37a1/Abcc4/Slc25a25/Slc25a33/Slc25a42/Lrrc8a/Prelid3a	14
GO:0006364	BP	rRNA processing	19/1068	215/28891	0.0883721	2.3906	4.00976	0.00042685	0.00602964	0.00428771	Rrp12/Bysl/Urb1/Utp14a/Nop2/Mphosph10/Utp14b/Znhit6/Pwp2/Isg20/Tsr1/Rrp15/Mrm3/Ddx21/Heatr1/Ppan/Bop1/Rrp1b/Rpp38	19
GO:0048771	BP	tissue remodeling	19/1068	215/28891	0.0883721	2.3906	4.00976	0.00042685	0.00602964	0.00428771	Tgm2/Timp1/Stat5a/Lif/Capn1/Rab3d/Il1a/Axl/Ceacam1/Ihh/Hamp/Tfrc/Ppargc1b/Lgr4/Epha2/Fosl2/Npr2/Dbh/Il6	19
GO:0045577	BP	regulation of B cell differentiation	7/1068	38/28891	0.184211	4.98317	4.81374	0.000427752	0.00602964	0.00428771	Stat5a/Bcl6/Pnp/Id2/Zfp36l1/Stat5b/Zfp36l2	7
GO:0002294	BP	CD4-positive, alpha-beta T cell differentiation involved in immune response	10/1068	75/28891	0.133333	3.60687	4.42884	0.00042832	0.00602964	0.00428771	Bcl3/Il6ra/Bcl6/Foxp1/Il4ra/Gadd45g/Rara/Jak3/Entpd7/Il6	10
GO:0042254	BP	ribosome biogenesis	25/1068	322/28891	0.0776398	2.10027	3.88989	0.000429244	0.00602964	0.00428771	Rrp12/Bysl/Nop56/Urb1/Grwd1/Utp14a/Nop2/Mphosph10/Utp14b/Znhit6/Pwp2/Isg20/Tsr1/Sdad1/Rrp15/Mrm3/Ddx21/Heatr1/Ppan/Nop58/Bop1/Nle1/Rrp1b/Rpp38/Tsc1	25
GO:0070301	BP	cellular response to hydrogen peroxide	9/1068	62/28891	0.145161	3.92683	4.51997	0.000434538	0.00608807	0.00432926	Cat/Capn1/Axl/Net1/Ripk3/Mapk13/Lcn2/Sphk1/Il6	9
GO:0034308	BP	primary alcohol metabolic process	11/1068	89/28891	0.123596	3.34344	4.33806	0.000438334	0.00610804	0.00434346	Lrat/Rdh11/Rdh12/Rbp1/Akr1c19/Clcn2/Naaa/Akr1c18/Napepld/H6pd/Chka	11
GO:0035019	BP	somatic stem cell population maintenance	11/1068	89/28891	0.123596	3.34344	4.33806	0.000438334	0.00610804	0.00434346	Sox9/Lif/Vangl2/Klf4/Sox4/Tcf7l1/Med14/Panct2/Gata2/Zfp36l2/Kit	11
GO:0050670	BP	regulation of lymphocyte proliferation	23/1068	286/28891	0.0804196	2.17547	3.91409	0.000439378	0.00610804	0.00434346	Stat5a/Bcl6/Pla2g5/H2-Q2/Cdkn1a/H2-Q4/Cd59a/Il6st/Il1a/Ceacam1/Pnp/Ripk3/Ihh/Mzb1/H2-T-ps/Arg2/Tfrc/Gpam/Sftpd/Stat5b/Cebpb/Jak3/Il6	23
GO:0001666	BP	response to hypoxia	20/1068	233/28891	0.0858369	2.32202	3.96963	0.000444857	0.00616253	0.0043822	Hmox1/Aqp3/Lif/Dpp4/Cat/Acaa2/Vegfb/Casp1/Epha4/Ece1/Bmyc/Plk3/Eif4ebp1/Zfp36l1/Ang4/Egr1/Fosl2/Arnt2/Prl8a2/Nr4a2	20
GO:0030183	BP	B cell differentiation	17/1068	182/28891	0.0934066	2.52679	4.04821	0.000446016	0.00616253	0.0043822	Stat5a/Aqp8/Bcl3/Dpp4/Hdac5/Bcl6/Foxp1/Pnp/Hmga1/Id2/Zfp36l1/Stat5b/Fosl2/Zfp36l2/Kit/Jak3/Il6	17
GO:0050900	BP	leukocyte migration	29/1068	398/28891	0.0728643	1.97109	3.82198	0.000446743	0.00616253	0.0043822	Add2/Padi2/Msn/Dpp4/Stk39/Cd200/Capn1/Vegfb/Lgmn/Il1a/Itga6/Cxcl14/Slc12a2/Ripk3/Fut4/Gcnt1/Camk1d/St3gal4/Itga9/Itga3/Nbl1/Rarres2/Mtus1/Stat5b/Kit/Il16/Cxcl16/Dbh/Dusp1	29
GO:0016051	BP	carbohydrate biosynthetic process	19/1068	216/28891	0.087963	2.37953	3.98716	0.000452165	0.00622133	0.00442402	Obp2a/Fut2/Aldoc/Pck1/G6pdx/Pdk2/Gnpda1/Grb10/Foxo1/Gper1/St3gal4/Gulo/Sord/St6galnac1/Atf4/Sec1/Sik1/Il6/Atf3	19
GO:0010837	BP	regulation of keratinocyte proliferation	8/1068	50/28891	0.16	4.32824	4.61479	0.000458913	0.00628196	0.00446714	Tgm1/Ift122/Irf6/Sfn/Lrg1/Zfp36l1/Ptch1/Zfp36	8
GO:0042092	BP	type 2 immune response	8/1068	50/28891	0.16	4.32824	4.61479	0.000458913	0.00628196	0.00446714	Bcl3/Bcl6/Il4ra/Arg2/Gsdmc2/Rara/Fosl2/Il6	8
GO:0052547	BP	regulation of peptidase activity	32/1068	457/28891	0.0700219	1.8942	3.77511	0.000465851	0.00634718	0.00451351	Timp1/Avp/Serpina3n/Hip1r/Ret/Prss22/Dhcr24/Serpinb5/Serpinb1a/Plaur/Lgmn/Nod1/Bbc3/Cycs/Klf4/Casp1/Papln/Nle1/Epha4/Bmyc/Sfn/Timp3/Khdc1a/Gper1/Timp2/F3/Sorl1/Ltf/Sox7/Nr4a1/Il6/Ptgs2	32
GO:0043010	BP	camera-type eye development	28/1068	380/28891	0.0736842	1.99327	3.81865	0.000466043	0.00634718	0.00451351	Sox9/Lif/Cdkn1b/Mfsd2a/Ift122/Uchl3/Rp1/Tmod1/Six5/Ttc8/Spred3/Clcn2/Prickle1/Cdon/Clic4/Klf4/Calb1/Nfix/Ihh/Tsku/Stra6/Slc25a25/Atf4/Rara/Epha2/Bcar3/C3/Cfh	28
GO:1904659	BP	glucose transmembrane transport	13/1068	119/28891	0.109244	2.95521	4.18734	0.000467542	0.00635146	0.00451656	Appl2/Trib3/Fabp5/Erbb3/Hk2/Grb10/Slc5a1/Crebl2/Tsc1/C3/Slc2a3/Nr4a3/Upk3b	13
GO:0006817	BP	phosphate ion transport	6/1068	28/28891	0.214286	5.79675	4.97523	0.000471269	0.00636985	0.00452963	Slc20a1/Slc34a2/Slc37a1/Stc2/Atf4/Cebpb	6
GO:0055081	BP	monoatomic anion homeostasis	6/1068	28/28891	0.214286	5.79675	4.97523	0.000471269	0.00636985	0.00452963	Stc1/Stk39/Slc12a2/Ckb/Car12/Wnk4	6
GO:0002293	BP	alpha-beta T cell differentiation involved in immune response	10/1068	76/28891	0.131579	3.55941	4.37718	0.000477119	0.00641323	0.00456048	Bcl3/Il6ra/Bcl6/Foxp1/Il4ra/Gadd45g/Rara/Jak3/Entpd7/Il6	10
GO:1904705	BP	regulation of vascular associated smooth muscle cell proliferation	10/1068	76/28891	0.131579	3.55941	4.37718	0.000477119	0.00641323	0.00456048	Hmox1/Cdkn1b/Cdkn1a/Pdcd4/Timp3/Gper1/Drd4/Hpgd/Dbh/Nr4a3	10
GO:0009117	BP	nucleotide metabolic process	34/1068	497/28891	0.0684105	1.85061	3.74758	0.000478064	0.00641323	0.00456048	Fmo2/Acsl3/Enpp3/Pde9a/Entpd5/Rfk/Nudt19/Enpp5/Acaa2/Idh1/Mccc2/G6pdx/Pdk2/Nme1/Ampd3/Urah/Adcy6/Pnp/Lacc1/Slc27a3/Fasn/H6pd/Ces1d/Rrm2/Gpam/Hsd11b1/Gmpr/Slc25a25/Epha2/Noct/Npr2/Entpd7/Slc25a42/Cfh	34
GO:0033627	BP	cell adhesion mediated by integrin	11/1068	90/28891	0.122222	3.30629	4.29328	0.000482956	0.0064627	0.00459566	Lif/Dpp4/Ret/Fermt1/Itgb5/Itga6/L1cam/Plpp3/Itga9/Itga3/Epha2	11
GO:0045786	BP	negative regulation of cell cycle	29/1068	400/28891	0.0725	1.96123	3.79282	0.000484333	0.006465	0.00459729	Lif/Cdkn1b/Foxo4/Heca/Cdkn1a/Nupr1/Mettl13/Lcmt1/Mbtps1/Btg3/Trim35/Mbd4/Foxn3/Klf4/Nle1/Plk3/Ier3/Ccnd1/Gper1/Zfp36l1/Timp2/Hpgd/Ets1/Zfp36l2/Npr2/Btg2/Nr4a1/Cebpa/Ptgs2	29
GO:0031099	BP	regeneration	16/1068	167/28891	0.0958084	2.59176	4.04176	0.000490663	0.00652745	0.0046417	Hmox1/Lif/Sulf2/Cdkn1b/Gfap/Cdkn1a/Nrep/Snhg15/Klf4/Epha4/Nfix/Ccnd1/Adm/Ifrd1/Cebpb/Il6	16
GO:0008611	BP	ether lipid biosynthetic process	4/1068	11/28891	0.363636	9.83691	5.74322	0.000497526	0.00652745	0.0046417	Pla2g5/Pla2g4a/Chpt1/Fasn	4
GO:0044341	BP	sodium-dependent phosphate transport	4/1068	11/28891	0.363636	9.83691	5.74322	0.000497526	0.00652745	0.0046417	Slc34a2/Stc2/Atf4/Cebpb	4
GO:0046504	BP	glycerol ether biosynthetic process	4/1068	11/28891	0.363636	9.83691	5.74322	0.000497526	0.00652745	0.0046417	Pla2g5/Pla2g4a/Chpt1/Fasn	4
GO:0070672	BP	response to interleukin-15	4/1068	11/28891	0.363636	9.83691	5.74322	0.000497526	0.00652745	0.0046417	Stat5a/Jak1/Stat5b/Jak3	4
GO:0090269	BP	fibroblast growth factor production	4/1068	11/28891	0.363636	9.83691	5.74322	0.000497526	0.00652745	0.0046417	Cd59a/Wnt11/Stat5b/Ptgs2	4
GO:0090270	BP	regulation of fibroblast growth factor production	4/1068	11/28891	0.363636	9.83691	5.74322	0.000497526	0.00652745	0.0046417	Cd59a/Wnt11/Stat5b/Ptgs2	4
GO:0010573	BP	vascular endothelial growth factor production	7/1068	39/28891	0.179487	4.8554	4.72031	0.00050485	0.00655464	0.00466104	Sulf2/Il6ra/Il1a/Atf4/C3/Il6/Ptgs2	7
GO:0044342	BP	type B pancreatic cell proliferation	7/1068	39/28891	0.179487	4.8554	4.72031	0.00050485	0.00655464	0.00466104	Nupr1/Dach1/Serpinb1a/Igfbp3/Errfi1/Nr4a1/Nr4a3	7
GO:0010951	BP	negative regulation of endopeptidase activity	17/1068	184/28891	0.0923913	2.49932	3.99731	0.000505848	0.00655464	0.00466104	Timp1/Avp/Serpina3n/Dhcr24/Serpinb5/Serpinb1a/Plaur/Klf4/Nle1/Sfn/Timp3/Timp2/Sorl1/Ltf/Nr4a1/Il6/Ptgs2	17
GO:0021510	BP	spinal cord development	12/1068	105/28891	0.114286	3.0916	4.20669	0.000506765	0.00655464	0.00466104	Lmo4/Ift122/Foxp1/Hoxb8/Draxin/Chrd/Vit/Nfix/Sox4/Phgdh/Gata2/Ptch1	12
GO:0008637	BP	apoptotic mitochondrial changes	13/1068	120/28891	0.108333	2.93058	4.15201	0.000506928	0.00655464	0.00466104	Avp/Hip1r/Slc35f6/Acaa2/Plaur/Bbc3/Hk2/Pnp/Sfn/Ier3/Gper1/Nptx1/Them4	13
GO:0008645	BP	hexose transmembrane transport	13/1068	120/28891	0.108333	2.93058	4.15201	0.000506928	0.00655464	0.00466104	Appl2/Trib3/Fabp5/Erbb3/Hk2/Grb10/Slc5a1/Crebl2/Tsc1/C3/Slc2a3/Nr4a3/Upk3b	13
GO:2000146	BP	negative regulation of cell motility	25/1068	326/28891	0.0766871	2.0745	3.82258	0.000514644	0.00663573	0.0047187	Stc1/Gadd45a/Timp1/Mapk15/Padi2/Dpp4/Hdac5/Cd200/Adamts9/Dach1/Chrd/Clic4/Klf4/Epha4/Rap2a/Gm266/Frmd5/Abhd2/Drd4/Wnt11/Fbln1/Igfbp3/Nbl1/Trib1/Dusp1	25
GO:0042492	BP	gamma-delta T cell differentiation	5/1068	19/28891	0.263158	7.11882	5.22713	0.000515673	0.00663573	0.0047187	Stat5a/Tcf7/Sox4/Egr3/Stat5b	5
GO:0002237	BP	response to molecule of bacterial origin	30/1068	421/28891	0.0712589	1.92766	3.75659	0.000519292	0.00666632	0.00474045	Arid5a/Gch1/Sbno2/Foxp1/Nfkbia/Mgst1/Pdcd4/Ptger2/Il1a/Casp1/Axl/Slc12a2/Mir10a/Ang4/Ttc39aos1/Adm/Mir30c-1/Ltf/Rara/Stat5b/Noct/Fosl2/Zfp36/Cebpb/Nr4a1/Trib1/Cxcl16/Cfh/Il6/Ptgs2	30
GO:0002700	BP	regulation of production of molecular mediator of immune response	20/1068	236/28891	0.0847458	2.2925	3.9061	0.000523755	0.00670756	0.00476978	Hmox1/Arid5a/Bcl6/H2-Q2/H2-Q4/Foxp1/Nod1/Ddx21/Il4ra/Mad2l2/Casp1/Axl/Lacc1/Mzb1/H2-T-ps/Tfrc/Kit/Jak3/Il6/Nr4a3	20
GO:0002287	BP	alpha-beta T cell activation involved in immune response	10/1068	77/28891	0.12987	3.51318	4.32638	0.000530441	0.00677701	0.00481917	Bcl3/Il6ra/Bcl6/Foxp1/Il4ra/Gadd45g/Rara/Jak3/Entpd7/Il6	10
GO:0032944	BP	regulation of mononuclear cell proliferation	23/1068	290/28891	0.0793103	2.14546	3.84102	0.000533176	0.00679578	0.00483251	Stat5a/Bcl6/Pla2g5/H2-Q2/Cdkn1a/H2-Q4/Cd59a/Il6st/Il1a/Ceacam1/Pnp/Ripk3/Ihh/Mzb1/H2-T-ps/Arg2/Tfrc/Gpam/Sftpd/Stat5b/Cebpb/Jak3/Il6	23
GO:0045834	BP	positive regulation of lipid metabolic process	17/1068	185/28891	0.0918919	2.48581	3.97211	0.000538268	0.00684442	0.0048671	Avp/Obp2a/Acsl3/Mfsd2a/Pck1/Pla2g4a/Slc45a3/Ces1e/Il1a/Cpt1a/Ldlr/Ces1d/Crebl2/Gpam/Fgf1/Nr4a3/Ptgs2	17
GO:0010171	BP	body morphogenesis	9/1068	64/28891	0.140625	3.80412	4.39991	0.000552363	0.00699321	0.0049729	Ift122/Tiparp/Prickle1/Cdon/Msx1/Ihh/Crispld2/Stra6/Csrnp1	9
GO:0072091	BP	regulation of stem cell proliferation	12/1068	106/28891	0.113208	3.06243	4.1678	0.000552575	0.00699321	0.0049729	Sox9/Thpo/Hdac5/Pim1/Fermt1/Irf6/Sfn/Wnt11/Zfp36l1/Fbln1/Ptch1/Cebpa	12
GO:0007626	BP	locomotory behavior	22/1068	273/28891	0.0805861	2.17997	3.83788	0.00056308	0.00710938	0.00505551	Slc22a5/Avp/Dpp4/Uchl3/Hexb/Hexa/Hoxb8/Tmod1/Npc1/Calb1/Epha4/Arrdc3/Penk/Id2/Ppt1/Drd4/Egr1/Tsc1/Npas2/Rcan1/Dbh/Nr4a2	22
GO:0003158	BP	endothelium development	14/1068	137/28891	0.10219	2.76439	4.05567	0.000568973	0.00715014	0.0050845	Stc1/Hey1/Msn/Plod3/Foxp1/Fzd2/Hoxb5/Cxcr4/Clic4/Cldn1/Ceacam1/Fasn/Lcn2/Fgf1	14
GO:0030282	BP	bone mineralization	14/1068	137/28891	0.10219	2.76439	4.05567	0.000568973	0.00715014	0.0050845	Alpl/Sox9/Sbno2/Sgms2/Prickle1/Alox15/Nfix/Wnt11/Lgr4/Fam20c/Pthlh/Atf4/Fosl2/Ptgs2	14
GO:0015868	BP	purine ribonucleotide transport	6/1068	29/28891	0.206897	5.59686	4.85238	0.000575768	0.00717638	0.00510316	Gjb1/Slc25a23/Abcc4/Slc25a25/Slc25a42/Lrrc8a	6
GO:0031100	BP	animal organ regeneration	6/1068	29/28891	0.206897	5.59686	4.85238	0.000575768	0.00717638	0.00510316	Hmox1/Lif/Sulf2/Ccnd1/Cebpb/Il6	6
GO:1900745	BP	positive regulation of p38MAPK cascade	6/1068	29/28891	0.206897	5.59686	4.85238	0.000575768	0.00717638	0.00510316	Gadd45a/Stk39/Mfhas1/Gadd45g/Gadd45b/Sphk1	6
GO:0043523	BP	regulation of neuron apoptotic process	24/1068	310/28891	0.0774194	2.09431	3.79524	0.000576411	0.00717638	0.00510316	Hmox1/Tox3/Nupr1/G6pdx/Vegfb/Draxin/Il6st/Lgmn/Crlf1/Sema3e/Bbc3/Erbb3/Axl/Nfix/Ccnd1/Ppt1/Lcn2/Egr1/Atf4/Cebpb/Btg2/Il6/Nr4a3/Nr4a2	24
GO:0042542	BP	response to hydrogen peroxide	11/1068	92/28891	0.119565	3.23442	4.20559	0.000583646	0.00724964	0.00515526	Hmox1/Cat/Capn1/Axl/Net1/Ripk3/Mapk13/Lcn2/Sphk1/Il6/Nr4a3	11
GO:0051098	BP	regulation of binding	29/1068	405/28891	0.0716049	1.93702	3.72065	0.000590753	0.00732097	0.00520598	Hmox1/Add2/Lif/Plcl1/Hey1/Hip1r/Hdac5/Rfng/Cdkn1a/Mdfi/Plaur/Trib3/Nme1/Cdon/Cycs/Msx1/Klf4/Mad2l2/Epha4/Pacs1/Id2/Ckmt1/Gper1/Zc4h2/Sorl1/Rara/Bambi/Csf3/Plk2	29
GO:0046631	BP	alpha-beta T cell activation	19/1068	221/28891	0.0859729	2.32569	3.87599	0.000599216	0.0073842	0.00525094	Bcl3/Il6ra/Bcl6/H2-Q2/H2-Q4/Foxp1/Il4ra/Pnp/Tcf7/Ihh/H2-T-ps/Arg2/Gadd45g/Rara/Fosl2/Cebpb/Jak3/Entpd7/Il6	19
GO:0001657	BP	ureteric bud development	12/1068	107/28891	0.11215	3.03381	4.12938	0.000601815	0.0073842	0.00525094	Sox9/Hey1/Cat/Ret/Adamts16/Crlf1/Calb1/Arg2/Lgr4/Fgf1/Rara/Ptch1	12
GO:0060993	BP	kidney morphogenesis	12/1068	107/28891	0.11215	3.03381	4.12938	0.000601815	0.0073842	0.00525094	Sox9/Lif/Hey1/Adamts16/Vangl2/Calb1/Sox4/Gcnt1/Lgr4/Fgf1/Ptch1/Wnk4	12
GO:0032309	BP	icosanoid secretion	8/1068	52/28891	0.153846	4.16177	4.47094	0.000602735	0.0073842	0.00525094	Pla2g5/Pla2g4a/P2ry2/Il1a/Map2k6/Drd4/Abcc4/Ptgs2	8
GO:0042304	BP	regulation of fatty acid biosynthetic process	8/1068	52/28891	0.153846	4.16177	4.47094	0.000602735	0.0073842	0.00525094	Avp/Pla2g4a/Slc45a3/Trib3/Fabp5/Ceacam1/Insig1/Ptgs2	8
GO:0070661	BP	leukocyte proliferation	30/1068	425/28891	0.0705882	1.90952	3.70084	0.000605718	0.00740383	0.0052649	Stat5a/Enpp3/Msn/Bcl6/Pla2g5/H2-Q2/Cdkn1a/H2-Q4/Cd59a/Il6st/Cxcr4/Il1a/Ceacam1/Pnp/Nfix/Ripk3/Ihh/Mzb1/H2-T-ps/Arg2/Tfrc/Gpam/Sftpd/Junb/Stat5b/Fosl2/Cebpb/Kit/Jak3/Il6	30
GO:0002761	BP	regulation of myeloid leukocyte differentiation	15/1068	154/28891	0.0974026	2.63489	3.98552	0.000611411	0.00744791	0.00529625	Stat5a/Lif/Rbp1/Foxp1/Nme1/Ceacam1/Bmyc/Id2/Ppargc1b/Zfp36l1/Gata2/Fos/Rara/Cebpb/Trib1	15
GO:0046632	BP	alpha-beta T cell differentiation	14/1068	138/28891	0.101449	2.74435	4.0243	0.0006121	0.00744791	0.00529625	Bcl3/Il6ra/Bcl6/Foxp1/Il4ra/Pnp/Tcf7/Ihh/Gadd45g/Rara/Fosl2/Jak3/Entpd7/Il6	14
GO:0016126	BP	sterol biosynthetic process	9/1068	65/28891	0.138462	3.74559	4.34168	0.000620406	0.00753189	0.00535597	Aqp8/Dhcr24/G6pdx/Ces1e/Sqle/Msmo1/Ces1d/Insig1/Fgf1	9
GO:0031589	BP	cell-substrate adhesion	27/1068	368/28891	0.0733696	1.98476	3.72488	0.000622378	0.00753879	0.00536087	Ntn4/Tnfrsf12a/Bcl6/Vwa2/Adamts9/Fermt1/Cspg5/Itgb5/Rin2/Sema3e/Lamc2/Muc4/Itga6/L1cam/Axl/Alox15/Vit/Sned1/Itga9/Spry4/Itga3/Fbln1/Meltf/Msln/Bcar1/Tsc1/Actn2	27
GO:0008361	BP	regulation of cell size	19/1068	222/28891	0.0855856	2.31522	3.85412	0.000633123	0.00765167	0.00544114	Tnfrsf12a/Sema6a/Aqp11/Stk39/Ret/Draxin/Sema3e/L1cam/Sema3f/Islr2/Slc12a2/Map1b/Map3k13/Olfm1/Sema4c/Ifrd1/Tsc1/Rap1gap2/Lrrc8a	19
GO:0002702	BP	positive regulation of production of molecular mediator of immune response	16/1068	171/28891	0.0935673	2.53113	3.93438	0.000636346	0.00767333	0.00545654	Arid5a/H2-Q2/H2-Q4/Foxp1/Nod1/Ddx21/Il4ra/Mad2l2/Casp1/Lacc1/Mzb1/H2-T-ps/Tfrc/Kit/Il6/Nr4a3	16
GO:0060326	BP	cell chemotaxis	25/1068	331/28891	0.0755287	2.04316	3.73977	0.000642049	0.00772474	0.0054931	Padi2/Fgf18/Dpp4/Stk39/Vegfb/Lgmn/Cxcr4/Hbegf/Cxcl14/Slc12a2/Gab1/Camk1d/Egr3/Itga9/Fgf1/Nbl1/Rarres2/Bcar1/Mtus1/Epha2/Kit/Nr4a1/Il16/Cxcl16/Dusp1	25
GO:0030308	BP	negative regulation of cell growth	18/1068	205/28891	0.0878049	2.37525	3.87153	0.000644533	0.00773728	0.00550202	Sema6a/Cdkn1b/Bcl6/Hyal1/Cdkn1a/Foxp1/G6pdx/Draxin/Sema3e/Bbc3/Msx1/Sema3f/Ppt1/Wnt11/Smarca2/Sertad1/Sema4c/Ifrd1	18
GO:0002718	BP	regulation of cytokine production involved in immune response	15/1068	155/28891	0.0967742	2.61789	3.95693	0.00065427	0.00778942	0.0055391	Hmox1/Arid5a/Bcl6/H2-Q2/H2-Q4/Nod1/Ddx21/Casp1/Axl/Lacc1/H2-T-ps/Kit/Jak3/Il6/Nr4a3	15
GO:0015698	BP	inorganic anion transport	15/1068	155/28891	0.0967742	2.61789	3.95693	0.00065427	0.00778942	0.0055391	Clic5/Slc26a6/Clcn2/Slc20a1/Clic4/Slc34a2/Slc12a2/Slc37a1/Stc2/Ttyh3/Atf4/Cebpb/Lrrc8a/Wnk4/Slc5a5	15
GO:0046660	BP	female sex differentiation	15/1068	155/28891	0.0967742	2.61789	3.95693	0.00065427	0.00778942	0.0055391	Stat5a/Nupr1/Pla2g4a/Dach1/Pgr/Tiparp/Axl/Vgf/Mir135a-2/Lrp2/Stra6/Stat5b/Cebpb/Npr2/Kit	15
GO:0019751	BP	polyol metabolic process	12/1068	108/28891	0.111111	3.00572	4.0914	0.000654683	0.00778942	0.0055391	Gch1/Pck1/Pla2g4a/Sptlc3/Ephx1/Naaa/Plpp3/Gper1/Slc5a3/Lrp2/Sord/Sphk1	12
GO:0002526	BP	acute inflammatory response	14/1068	139/28891	0.100719	2.72461	3.99321	0.000657966	0.00781117	0.00555456	Serpina3n/H2-Q2/Nupr1/H2-Q4/Il1a/Hp/H2-T-ps/F3/C2cd4a/C2cd4b/Stat5b/C3/Il6/Ptgs2	14
GO:0001654	BP	eye development	30/1068	428/28891	0.0700935	1.89613	3.65941	0.000678598	0.00803832	0.00571609	Sox9/Lif/Cdkn1b/Mfsd2a/Ift122/Uchl3/Rp1/Tmod1/Six5/Ttc8/Spred3/Clcn2/Prickle1/Cdon/Clic4/Klf4/Calb1/Nfix/Ihh/Tsku/Stra6/Abcb5/Slc25a25/Atf4/Rara/Epha2/Bcar3/C3/Mfap2/Cfh	30
GO:0050870	BP	positive regulation of T cell activation	22/1068	277/28891	0.0794224	2.14849	3.76302	0.00068389	0.00806877	0.00573774	Stat5a/Dpp4/Bcl6/H2-Q2/Pck1/H2-Q4/Cd59a/Il6st/Il1a/Il4ra/Pnp/Ihh/Sox4/H2-T-ps/Egr3/Tfrc/Smarca2/Gpam/Rara/Stat5b/Jak3/Il6	22
GO:0006687	BP	glycosphingolipid metabolic process	8/1068	53/28891	0.150943	4.08325	4.4017	0.000687183	0.00806877	0.00573774	B4galt5/Hexb/Hexa/Fut4/Neu2/St6galnac1/Crem/Kit	8
GO:0071385	BP	cellular response to glucocorticoid stimulus	8/1068	53/28891	0.150943	4.08325	4.4017	0.000687183	0.00806877	0.00573774	Pck1/Akap13/Fbxo32/Eif4ebp1/Zfp36l1/Crebrf/Zfp36l2/Zfp36	8
GO:1902895	BP	positive regulation of miRNA transcription	8/1068	53/28891	0.150943	4.08325	4.4017	0.000687183	0.00806877	0.00573774	Gnl3/Fosl1/Klf4/Bmyc/Gata2/Egr1/Fos/Ets1	8
GO:0051055	BP	negative regulation of lipid biosynthetic process	9/1068	66/28891	0.136364	3.68884	4.2846	0.000695148	0.00811759	0.00577246	Obp2a/Trib3/Ceacam1/Akr1c18/Gper1/Insig1/Sphk1/Pdgfa/Sik1	9
GO:0071715	BP	icosanoid transport	9/1068	66/28891	0.136364	3.68884	4.2846	0.000695148	0.00811759	0.00577246	Pla2g5/Slco2a1/Pla2g4a/P2ry2/Il1a/Map2k6/Drd4/Abcc4/Ptgs2	9
GO:0015865	BP	purine nucleotide transport	6/1068	30/28891	0.2	5.4103	4.73511	0.000697392	0.00811759	0.00577246	Gjb1/Slc25a23/Abcc4/Slc25a25/Slc25a42/Lrrc8a	6
GO:0016242	BP	negative regulation of macroautophagy	6/1068	30/28891	0.2	5.4103	4.73511	0.000697392	0.00811759	0.00577246	Hmox1/Qsox1/Lzts1/Nupr1/Npc1/Tsc1	6
GO:0006664	BP	glycolipid metabolic process	11/1068	94/28891	0.117021	3.1656	4.12027	0.000701256	0.00814489	0.00579187	Fut2/B4galt5/Hexb/Hexa/Cwh43/Fut4/St3gal4/Neu2/St6galnac1/Crem/Kit	11
GO:0045619	BP	regulation of lymphocyte differentiation	19/1068	224/28891	0.0848214	2.29455	3.81073	0.000705929	0.00816382	0.00580533	Stat5a/Bcl6/Pck1/Fgl2/Il4ra/Axl/Pnp/Id2/Tcf7/Ihh/Sox4/Egr3/Smarca2/Zfp36l1/Rara/Stat5b/Zfp36l2/Jak3/Il6	19
GO:0048839	BP	inner ear development	19/1068	224/28891	0.0848214	2.29455	3.81073	0.000705929	0.00816382	0.00580533	Sox9/Clic5/Hey1/Cdkn1b/Dlx6/Fzd2/Vangl2/Ttc8/Msx1/Epha4/Kcnq4/Cxcl14/Tsku/Insig1/Cebpd/Gata2/Cebpa/Igfbp7/Nr4a3	19
GO:0006576	BP	biogenic amine metabolic process	12/1068	109/28891	0.110092	2.97815	4.05386	0.000711387	0.00819164	0.00582511	Gch1/Srm/Sult1d1/Sat1/Naaa/Napepld/Drd4/Rnf180/Chka/Smox/Dbh/Nr4a2	12
GO:0009062	BP	fatty acid catabolic process	12/1068	109/28891	0.110092	2.97815	4.05386	0.000711387	0.00819164	0.00582511	Obp2a/Mfsd2a/Ilvbl/Pck1/Nudt19/Acaa2/Hadh/Cpt1a/Phyh/Abhd2/Ces1d/Etfbkmt	12
GO:0120254	BP	olefinic compound metabolic process	16/1068	173/28891	0.0924855	2.50187	3.88183	0.000722087	0.00820175	0.00583231	Lrat/Rdh11/Rdh12/Rbp1/Pla2g4a/Alox12e/Clcn2/Ephx1/Akr1c18/Alox15/H6pd/Srd5a1/Egr1/Stat5b/Sphk1/Ptgs2	16
GO:0006152	BP	purine nucleoside catabolic process	4/1068	12/28891	0.333333	9.01717	5.44224	0.000724493	0.00820175	0.00583231	Urah/Nudt1/Pnp/Enpp4	4
GO:0031392	BP	regulation of prostaglandin biosynthetic process	4/1068	12/28891	0.333333	9.01717	5.44224	0.000724493	0.00820175	0.00583231	Avp/Pla2g4a/Fabp5/Ptgs2	4
GO:0045647	BP	negative regulation of erythrocyte differentiation	4/1068	12/28891	0.333333	9.01717	5.44224	0.000724493	0.00820175	0.00583231	Stat5a/Zfp36l1/Stat5b/Zfp36	4
GO:0070669	BP	response to interleukin-2	4/1068	12/28891	0.333333	9.01717	5.44224	0.000724493	0.00820175	0.00583231	Stat5a/Jak1/Stat5b/Jak3	4
GO:0097011	BP	cellular response to granulocyte macrophage colony-stimulating factor stimulus	4/1068	12/28891	0.333333	9.01717	5.44224	0.000724493	0.00820175	0.00583231	Stat5a/Etv3/Zfp36l2/Zfp36	4
GO:0097384	BP	cellular lipid biosynthetic process	4/1068	12/28891	0.333333	9.01717	5.44224	0.000724493	0.00820175	0.00583231	Pla2g5/Pla2g4a/Chpt1/Fasn	4
GO:1901503	BP	ether biosynthetic process	4/1068	12/28891	0.333333	9.01717	5.44224	0.000724493	0.00820175	0.00583231	Pla2g5/Pla2g4a/Chpt1/Fasn	4
GO:0042742	BP	defense response to bacterium	30/1068	430/28891	0.0697674	1.88731	3.63198	0.00073136	0.00826206	0.00587519	Bcl3/Peli3/Sprr2a3/Defb1/H2-Q2/H2-Q4/Lgals4/Foxp1/Gsdma/Nod1/Krt6a/Casp1/Vgf/Sprr2a1/Plac8/Hp/H2-T-ps/Hamp/Arg2/Adamts4/Gsdmc2/Ang4/Scd1/Lcn2/Adm/Ltf/Rarres2/Epha2/Cebpb/Rnase4	30
GO:0055074	BP	calcium ion homeostasis	26/1068	353/28891	0.0736544	1.99246	3.67576	0.000734359	0.00827851	0.00588689	Stc1/Tgm2/Alpl/Hcrtr1/Atp2c2/Mcur1/Hexb/Grid2ip/Fam20a/P2ry2/Clstn1/Marcksl1/Tmtc2/Bbc3/Calb1/Slc25a23/Atp13a3/Stc2/Tmem38a/Slc24a4/Gper1/Slc35g1/Plch2/Pthlh/Atf4/Wnk4	26
GO:0150063	BP	visual system development	30/1068	431/28891	0.0696056	1.88293	3.61832	0.000759065	0.00853908	0.00607218	Sox9/Lif/Cdkn1b/Mfsd2a/Ift122/Uchl3/Rp1/Tmod1/Six5/Ttc8/Spred3/Clcn2/Prickle1/Cdon/Clic4/Klf4/Calb1/Nfix/Ihh/Tsku/Stra6/Abcb5/Slc25a25/Atf4/Rara/Epha2/Bcar3/C3/Mfap2/Cfh	30
GO:0007548	BP	sex differentiation	25/1068	335/28891	0.0746269	2.01877	3.67457	0.000762988	0.00855584	0.0060841	Stat5a/Rec8/Sox9/Nupr1/Pla2g4a/Dach1/Dhcr24/Pgr/Tiparp/Il1a/Axl/Vgf/Tcf7/Ccnd1/Mir135a-2/Insl6/Srd5a1/Lgr4/Lrp2/Stra6/Rara/Stat5b/Cebpb/Npr2/Kit	25
GO:0030258	BP	lipid modification	18/1068	208/28891	0.0865385	2.341	3.8028	0.000763911	0.00855584	0.0060841	Sox9/Obp2a/Fmo2/Mboat2/Porcn/Mfsd2a/Appl2/Ilvbl/Acaa2/Alox12e/Hadh/Cpt1a/Phyh/Plpp3/Alox15/St3gal4/Etfbkmt/Nr4a3	18
GO:0140747	BP	regulation of ncRNA transcription	11/1068	95/28891	0.115789	3.13228	4.07847	0.000767065	0.00855584	0.0060841	Sox9/Gnl3/Fosl1/Klf4/Ncor2/Bmyc/Gata2/Egr1/Fos/Ets1/Rara	11
GO:1903509	BP	liposaccharide metabolic process	11/1068	95/28891	0.115789	3.13228	4.07847	0.000767065	0.00855584	0.0060841	Fut2/B4galt5/Hexb/Hexa/Cwh43/Fut4/St3gal4/Neu2/St6galnac1/Crem/Kit	11
GO:1903034	BP	regulation of response to wounding	16/1068	174/28891	0.091954	2.48749	3.85583	0.000768527	0.00855584	0.0060841	Tnfrsf12a/Fermt1/Vegfb/Plaur/Cxcr4/Klf4/Hbegf/Cldn1/Ceacam1/Epha4/Klkb1/Slc12a2/Adra2a/St3gal4/Enpp4/Pdgfa	16
GO:0072163	BP	mesonephric epithelium development	12/1068	110/28891	0.109091	2.95107	4.01674	0.000772142	0.00856056	0.00608746	Sox9/Hey1/Cat/Ret/Adamts16/Crlf1/Calb1/Arg2/Lgr4/Fgf1/Rara/Ptch1	12
GO:0072164	BP	mesonephric tubule development	12/1068	110/28891	0.109091	2.95107	4.01674	0.000772142	0.00856056	0.00608746	Sox9/Hey1/Cat/Ret/Adamts16/Crlf1/Calb1/Arg2/Lgr4/Fgf1/Rara/Ptch1	12
GO:0006790	BP	sulfur compound metabolic process	23/1068	298/28891	0.0771812	2.08787	3.69838	0.000774295	0.00856674	0.00609185	Stat5a/Sulf2/Acsl3/Cdo1/Sult4a1/Hyal1/Adi1/Sult1d1/Nudt19/Acaa2/Hexb/Hexa/Vangl2/Pdk2/Hscb/Ghr/Mical2/Phgdh/Slc27a3/Fasn/Ces1d/Gpam/Stat5b	23
GO:0002042	BP	cell migration involved in sprouting angiogenesis	8/1068	54/28891	0.148148	4.00763	4.33415	0.000780906	0.0086044	0.00611863	Hmox1/Hdac5/Klf4/Egr3/Gata2/Nr4a1/Plk2/Ptgs2	8
GO:0035272	BP	exocrine system development	8/1068	54/28891	0.148148	4.00763	4.33415	0.000780906	0.0086044	0.00611863	Tgm2/Ntn4/Sox9/Clcn2/Wls/Igsf3/Pdgfa/Il6	8
GO:1990874	BP	vascular associated smooth muscle cell proliferation	10/1068	81/28891	0.123457	3.33969	4.1313	0.000795519	0.00874745	0.00622036	Hmox1/Cdkn1b/Cdkn1a/Pdcd4/Timp3/Gper1/Drd4/Hpgd/Dbh/Nr4a3	10
GO:1900744	BP	regulation of p38MAPK cascade	7/1068	42/28891	0.166667	4.50858	4.45809	0.000804292	0.00882583	0.00627609	Gadd45a/Stk39/Mfhas1/Gadd45g/Gadd45b/Sphk1/Dusp1	7
GO:0009314	BP	response to radiation	30/1068	433/28891	0.0692841	1.87424	3.59111	0.000817245	0.00894967	0.00636415	Aen/Gadd45a/Timp1/Rdh11/Bcl3/Hyal1/Cat/Cdkn1a/Rp1/Per3/Mbd4/Chrd/Bbc3/Cds2/Pnp/Net1/Bmyc/Ercc5/Id2/Plk3/Fignl1/Ccnd1/Mme/Slc24a4/Mapk13/Lrp2/Egr1/Kit/Sik1/Dbh	30
GO:0015850	BP	organic hydroxy compound transport	24/1068	318/28891	0.0754717	2.04162	3.65935	0.000823906	0.00900424	0.00640296	Tgm2/Aqp3/Mapk15/Aqp8/Syt12/Lima1/Nfkbia/Npc1/Ces1e/Slc26a6/Slc5a11/Syt6/Ceacam1/Tspo2/Ldlr/Slc5a3/Ces1d/Tsku/Abcc4/Stra6/Igfbp3/Ptch1/Lcat/Wnk4	24
GO:0090257	BP	regulation of muscle system process	21/1068	263/28891	0.0798479	2.16001	3.70254	0.000836182	0.00911982	0.00648515	Stc1/Pde9a/Dsc2/Foxp1/G6pdx/Klf4/Ece1/Fbxo32/Adra2a/Hamp/Tmem38a/Arg2/Foxo1/Gper1/Adra2c/Errfi1/Sphk1/Kit/Nr4a1/Nr4a3/Ptgs2	21
GO:0050810	BP	regulation of steroid biosynthetic process	11/1068	96/28891	0.114583	3.09965	4.03721	0.000837916	0.0091202	0.00648542	Aqp8/Ces1e/Clcn2/Il1a/Akr1c18/H6pd/Ces1d/Insig1/Egr1/Fgf1/Igfbp7	11
GO:0006656	BP	phosphatidylcholine biosynthetic process	5/1068	21/28891	0.238095	6.44083	4.88663	0.000848639	0.00916257	0.00651555	Acsl3/Fabp5/Chpt1/Chka/Lcat	5
GO:0006658	BP	phosphatidylserine metabolic process	5/1068	21/28891	0.238095	6.44083	4.88663	0.000848639	0.00916257	0.00651555	Mboat2/Mfsd2a/Serinc2/Abhd16a/Lpcat4	5
GO:0045064	BP	T-helper 2 cell differentiation	5/1068	21/28891	0.238095	6.44083	4.88663	0.000848639	0.00916257	0.00651555	Bcl3/Bcl6/Il4ra/Rara/Il6	5
GO:0051443	BP	positive regulation of ubiquitin-protein transferase activity	5/1068	21/28891	0.238095	6.44083	4.88663	0.000848639	0.00916257	0.00651555	Trib3/Mastl/Arrdc3/Arrdc4/Trib1	5
GO:0048286	BP	lung alveolus development	9/1068	68/28891	0.132353	3.58035	4.17369	0.000866691	0.00933868	0.00664078	Lif/Stk40/Pgr/Stra6/Pthlh/Sftpd/Errfi1/Fosl2/Pdgfa	9
GO:0036293	BP	response to decreased oxygen levels	21/1068	264/28891	0.0795455	2.15182	3.68347	0.000877604	0.00943655	0.00671038	Hmox1/Aqp3/Lif/Dpp4/Cat/Acaa2/Vegfb/Casp1/Epha4/Ece1/Bmyc/Plk3/Eif4ebp1/Zfp36l1/Ang4/Egr1/Tsc1/Fosl2/Arnt2/Prl8a2/Nr4a2	21
GO:0048880	BP	sensory system development	30/1068	435/28891	0.0689655	1.86562	3.56404	0.000879291	0.00943655	0.00671038	Sox9/Lif/Cdkn1b/Mfsd2a/Ift122/Uchl3/Rp1/Tmod1/Six5/Ttc8/Spred3/Clcn2/Prickle1/Cdon/Clic4/Klf4/Calb1/Nfix/Ihh/Tsku/Stra6/Abcb5/Slc25a25/Atf4/Rara/Epha2/Bcar3/C3/Mfap2/Cfh	30
GO:0001843	BP	neural tube closure	12/1068	112/28891	0.107143	2.89837	3.94376	0.000906703	0.00971131	0.00690576	Lmo4/Ift122/Mthfd1l/Fzd2/Vangl2/Prickle1/Lrp2/Adm/Sema4c/Tsc1/Rara/Ptch1	12
GO:2001233	BP	regulation of apoptotic signaling pathway	30/1068	437/28891	0.0686499	1.85708	3.53711	0.000945416	0.0101058	0.00718627	Hmox1/Tnfrsf12a/Avp/Peli3/Ret/Nupr1/Slc35f6/Eef1e1/Acaa2/Mal/Plaur/Bbc3/Msx1/Itga6/Nle1/Bmyc/Ripk3/Fignl1/Ier3/Timp3/Gper1/Ppp2r1b/Atf4/Ptpn1/Jak3/Pam16/Dbh/Atf3/Ptgs2/Nr4a2	30
GO:1901184	BP	regulation of ERBB signaling pathway	9/1068	69/28891	0.130435	3.52846	4.11979	0.000964525	0.0102895	0.00731695	Hip1r/Plaur/Lgmn/Ceacam1/Afap1l2/Gper1/Sh3tc2/Errfi1/Bcar3	9
GO:0071560	BP	cellular response to transforming growth factor beta stimulus	20/1068	248/28891	0.0806452	2.18157	3.66129	0.00097292	0.0103214	0.00733963	Sox9/Appl2/Fermt1/Itgb5/Nrep/Spred3/Akr1c18/Sox5/Zfyve9/Pmepa1/Lrg1/Tgfb1i1/Zfp36l1/Itga3/Hpgd/Fos/Ltbp4/Zfp36l2/Zfp703/Bambi	20
GO:0090596	BP	sensory organ morphogenesis	24/1068	322/28891	0.0745342	2.01626	3.59288	0.000979041	0.0103214	0.00733963	Sox9/Clic5/Mfsd2a/Ift122/Dlx6/Rp1/Fzd2/Vangl2/Ttc8/Cdon/Msx1/Calb1/Kcnq4/Ihh/Tsku/Insig1/Gata2/Stra6/Atf4/Epha2/Bcar3/Mfap2/Cfh/Nr4a3	24
GO:0002367	BP	cytokine production involved in immune response	16/1068	178/28891	0.0898876	2.4316	3.7536	0.000980585	0.0103214	0.00733963	Hmox1/Arid5a/Bcl6/H2-Q2/H2-Q4/Nod1/Ddx21/Casp1/Axl/Lacc1/H2-T-ps/Fosl2/Kit/Jak3/Il6/Nr4a3	16
GO:0001823	BP	mesonephros development	12/1068	113/28891	0.106195	2.87273	3.90787	0.00098098	0.0103214	0.00733963	Sox9/Hey1/Cat/Ret/Adamts16/Crlf1/Calb1/Arg2/Lgr4/Fgf1/Rara/Ptch1	12
GO:0008630	BP	intrinsic apoptotic signaling pathway in response to DNA damage	12/1068	113/28891	0.106195	2.87273	3.90787	0.00098098	0.0103214	0.00733963	Hmox1/Aen/Bcl3/Cdkn1a/Nupr1/Mbd4/Bbc3/Pnp/Phlda3/Sfn/Ier3/Epha2	12
GO:0030516	BP	regulation of axon extension	12/1068	113/28891	0.106195	2.87273	3.90787	0.00098098	0.0103214	0.00733963	Tnfrsf12a/Sema6a/Draxin/Sema3e/L1cam/Sema3f/Islr2/Map1b/Map3k13/Olfm1/Sema4c/Ifrd1	12
GO:0060606	BP	tube closure	12/1068	113/28891	0.106195	2.87273	3.90787	0.00098098	0.0103214	0.00733963	Lmo4/Ift122/Mthfd1l/Fzd2/Vangl2/Prickle1/Lrp2/Adm/Sema4c/Tsc1/Rara/Ptch1	12
GO:0019319	BP	hexose biosynthetic process	11/1068	98/28891	0.112245	3.03639	3.95629	0.000995928	0.0104192	0.00740912	Obp2a/Aldoc/Pck1/Pdk2/Gnpda1/Foxo1/Sord/Atf4/Sik1/Il6/Atf3	11
GO:0034614	BP	cellular response to reactive oxygen species	14/1068	145/28891	0.0965517	2.61187	3.81226	0.000998742	0.0104192	0.00740912	Gch1/Cat/Foxp1/Capn1/Pdk2/Axl/Net1/Ripk3/Mapk13/Ppargc1b/Lcn2/Fos/Sphk1/Il6	14
GO:0001516	BP	prostaglandin biosynthetic process	6/1068	32/28891	0.1875	5.07216	4.51561	0.000999415	0.0104192	0.00740912	Avp/Pla2g4a/Fabp5/Sphk1/Hpgds/Ptgs2	6
GO:0046457	BP	prostanoid biosynthetic process	6/1068	32/28891	0.1875	5.07216	4.51561	0.000999415	0.0104192	0.00740912	Avp/Pla2g4a/Fabp5/Sphk1/Hpgds/Ptgs2	6
GO:0019827	BP	stem cell population maintenance	18/1068	213/28891	0.084507	2.28604	3.69086	0.00100503	0.0104192	0.00740912	Sox9/Lif/Gnl3/Vangl2/Tead4/Piwil2/Klf4/Nfix/Sox4/Tcf7l1/Foxo1/Med14/Panct2/Smarca2/Gata2/Zfp36l2/Kit/Tcf15	18
GO:0009308	BP	amine metabolic process	13/1068	129/28891	0.100775	2.72612	3.84958	0.0010058	0.0104192	0.00740912	Gch1/Srm/Sult1d1/Slc7a7/Sat1/Naaa/Napepld/Drd4/Rnf180/Chka/Smox/Dbh/Nr4a2	13
GO:0048565	BP	digestive tract development	13/1068	129/28891	0.100775	2.72612	3.84958	0.0010058	0.0104192	0.00740912	Sox9/Il6st/Vangl2/Id2/Tcf7/Ihh/Gsdmc2/Lgr4/Stra6/Rarres2/Npr2/Kit/Pdgfa	13
GO:1903707	BP	negative regulation of hemopoiesis	13/1068	129/28891	0.100775	2.72612	3.84958	0.0010058	0.0104192	0.00740912	Bcl6/Nme1/Fgl2/Il4ra/Ceacam1/Bmyc/Id2/Ihh/Gata2/Rara/Cebpa/Jak3/Trib1	13
GO:0007042	BP	lysosomal lumen acidification	4/1068	13/28891	0.307692	8.32354	5.17448	0.00101597	0.0104438	0.00742665	Tmem9/Tmem106b/Creg1/Ppt1	4
GO:0048537	BP	mucosa-associated lymphoid tissue development	4/1068	13/28891	0.307692	8.32354	5.17448	0.00101597	0.0104438	0.00742665	Stat5a/Ret/Id2/Stat5b	4
GO:0048541	BP	Peyer's patch development	4/1068	13/28891	0.307692	8.32354	5.17448	0.00101597	0.0104438	0.00742665	Stat5a/Ret/Id2/Stat5b	4
GO:0097012	BP	response to granulocyte macrophage colony-stimulating factor	4/1068	13/28891	0.307692	8.32354	5.17448	0.00101597	0.0104438	0.00742665	Stat5a/Etv3/Zfp36l2/Zfp36	4
GO:0072521	BP	purine-containing compound metabolic process	32/1068	479/28891	0.0668058	1.8072	3.49023	0.00102245	0.0104904	0.00745979	Fmo2/Acsl3/Enpp3/Pde9a/Nudt19/Acaa2/Idh1/Mccc2/G6pdx/Pdk2/Nme1/Ampd3/Urah/Nudt1/Adcy6/Pnp/Lacc1/Slc27a3/Fasn/H6pd/Enpp4/Ces1d/Gpam/Hsd11b1/Gmpr/Slc25a25/Epha2/Noct/Npr2/Entpd7/Slc25a42/Cfh	32
GO:0046889	BP	positive regulation of lipid biosynthetic process	12/1068	114/28891	0.105263	2.84753	3.87238	0.00106025	0.010828	0.00769985	Avp/Acsl3/Mfsd2a/Pck1/Pla2g4a/Slc45a3/Il1a/Ldlr/Crebl2/Gpam/Fgf1/Ptgs2	12
GO:1905477	BP	positive regulation of protein localization to membrane	12/1068	114/28891	0.105263	2.84753	3.87238	0.00106025	0.010828	0.00769985	Acsl3/Grip1/Stom/Nkd2/Cacnb3/Pgrmc1/Bbc3/Gper1/Slc5a3/Itga3/Ramp3/Epha2	12
GO:0046629	BP	gamma-delta T cell activation	5/1068	22/28891	0.227273	6.14807	4.73257	0.00106505	0.010828	0.00769985	Stat5a/Tcf7/Sox4/Egr3/Stat5b	5
GO:1905709	BP	negative regulation of membrane permeability	5/1068	22/28891	0.227273	6.14807	4.73257	0.00106505	0.010828	0.00769985	Slc35f6/Acaa2/Rasip1/Hk2/Ier3	5
GO:0018209	BP	peptidyl-serine modification	25/1068	343/28891	0.0728863	1.97168	3.54684	0.00106545	0.010828	0.00769985	Gadd45a/Lif/Avp/Galnt3/Stk39/Ret/Pck1/Mast2/Pdk2/Mastl/Dyrk1b/Mad2l2/Nek6/Camk1d/Mapk13/Map3k13/Tfrc/Crebl2/Ramp3/Bcar3/Ppp1r15a/Csf3/Plk2/Il6/Ptgs2	25
GO:0001570	BP	vasculogenesis	11/1068	99/28891	0.111111	3.00572	3.91661	0.00108371	0.0109928	0.00781701	Hey1/Rin2/Tiparp/Rasip1/Ceacam1/Zfp36l1/Fgf1/Adm/Junb/Epha2/Npr2	11
GO:0051091	BP	positive regulation of DNA-binding transcription factor activity	21/1068	269/28891	0.0780669	2.11183	3.58939	0.00111229	0.0112614	0.00800803	Trim15/Hdac5/Cd200/Cat/Fosl1/Fzd2/Nod1/Pprc1/Plpp3/Ripk3/Camk1d/Map3k13/Tfrc/Ppargc1b/Zc4h2/Ltf/Ifrd1/Sphk1/Kit/Csf3/Il6	21
GO:0007519	BP	skeletal muscle tissue development	18/1068	215/28891	0.0837209	2.26478	3.64696	0.00111822	0.0113002	0.00803559	Hdac5/Maff/Nupr1/Foxp1/Myh14/Snhg15/Cdon/Nfix/Barx2/Rbm24/Egr1/Fos/Homer1/Btg2/Foxn2/Nr4a1/Rcan1/Atf3	18
GO:0006693	BP	prostaglandin metabolic process	8/1068	57/28891	0.140351	3.7967	4.14084	0.00112513	0.0113437	0.00806658	Avp/Pla2g4a/Fabp5/Akr1c18/Hpgd/Sphk1/Hpgds/Ptgs2	8
GO:0060828	BP	regulation of canonical Wnt signaling pathway	20/1068	251/28891	0.0796813	2.1555	3.60228	0.00112676	0.0113437	0.00806658	Sox9/Sulf2/Scel/Nkd2/Fermt1/Draxin/Prickle1/Tmem9/Wls/Mad2l2/Nle1/Sox4/Foxo1/Wnt11/Lgr4/Egr1/Tle3/Sox7/Zfp703/Bambi	20
GO:0021915	BP	neural tube development	17/1068	198/28891	0.0858586	2.3226	3.65874	0.00115188	0.0115748	0.00823093	Lmo4/Plod3/Ift122/Mthfd1l/Fzd2/Vangl2/Prickle1/Tcf7/Phgdh/Zfp36l1/Lrp2/Adm/Sema4c/Tsc1/Rara/Epha2/Ptch1	17
GO:0043112	BP	receptor metabolic process	10/1068	85/28891	0.117647	3.18253	3.94808	0.00116095	0.0116442	0.00828028	Capn1/Lgmn/Gprasp1/Ece1/Ldlr/Hamp/Tbc1d16/Ramp3/Sorl1/Ptpn1	10
GO:0007613	BP	memory	15/1068	164/28891	0.0914634	2.47422	3.70934	0.00116886	0.0116547	0.00828772	Rin1/Pgrmc1/Lgmn/Calb1/Casp1/Ldlr/Nfix/Drd4/Itga3/Lcn2/Egr1/Rcan1/Plk2/Dbh/Ptgs2	15
GO:0007040	BP	lysosome organization	11/1068	100/28891	0.11	2.97566	3.87742	0.00117776	0.0116547	0.00828772	Atp10b/Pla2g5/Hexb/Hexa/Mbtps1/Tmem9/Tmem106b/Hps4/Creg1/Ppt1/Rab20	11
GO:0080171	BP	lytic vacuole organization	11/1068	100/28891	0.11	2.97566	3.87742	0.00117776	0.0116547	0.00828772	Atp10b/Pla2g5/Hexb/Hexa/Mbtps1/Tmem9/Tmem106b/Hps4/Creg1/Ppt1/Rab20	11
GO:0007411	BP	axon guidance	20/1068	252/28891	0.0793651	2.14694	3.58279	0.00118247	0.0116547	0.00828772	Sema6a/Lmo4/Kif5c/Foxp1/Draxin/Vangl2/Sema3e/Cxcr4/Ttc8/L1cam/Epha4/Ece1/Lama3/Sema3f/Lgr4/Lrp2/Sema4c/B4gat1/Ptch1/Nr4a3	20
GO:0016072	BP	rRNA metabolic process	20/1068	252/28891	0.0793651	2.14694	3.58279	0.00118247	0.0116547	0.00828772	Rrp12/Bysl/Urb1/Utp14a/Nop2/Mphosph10/Utp14b/Znhit6/Pwp2/Isg20/Tsr1/Rrp15/Mrm3/Ddx21/Heatr1/Ppan/Bop1/Rrp1b/Rpp38/Ang4	20
GO:0071559	BP	response to transforming growth factor beta	20/1068	252/28891	0.0793651	2.14694	3.58279	0.00118247	0.0116547	0.00828772	Sox9/Appl2/Fermt1/Itgb5/Nrep/Spred3/Akr1c18/Sox5/Zfyve9/Pmepa1/Lrg1/Tgfb1i1/Zfp36l1/Itga3/Hpgd/Fos/Ltbp4/Zfp36l2/Zfp703/Bambi	20
GO:0097485	BP	neuron projection guidance	20/1068	252/28891	0.0793651	2.14694	3.58279	0.00118247	0.0116547	0.00828772	Sema6a/Lmo4/Kif5c/Foxp1/Draxin/Vangl2/Sema3e/Cxcr4/Ttc8/L1cam/Epha4/Ece1/Lama3/Sema3f/Lgr4/Lrp2/Sema4c/B4gat1/Ptch1/Nr4a3	20
GO:0008045	BP	motor neuron axon guidance	6/1068	33/28891	0.181818	4.91845	4.41262	0.00118372	0.0116547	0.00828772	Lmo4/Kif5c/Foxp1/Cxcr4/Epha4/Sema3f	6
GO:0072574	BP	hepatocyte proliferation	6/1068	33/28891	0.181818	4.91845	4.41262	0.00118372	0.0116547	0.00828772	Sulf2/Fgf18/Ceacam1/Fgf1/Cebpb/Il6	6
GO:0072575	BP	epithelial cell proliferation involved in liver morphogenesis	6/1068	33/28891	0.181818	4.91845	4.41262	0.00118372	0.0116547	0.00828772	Sulf2/Fgf18/Ceacam1/Fgf1/Cebpb/Il6	6
GO:0045787	BP	positive regulation of cell cycle	26/1068	365/28891	0.0712329	1.92696	3.49175	0.0011908	0.011703	0.00832205	Stat5a/Mapk15/Cdc14a/Tgm1/Cdkn1b/Hyal1/Pim1/Nupr1/Fosl1/Lgmn/Il1a/Piwil2/Msx1/Ube2e2/Id2/Ccnd1/Asns/Eif4ebp1/Rrm2/Rara/Stat5b/Sphk1/Npr2/Ncapg2/Fam83d/Nr4a3	26
GO:0006163	BP	purine nucleotide metabolic process	30/1068	444/28891	0.0675676	1.8278	3.44396	0.00121225	0.0118921	0.0084565	Fmo2/Acsl3/Enpp3/Pde9a/Nudt19/Acaa2/Idh1/Mccc2/G6pdx/Pdk2/Nme1/Ampd3/Urah/Adcy6/Pnp/Lacc1/Slc27a3/Fasn/H6pd/Ces1d/Gpam/Hsd11b1/Gmpr/Slc25a25/Epha2/Noct/Npr2/Entpd7/Slc25a42/Cfh	30
GO:0051146	BP	striated muscle cell differentiation	25/1068	347/28891	0.0720461	1.94896	3.48426	0.00125221	0.0122616	0.00871928	Ehd2/Hdac5/Akap13/Fhl2/Foxp1/Tmod1/G6pdx/Tmod2/Prickle1/Cdon/Il4ra/Dyrk1b/Msx1/Casp1/Hamp/Gdf15/Barx2/Neu2/Rbm24/Tsc1/Rara/Homer1/Rcan1/Sik1/Actn2	25
GO:0006692	BP	prostanoid metabolic process	8/1068	58/28891	0.137931	3.73124	4.07931	0.00126352	0.0122827	0.0087343	Avp/Pla2g4a/Fabp5/Akr1c18/Hpgd/Sphk1/Hpgds/Ptgs2	8
GO:0043536	BP	positive regulation of blood vessel endothelial cell migration	8/1068	58/28891	0.137931	3.73124	4.07931	0.00126352	0.0122827	0.0087343	Hmox1/Stat5a/Fgf18/Gata2/Ets1/Amotl1/Plk2/Ptgs2	8
GO:0050922	BP	negative regulation of chemotaxis	8/1068	58/28891	0.137931	3.73124	4.07931	0.00126352	0.0122827	0.0087343	Padi2/Sema6a/Dpp4/Sema3e/Sema3f/Nbl1/Sema4c/Dusp1	8
GO:0060428	BP	lung epithelium development	8/1068	58/28891	0.137931	3.73124	4.07931	0.00126352	0.0122827	0.0087343	Sox9/Rbbp9/Foxp1/Ncor2/Stra6/Pthlh/Errfi1/Fosl2	8
GO:0032890	BP	regulation of organic acid transport	11/1068	101/28891	0.108911	2.9462	3.83871	0.00127844	0.0124052	0.00882141	Avp/Pla2g4a/P2ry2/Ces1e/Il1a/Slc12a2/Map2k6/Arg2/Ces1d/Slc7a5/Slc15a1	11
GO:0098727	BP	maintenance of cell number	18/1068	218/28891	0.0825688	2.23361	3.58201	0.00130827	0.0126718	0.009011	Sox9/Lif/Gnl3/Vangl2/Tead4/Piwil2/Klf4/Nfix/Sox4/Tcf7l1/Foxo1/Med14/Panct2/Smarca2/Gata2/Zfp36l2/Kit/Tcf15	18
GO:0031638	BP	zymogen activation	9/1068	72/28891	0.125	3.38144	3.96391	0.00131291	0.0126938	0.00902662	Dhcr24/Ctsz/Plaur/Lgmn/Plgrkt/Klkb1/Klk1b21/Meltf/C1ra	9
GO:0051043	BP	regulation of membrane protein ectodomain proteolysis	5/1068	23/28891	0.217391	5.88076	4.58776	0.00131982	0.0127231	0.00904743	Timp1/Adra2a/Timp3/Timp2/Pacsin3	5
GO:1901136	BP	carbohydrate derivative catabolic process	15/1068	166/28891	0.0903614	2.44441	3.65656	0.00132067	0.0127231	0.00904743	Hyal1/Chil5/Pde9a/Entpd5/Nudt19/Hexb/Hexa/Ampd3/Urah/Nudt1/Gnpda1/Pnp/Enpp4/Neu2/Entpd7	15
GO:0007589	BP	body fluid secretion	12/1068	117/28891	0.102564	2.77451	3.76816	0.00133059	0.0127727	0.00908272	Stat5a/Cdo1/Stk39/P2ry2/Nme1/Prickle1/Guca2b/Ccnd1/Stat5b/Fosl2/Wnk4/Prl8a2	12
GO:0019395	BP	fatty acid oxidation	12/1068	117/28891	0.102564	2.77451	3.76816	0.00133059	0.0127727	0.00908272	Sox9/Obp2a/Fmo2/Mfsd2a/Appl2/Ilvbl/Acaa2/Hadh/Cpt1a/Phyh/Etfbkmt/Nr4a3	12
GO:0031331	BP	positive regulation of cellular catabolic process	25/1068	349/28891	0.0716332	1.93779	3.45328	0.00135574	0.0129909	0.00923788	Hmox1/Obp2a/Wipi1/Nod1/Cpt1a/Ldlr/Adra2a/Plk3/Hamp/Foxo1/Zfp36l1/Rbm24/Igfbp3/Pacsin3/Prr5l/Tsc1/Noct/Ptpn1/Zfp36l2/Zfp36/Btg2/Pde12/Tob1/Plk2/Il6	25
GO:0060560	BP	developmental growth involved in morphogenesis	22/1068	292/28891	0.0753425	2.03813	3.4932	0.00135872	0.0129962	0.0092417	Tnfrsf12a/Sox9/Sema6a/Draxin/Vangl2/Sema3e/Cxcr4/Prickle1/L1cam/Sema3f/Islr2/Slc12a2/Nfix/Map1b/Map3k13/Wnt11/Pthlh/Olfm1/Fgf1/Sema4c/Ifrd1/Npr2	22
GO:0032486	BP	Rap protein signal transduction	4/1068	14/28891	0.285714	7.729	4.93396	0.00138092	0.0130688	0.0092933	Rap2a/Gm266/Timp2/Plk2	4
GO:0045628	BP	regulation of T-helper 2 cell differentiation	4/1068	14/28891	0.285714	7.729	4.93396	0.00138092	0.0130688	0.0092933	Bcl6/Il4ra/Rara/Il6	4
GO:0071895	BP	odontoblast differentiation	4/1068	14/28891	0.285714	7.729	4.93396	0.00138092	0.0130688	0.0092933	Tubb5/Map1b/Fam20c/Cebpb	4
GO:0090713	BP	immunological memory process	4/1068	14/28891	0.285714	7.729	4.93396	0.00138092	0.0130688	0.0092933	Bcl6/Pck1/Fgl2/Tsc1	4
GO:1900025	BP	negative regulation of substrate adhesion-dependent cell spreading	4/1068	14/28891	0.285714	7.729	4.93396	0.00138092	0.0130688	0.0092933	Spry4/Fbln1/Meltf/Bcar1	4
GO:2001279	BP	regulation of unsaturated fatty acid biosynthetic process	4/1068	14/28891	0.285714	7.729	4.93396	0.00138092	0.0130688	0.0092933	Avp/Pla2g4a/Fabp5/Ptgs2	4
GO:0009798	BP	axis specification	11/1068	102/28891	0.107843	2.91732	3.80048	0.00138607	0.0130944	0.00931151	Stc1/Hey1/Mdfi/Ttc8/Prickle1/Chrd/Wls/Pcsk6/Tcf7l1/Ptch1/Ets2	11
GO:0051402	BP	neuron apoptotic process	26/1068	369/28891	0.0704607	1.90607	3.43195	0.00138966	0.0131053	0.00931924	Hmox1/Ctsb/Tox3/Nupr1/G6pdx/Vegfb/Draxin/Il6st/Lgmn/Crlf1/Sema3e/Bbc3/Erbb3/Axl/Nfix/Ccnd1/Ppt1/Lcn2/Egr1/Atf4/Cebpb/Npr2/Btg2/Il6/Nr4a3/Nr4a2	26
GO:0006695	BP	cholesterol biosynthetic process	8/1068	59/28891	0.135593	3.668	4.01913	0.00141512	0.0132291	0.0094073	Aqp8/Dhcr24/G6pdx/Ces1e/Msmo1/Ces1d/Insig1/Fgf1	8
GO:0033619	BP	membrane protein proteolysis	8/1068	59/28891	0.135593	3.668	4.01913	0.00141512	0.0132291	0.0094073	Timp1/Bace2/Ret/Mbtps1/Adra2a/Timp3/Timp2/Pacsin3	8
GO:0140353	BP	lipid export from cell	8/1068	59/28891	0.135593	3.668	4.01913	0.00141512	0.0132291	0.0094073	Pla2g4a/P2ry2/Il1a/Map2k6/Abcc4/Igfbp3/Wnk4/Ptgs2	8
GO:1902653	BP	secondary alcohol biosynthetic process	8/1068	59/28891	0.135593	3.668	4.01913	0.00141512	0.0132291	0.0094073	Aqp8/Dhcr24/G6pdx/Ces1e/Msmo1/Ces1d/Insig1/Fgf1	8
GO:2000630	BP	positive regulation of miRNA metabolic process	8/1068	59/28891	0.135593	3.668	4.01913	0.00141512	0.0132291	0.0094073	Gnl3/Fosl1/Klf4/Bmyc/Gata2/Egr1/Fos/Ets1	8
GO:0018105	BP	peptidyl-serine phosphorylation	24/1068	331/28891	0.0725076	1.96144	3.44678	0.00142303	0.0132799	0.00944342	Gadd45a/Lif/Avp/Stk39/Ret/Pck1/Mast2/Pdk2/Mastl/Dyrk1b/Mad2l2/Nek6/Camk1d/Mapk13/Map3k13/Tfrc/Crebl2/Ramp3/Bcar3/Ppp1r15a/Csf3/Plk2/Il6/Ptgs2	24
GO:0001892	BP	embryonic placenta development	12/1068	118/28891	0.101695	2.751	3.73415	0.00143245	0.0133447	0.00948947	Lif/Hey1/Syde1/Mdfi/Socs3/Gab1/Zfp36l1/Gata2/Adm/Junb/Cebpb/Cebpa	12
GO:0061035	BP	regulation of cartilage development	9/1068	73/28891	0.123288	3.33512	3.91377	0.00144929	0.0134781	0.00958436	Sox9/Bmp1/Mboat2/Fgf18/Efemp1/Sox5/Ihh/Pthlh/Rara	9
GO:0030336	BP	negative regulation of cell migration	23/1068	313/28891	0.0734824	1.98781	3.4426	0.00148734	0.013808	0.00981897	Stc1/Gadd45a/Timp1/Mapk15/Padi2/Dpp4/Hdac5/Cd200/Adamts9/Dach1/Chrd/Clic4/Klf4/Epha4/Rap2a/Gm266/Abhd2/Drd4/Wnt11/Igfbp3/Nbl1/Trib1/Dusp1	23
GO:0031669	BP	cellular response to nutrient levels	19/1068	239/28891	0.0794979	2.15054	3.49929	0.00151944	0.0140817	0.0100136	Mfsd2a/Pim1/Cdkn1a/Pck1/Krt20/Gabarapl1/Dsc2/Wipi1/Pdk2/Prr5/Foxo1/Asns/Rragd/Atf4/Tsc1/Prkab1/Chka/Atf3/Rnase4	19
GO:1901361	BP	organic cyclic compound catabolic process	32/1068	491/28891	0.0651731	1.76303	3.34103	0.0015229	0.0140895	0.0100191	Hmox1/Enpp3/Hsd17b11/Aldh6a1/Pde9a/Entpd5/Nudt19/Enpp5/Isg20/Ampd3/Urah/Nudt1/Akr1c18/Pnp/Mettl1/Enpp4/Srd5a1/Zfp36l1/Rbm24/Ang4/Igfbp3/Hsd11b1/Prr5l/Noct/Zfp36l2/Zfp36/Btg2/Entpd7/Pde12/Tob1/Dbh/Il6	32
GO:0014020	BP	primary neural tube formation	12/1068	119/28891	0.10084	2.72788	3.7005	0.00154067	0.0142293	0.0101185	Lmo4/Ift122/Mthfd1l/Fzd2/Vangl2/Prickle1/Lrp2/Adm/Sema4c/Tsc1/Rara/Ptch1	12
GO:0002703	BP	regulation of leukocyte mediated immunity	23/1068	314/28891	0.0732484	1.98148	3.42606	0.00155031	0.0142938	0.0101644	Hmox1/Stat5a/Arid5a/Dpp4/Bcl6/H2-Q2/H2-Q4/Ddx21/Muc4/Il4ra/Mad2l2/Ceacam1/Pnp/Ripk3/H2-T-ps/Tfrc/Gata2/H60c/Stat5b/C3/Kit/Jak3/Il6	23
GO:0043433	BP	negative regulation of DNA-binding transcription factor activity	15/1068	169/28891	0.0887574	2.40102	3.5788	0.00157922	0.0145001	0.0103111	Hmox1/Bcl3/Nwd1/Cd200/Cat/Pim1/Nupr1/Nfkbia/Klf4/Mad2l2/Id2/Pthlh/Ptch1/Trib1/Sik1	15
GO:0002675	BP	positive regulation of acute inflammatory response	8/1068	60/28891	0.133333	3.60687	3.96024	0.0015808	0.0145001	0.0103111	H2-Q2/H2-Q4/H2-T-ps/C2cd4a/C2cd4b/C3/Il6/Ptgs2	8
GO:0045599	BP	negative regulation of fat cell differentiation	8/1068	60/28891	0.133333	3.60687	3.96024	0.0015808	0.0145001	0.0103111	Trib3/Ncor2/Foxo1/Gper1/Tgfb1i1/Insig1/Gata2/Zfp36l2	8
GO:1901264	BP	carbohydrate derivative transport	9/1068	74/28891	0.121622	3.29005	3.8645	0.00159682	0.0145816	0.0103691	Mfsd2a/Gjb1/Slc25a23/Slc37a1/Slc5a1/Abcc4/Slc25a25/Slc25a42/Lrrc8a	9
GO:0060563	BP	neuroepithelial cell differentiation	7/1068	47/28891	0.148936	4.02895	4.07165	0.00159784	0.0145816	0.0103691	Tubb5/Sox4/Map1b/Wnt11/Fam20c/Gata2/Cebpb	7
GO:0120163	BP	negative regulation of cold-induced thermogenesis	7/1068	47/28891	0.148936	4.02895	4.07165	0.00159784	0.0145816	0.0103691	Plcl1/Pctp/Arrdc3/Map2k6/Lgr4/Tle3/Atf4	7
GO:0007162	BP	negative regulation of cell adhesion	23/1068	315/28891	0.0730159	1.97519	3.40958	0.00161555	0.0146063	0.0103866	Sema6a/Bcl6/Pla2g5/Sema3e/Muc4/Fgl2/Il4ra/Erbb3/Klf4/Mad2l2/Ceacam1/Epha4/Ihh/Arg2/Spry4/Fbln1/Meltf/Sftpd/Bcar1/Zfp703/Cebpb/Jak3/Dusp1	23
GO:0019693	BP	ribose phosphate metabolic process	26/1068	373/28891	0.0697051	1.88563	3.3729	0.00161652	0.0146063	0.0103866	Acsl3/Enpp3/Pde9a/Entpd5/Rfk/Nudt19/Acaa2/Mccc2/G6pdx/Pdk2/Nme1/Ampd3/Urah/Adcy6/Pnp/Slc27a3/Fasn/Ces1d/Gpam/Gmpr/Slc25a25/Epha2/Npr2/Entpd7/Slc25a42/Cfh	26
GO:0018904	BP	ether metabolic process	5/1068	24/28891	0.208333	5.63573	4.45123	0.00161687	0.0146063	0.0103866	Pla2g5/Pla2g4a/Ephx1/Chpt1/Fasn	5
GO:0045742	BP	positive regulation of epidermal growth factor receptor signaling pathway	5/1068	24/28891	0.208333	5.63573	4.45123	0.00161687	0.0146063	0.0103866	Hip1r/Plaur/Afap1l2/Gper1/Bcar3	5
GO:0050872	BP	white fat cell differentiation	5/1068	24/28891	0.208333	5.63573	4.45123	0.00161687	0.0146063	0.0103866	Ncor2/Id2/Scd1/Npr2/Cebpa	5
GO:1901028	BP	regulation of mitochondrial outer membrane permeabilization involved in apoptotic signaling pathway	5/1068	24/28891	0.208333	5.63573	4.45123	0.00161687	0.0146063	0.0103866	Hip1r/Slc35f6/Acaa2/Bbc3/Ier3	5
GO:0010586	BP	miRNA metabolic process	11/1068	104/28891	0.105769	2.86122	3.7254	0.00162365	0.0146429	0.0104126	Sox9/Gnl3/Fosl1/Klf4/Ncor2/Bmyc/Gata2/Egr1/Fos/Ets1/Rara	11
GO:0010574	BP	regulation of vascular endothelial growth factor production	6/1068	35/28891	0.171429	4.6374	4.21856	0.0016292	0.0146437	0.0104132	Sulf2/Il1a/Atf4/C3/Il6/Ptgs2	6
GO:0034110	BP	regulation of homotypic cell-cell adhesion	6/1068	35/28891	0.171429	4.6374	4.21856	0.0016292	0.0146437	0.0104132	Il6ra/Plaur/Ceacam1/Jak1/Zfp703/Il6	6
GO:0007219	BP	Notch signaling pathway	16/1068	187/28891	0.0855615	2.31457	3.53337	0.00164446	0.0147561	0.0104932	Sox9/Tcim/Hey1/Cdkn1b/Bcl6/Rfng/Dtx4/Nfkbia/Il6st/Nle1/Hp/Gata2/Chac1/Tspan15/Kit/Cebpa	16
GO:0044843	BP	cell cycle G1/S phase transition	20/1068	260/28891	0.0769231	2.08088	3.43009	0.00171909	0.0154	0.010951	Tcim/Cdkn1b/Hyal1/Appl2/Cdk18/Cdkn1a/Mettl13/Ube2e2/Klf4/Bmyc/Id2/Plk3/Ccnd1/Eif4ebp1/Smarca2/Klf11/Rrm2/Fam83d/Rassf1/Plk2	20
GO:0007260	BP	tyrosine phosphorylation of STAT protein	9/1068	75/28891	0.12	3.24618	3.81606	0.00175617	0.015706	0.0111686	Lif/Il6ra/Il6st/Crlf1/Socs3/Jak1/Ctf1/Kit/Il6	9
GO:0002695	BP	negative regulation of leukocyte activation	17/1068	206/28891	0.0825243	2.23241	3.4779	0.00176777	0.0157572	0.011205	Hmox1/Enpp3/Bcl6/Cd200/Pla2g5/Fgl2/Il4ra/Axl/Ceacam1/Ldlr/Id2/Ihh/Arg2/Gper1/Sftpd/Cebpb/Jak3	17
GO:0032872	BP	regulation of stress-activated MAPK cascade	17/1068	206/28891	0.0825243	2.23241	3.4779	0.00176777	0.0157572	0.011205	Gadd45a/Unc5cl/Stk39/Tnfrsf19/Mdfi/Sh3rf2/Nod1/Il1a/Mfhas1/Rap2a/Foxo1/Gadd45g/Gadd45b/Sema4c/Sphk1/Dusp1/Igfbp6	17
GO:0060840	BP	artery development	12/1068	121/28891	0.0991736	2.68279	3.63422	0.00177734	0.0158162	0.011247	Hey1/Adamts9/Cxcr4/Prickle1/Chrd/Adamts6/Ldlr/Sox4/Wnt11/Lrp2/Stra6/Hpgd	12
GO:2000117	BP	negative regulation of cysteine-type endopeptidase activity	10/1068	90/28891	0.111111	3.00572	3.73375	0.00179934	0.0159855	0.0113674	Avp/Dhcr24/Plaur/Klf4/Nle1/Sfn/Ltf/Nr4a1/Il6/Ptgs2	10
GO:0060323	BP	head morphogenesis	7/1068	48/28891	0.145833	3.94501	4.00078	0.00181186	0.0160304	0.0113993	Tiparp/Prickle1/Msx1/Ihh/Crispld2/Stra6/Csrnp1	7
GO:0032308	BP	positive regulation of prostaglandin secretion	4/1068	15/28891	0.266667	7.21373	4.71614	0.00182829	0.0160304	0.0113993	Pla2g4a/P2ry2/Il1a/Map2k6	4
GO:0034112	BP	positive regulation of homotypic cell-cell adhesion	4/1068	15/28891	0.266667	7.21373	4.71614	0.00182829	0.0160304	0.0113993	Il6ra/Plaur/Jak1/Il6	4
GO:0035729	BP	cellular response to hepatocyte growth factor stimulus	4/1068	15/28891	0.266667	7.21373	4.71614	0.00182829	0.0160304	0.0113993	Appl2/Lgmn/Bcar1/Il6	4
GO:0071285	BP	cellular response to lithium ion	4/1068	15/28891	0.266667	7.21373	4.71614	0.00182829	0.0160304	0.0113993	Cdkn1b/Slc13a5/Id2/Cebpa	4
GO:1900153	BP	positive regulation of nuclear-transcribed mRNA catabolic process, deadenylation-dependent decay	4/1068	15/28891	0.266667	7.21373	4.71614	0.00182829	0.0160304	0.0113993	Zfp36l1/Zfp36l2/Zfp36/Tob1	4
GO:1903238	BP	positive regulation of leukocyte tethering or rolling	4/1068	15/28891	0.266667	7.21373	4.71614	0.00182829	0.0160304	0.0113993	Capn1/Fut4/Gcnt1/St3gal4	4
GO:1905048	BP	regulation of metallopeptidase activity	4/1068	15/28891	0.266667	7.21373	4.71614	0.00182829	0.0160304	0.0113993	Timp1/Timp3/Timp2/Sorl1	4
GO:0050731	BP	positive regulation of peptidyl-tyrosine phosphorylation	16/1068	189/28891	0.0846561	2.29007	3.48616	0.00183448	0.0160397	0.0114059	Lif/Il6ra/Vegfb/Il6st/Crlf1/Erbb3/Hbegf/Epha4/Ghr/Plpp3/Adra2a/Ctf1/Ptpn1/Kit/Csf3/Il6	16
GO:0045930	BP	negative regulation of mitotic cell cycle	19/1068	243/28891	0.0781893	2.11514	3.42012	0.00183831	0.0160397	0.0114059	Cdkn1b/Foxo4/Heca/Cdkn1a/Lcmt1/Mbtps1/Btg3/Trim35/Mbd4/Foxn3/Klf4/Nle1/Plk3/Ier3/Ccnd1/Zfp36l1/Timp2/Zfp36l2/Btg2	19
GO:0050920	BP	regulation of chemotaxis	19/1068	243/28891	0.0781893	2.11514	3.42012	0.00183831	0.0160397	0.0114059	Padi2/Sema6a/Fgf18/Dpp4/Stk39/Vegfb/Lgmn/Sema3e/Cxcr4/Sema3f/Cxcl14/Camk1d/Fgf1/Nbl1/Rarres2/Sema4c/Mtus1/Il16/Dusp1	19
GO:0050866	BP	negative regulation of cell activation	18/1068	225/28891	0.08	2.16412	3.43449	0.00186075	0.0162091	0.0115264	Hmox1/Enpp3/Bcl6/Cd200/Pla2g5/Fgl2/Il4ra/Axl/Ceacam1/Ldlr/Id2/Ihh/Arg2/Gper1/Sftpd/Cebpb/Jak3/Pdgfa	18
GO:0042063	BP	gliogenesis	27/1068	397/28891	0.0680101	1.83977	3.30095	0.00189082	0.0164247	0.0116797	Sox9/Lif/Rras2/Gfap/B4galt5/Cspg5/Hexb/Slc45a3/Mal/Il6st/Cxcr4/Clcn2/Efemp1/Nab2/Erbb3/Epha4/Plpp3/Sox5/Ldlr/Nfix/Id2/Sox4/Phgdh/Sh3tc2/Slc7a5/Lrp2/Il6	27
GO:0046677	BP	response to antibiotic	6/1068	36/28891	0.166667	4.50858	4.12696	0.00189469	0.0164247	0.0116797	Alpl/Cdkn1b/Hyal1/Pla2g4a/Jak1/Ets1	6
GO:0072576	BP	liver morphogenesis	6/1068	36/28891	0.166667	4.50858	4.12696	0.00189469	0.0164247	0.0116797	Sulf2/Fgf18/Ceacam1/Fgf1/Cebpb/Il6	6
GO:0045109	BP	intermediate filament organization	9/1068	76/28891	0.118421	3.20347	3.76844	0.00192798	0.0166863	0.0118657	Krt4/Krt13/Krt7/Gfap/Krt20/Krt17/Krt87/Krt6a/Klhl24	9
GO:0001656	BP	metanephros development	10/1068	91/28891	0.10989	2.97269	3.69268	0.00195589	0.0168565	0.0119867	Sox9/Lif/Ret/Calb1/Id2/Slc5a1/Lgr4/Egr1/Ptch1/Pdgfa	10
GO:0032436	BP	positive regulation of proteasomal ubiquitin-dependent protein catabolic process	10/1068	91/28891	0.10989	2.97269	3.69268	0.00195589	0.0168565	0.0119867	Nkd2/Sh3rf2/Trib3/Prickle1/Plk3/Rnf180/Rnf19a/Trib1/Plk2/Hspa1a	10
GO:0046697	BP	decidualization	5/1068	25/28891	0.2	5.4103	4.32217	0.0019602	0.0168565	0.0119867	Ctsb/Lif/Pla2g4a/Junb/Ptgs2	5
GO:0055064	BP	chloride ion homeostasis	5/1068	25/28891	0.2	5.4103	4.32217	0.0019602	0.0168565	0.0119867	Stk39/Slc12a2/Ckb/Car12/Wnk4	5
GO:0032874	BP	positive regulation of stress-activated MAPK cascade	13/1068	139/28891	0.0935252	2.53	3.54259	0.00198639	0.0170543	0.0121274	Gadd45a/Unc5cl/Stk39/Tnfrsf19/Sh3rf2/Nod1/Il1a/Mfhas1/Gadd45g/Gadd45b/Sema4c/Sphk1/Igfbp6	13
GO:1902106	BP	negative regulation of leukocyte differentiation	12/1068	123/28891	0.097561	2.63917	3.56927	0.00204307	0.0175129	0.0124535	Bcl6/Nme1/Fgl2/Il4ra/Ceacam1/Bmyc/Id2/Ihh/Gata2/Rara/Jak3/Trib1	12
GO:0042594	BP	response to starvation	17/1068	209/28891	0.0813397	2.20036	3.41223	0.00206093	0.0176379	0.0125424	Mfsd2a/Cdkn1a/Pck1/Krt20/Gabarapl1/Dsc2/Wipi1/Foxo1/Asns/Rragd/Eif4ebp1/Atf4/Tsc1/Zfp36/Chka/Atf3/Rnase4	17
GO:0033559	BP	unsaturated fatty acid metabolic process	13/1068	140/28891	0.0928571	2.51192	3.51338	0.00211738	0.0180634	0.012845	Avp/Pla2g4a/Alox12e/Fabp5/Ephx1/Akr1c18/Alox15/Scd1/Hpgd/Sphk1/Scd2/Hpgds/Ptgs2	13
GO:0042102	BP	positive regulation of T cell proliferation	13/1068	140/28891	0.0928571	2.51192	3.51338	0.00211738	0.0180634	0.012845	Stat5a/H2-Q2/H2-Q4/Cd59a/Il6st/Il1a/Pnp/H2-T-ps/Tfrc/Gpam/Stat5b/Jak3/Il6	13
GO:0010827	BP	regulation of glucose transmembrane transport	10/1068	92/28891	0.108696	2.94038	3.65216	0.00212323	0.0180846	0.01286	Appl2/Trib3/Fabp5/Erbb3/Hk2/Grb10/Crebl2/C3/Nr4a3/Upk3b	10
GO:0001838	BP	embryonic epithelial tube formation	14/1068	157/28891	0.089172	2.41224	3.47629	0.00213274	0.018108	0.0128767	Sox9/Lmo4/Ret/Ift122/Mthfd1l/Fzd2/Vangl2/Prickle1/Lrp2/Adm/Sema4c/Tsc1/Rara/Ptch1	14
GO:0048593	BP	camera-type eye morphogenesis	14/1068	157/28891	0.089172	2.41224	3.47629	0.00213274	0.018108	0.0128767	Sox9/Mfsd2a/Ift122/Rp1/Ttc8/Cdon/Calb1/Ihh/Tsku/Stra6/Atf4/Epha2/Bcar3/Cfh	14
GO:0018108	BP	peptidyl-tyrosine phosphorylation	23/1068	322/28891	0.0714286	1.93225	3.29587	0.00214144	0.0181532	0.0129088	Stat5a/Lif/Il6ra/Vegfb/Il6st/Crlf1/Socs3/Efemp1/Erbb3/Hbegf/Epha4/Ghr/Plpp3/Jak1/Adra2a/Ctf1/Errfi1/Ptpn1/Kit/Jak3/Pdgfa/Csf3/Il6	23
GO:0007623	BP	circadian rhythm	18/1068	228/28891	0.0789474	2.13564	3.37292	0.00215159	0.0182	0.0129421	Cipc/Per3/Dbp/Piwil2/Casp1/Id2/Drd4/Ces1d/Lgr4/Egr1/Nfil3/Atf4/Noct/Npas2/Crem/Top2a/Sik1/Il6	18
GO:0032388	BP	positive regulation of intracellular transport	16/1068	192/28891	0.0833333	2.25429	3.41643	0.00215375	0.0182	0.0129421	Msn/Ehd2/Stx18/Stom/Cacnb3/Zfand1/Bbc3/Plk3/Sfn/Gper1/Crebrf/Sorl1/Prr5l/Actn2/Il6/Ptgs2	16
GO:0030307	BP	positive regulation of cell growth	17/1068	210/28891	0.0809524	2.18988	3.39058	0.00216728	0.0182066	0.0129468	Tnfrsf12a/Avp/Mfsd2a/Hyal1/Krt17/Cxcr4/Hbegf/L1cam/Prr5/Islr2/Sfn/Hamp/Map1b/Map3k13/Slc25a33/Sphk1/Cxcl16	17
GO:0070302	BP	regulation of stress-activated protein kinase signaling cascade	17/1068	210/28891	0.0809524	2.18988	3.39058	0.00216728	0.0182066	0.0129468	Gadd45a/Unc5cl/Stk39/Tnfrsf19/Mdfi/Sh3rf2/Nod1/Il1a/Mfhas1/Rap2a/Foxo1/Gadd45g/Gadd45b/Sema4c/Sphk1/Dusp1/Igfbp6	17
GO:0090303	BP	positive regulation of wound healing	8/1068	63/28891	0.126984	3.43511	3.79087	0.0021715	0.0182066	0.0129468	Fermt1/Vegfb/Cxcr4/Hbegf/Cldn1/Adra2a/St3gal4/Enpp4	8
GO:1903078	BP	positive regulation of protein localization to plasma membrane	8/1068	63/28891	0.126984	3.43511	3.79087	0.0021715	0.0182066	0.0129468	Acsl3/Grip1/Nkd2/Pgrmc1/Gper1/Itga3/Ramp3/Epha2	8
GO:2001238	BP	positive regulation of extrinsic apoptotic signaling pathway	8/1068	63/28891	0.126984	3.43511	3.79087	0.0021715	0.0182066	0.0129468	Tnfrsf12a/Ret/Mal/Timp3/Gper1/Ppp2r1b/Jak3/Atf3	8
GO:0001958	BP	endochondral ossification	6/1068	37/28891	0.162162	4.38673	4.03865	0.00219166	0.0183185	0.0130263	Alpl/Fgf18/Nab2/Nfix/Pthlh/Npr2	6
GO:0036075	BP	replacement ossification	6/1068	37/28891	0.162162	4.38673	4.03865	0.00219166	0.0183185	0.0130263	Alpl/Fgf18/Nab2/Nfix/Pthlh/Npr2	6
GO:2000060	BP	positive regulation of ubiquitin-dependent protein catabolic process	11/1068	108/28891	0.101852	2.75525	3.58046	0.00219878	0.0183494	0.0130483	Nkd2/Sh3rf2/Trib3/Prickle1/Plk3/Tgfb1i1/Rnf180/Rnf19a/Trib1/Plk2/Hspa1a	11
GO:0022411	BP	cellular component disassembly	30/1068	462/28891	0.0649351	1.75659	3.21188	0.00221756	0.0184774	0.0131393	Add2/Dpp4/Grwd1/Gabarapl1/Rp1/Wipi1/Tmod1/Lima1/Tmod2/Zfand1/Prickle1/Akap8l/Vps13c/Epha4/Hk2/Bmyc/Plk3/Mical2/Avil/Gper1/Map1b/Meltf/Igfbp3/Ets1/C3/Chka/Top2a/Actn2/Vmp1/Il6	30
GO:0045621	BP	positive regulation of lymphocyte differentiation	13/1068	141/28891	0.0921986	2.49411	3.48442	0.00225539	0.0187344	0.0133222	Stat5a/Bcl6/Pck1/Il4ra/Axl/Pnp/Ihh/Sox4/Egr3/Smarca2/Rara/Stat5b/Il6	13
GO:0070304	BP	positive regulation of stress-activated protein kinase signaling cascade	13/1068	141/28891	0.0921986	2.49411	3.48442	0.00225539	0.0187344	0.0133222	Gadd45a/Unc5cl/Stk39/Tnfrsf19/Sh3rf2/Nod1/Il1a/Mfhas1/Gadd45g/Gadd45b/Sema4c/Sphk1/Igfbp6	13
GO:0008593	BP	regulation of Notch signaling pathway	10/1068	93/28891	0.107527	2.90876	3.61218	0.00230191	0.0190613	0.0135546	Tcim/Hey1/Bcl6/Rfng/Nfkbia/Il6st/Gata2/Chac1/Tspan15/Kit	10
GO:0045923	BP	positive regulation of fatty acid metabolic process	7/1068	50/28891	0.14	3.78721	3.86462	0.00230607	0.0190613	0.0135546	Avp/Obp2a/Pla2g4a/Slc45a3/Cpt1a/Nr4a3/Ptgs2	7
GO:0070232	BP	regulation of T cell apoptotic process	7/1068	50/28891	0.14	3.78721	3.86462	0.00230607	0.0190613	0.0135546	Bcl3/Bbc3/Pnp/Ripk3/Arg2/Gpam/Jak3	7
GO:0018212	BP	peptidyl-tyrosine modification	23/1068	324/28891	0.0709877	1.92032	3.26391	0.00231606	0.0190613	0.0135546	Stat5a/Lif/Il6ra/Vegfb/Il6st/Crlf1/Socs3/Efemp1/Erbb3/Hbegf/Epha4/Ghr/Plpp3/Jak1/Adra2a/Ctf1/Errfi1/Ptpn1/Kit/Jak3/Pdgfa/Csf3/Il6	23
GO:0045927	BP	positive regulation of growth	23/1068	324/28891	0.0709877	1.92032	3.26391	0.00231606	0.0190613	0.0135546	Tnfrsf12a/Stat5a/Avp/Mfsd2a/Hyal1/Pim1/Krt17/Cxcr4/Hbegf/L1cam/Ghr/Prr5/Islr2/Sfn/Hamp/Map1b/Map3k13/Gpam/Stat5b/Slc25a33/Sphk1/C3/Cxcl16	23
GO:0070482	BP	response to oxygen levels	23/1068	324/28891	0.0709877	1.92032	3.26391	0.00231606	0.0190613	0.0135546	Hmox1/Aqp3/Lif/Dpp4/Cat/Acaa2/Vegfb/Casp1/Epha4/Ece1/Bmyc/Plk3/Mir10a/Foxo1/Eif4ebp1/Zfp36l1/Ang4/Egr1/Tsc1/Fosl2/Arnt2/Prl8a2/Nr4a2	23
GO:0046651	BP	lymphocyte proliferation	26/1068	383/28891	0.0678851	1.83639	3.22838	0.0023273	0.0191245	0.0135995	Stat5a/Msn/Bcl6/Pla2g5/H2-Q2/Cdkn1a/H2-Q4/Cd59a/Il6st/Cxcr4/Il1a/Ceacam1/Pnp/Ripk3/Ihh/Mzb1/H2-T-ps/Arg2/Tfrc/Gpam/Sftpd/Stat5b/Fosl2/Cebpb/Jak3/Il6	26
GO:0045582	BP	positive regulation of T cell differentiation	12/1068	125/28891	0.096	2.59694	3.5056	0.00234045	0.0192032	0.0136555	Stat5a/Bcl6/Pck1/Il4ra/Pnp/Ihh/Sox4/Egr3/Smarca2/Rara/Stat5b/Il6	12
GO:0003417	BP	growth plate cartilage development	5/1068	26/28891	0.192308	5.20221	4.19987	0.00235388	0.0192145	0.0136635	Stc1/Sox9/Rara/Fosl2/Npr2	5
GO:0046337	BP	phosphatidylethanolamine metabolic process	5/1068	26/28891	0.192308	5.20221	4.19987	0.00235388	0.0192145	0.0136635	Mfsd2a/Naaa/Alox15/Napepld/Chka	5
GO:1901186	BP	positive regulation of ERBB signaling pathway	5/1068	26/28891	0.192308	5.20221	4.19987	0.00235388	0.0192145	0.0136635	Hip1r/Plaur/Afap1l2/Gper1/Bcar3	5
GO:0010226	BP	response to lithium ion	4/1068	16/28891	0.25	6.76287	4.51747	0.0023669	0.0192145	0.0136635	Cdkn1b/Slc13a5/Id2/Cebpa	4
GO:0010715	BP	regulation of extracellular matrix disassembly	4/1068	16/28891	0.25	6.76287	4.51747	0.0023669	0.0192145	0.0136635	Dpp4/Meltf/Ets1/Il6	4
GO:0030644	BP	intracellular chloride ion homeostasis	4/1068	16/28891	0.25	6.76287	4.51747	0.0023669	0.0192145	0.0136635	Stk39/Slc12a2/Ckb/Wnk4	4
GO:2001212	BP	regulation of vasculogenesis	4/1068	16/28891	0.25	6.76287	4.51747	0.0023669	0.0192145	0.0136635	Hey1/Rin2/Ceacam1/Adm	4
GO:0009259	BP	ribonucleotide metabolic process	25/1068	364/28891	0.0686813	1.85793	3.22725	0.00239463	0.0193886	0.0137873	Acsl3/Enpp3/Pde9a/Entpd5/Rfk/Nudt19/Acaa2/Mccc2/Pdk2/Nme1/Ampd3/Urah/Adcy6/Pnp/Slc27a3/Fasn/Ces1d/Gpam/Gmpr/Slc25a25/Epha2/Npr2/Entpd7/Slc25a42/Cfh	25
GO:0072089	BP	stem cell proliferation	13/1068	142/28891	0.0915493	2.47655	3.45571	0.00240071	0.0193886	0.0137873	Sox9/Thpo/Bysl/Hdac5/Pim1/Fermt1/Irf6/Sfn/Wnt11/Zfp36l1/Fbln1/Ptch1/Cebpa	13
GO:0098781	BP	ncRNA transcription	13/1068	142/28891	0.0915493	2.47655	3.45571	0.00240071	0.0193886	0.0137873	Sox9/Polr3d/Gnl3/Fosl1/Klf4/Ncor2/Bmyc/Ang4/Gata2/Egr1/Fos/Ets1/Rara	13
GO:0060324	BP	face development	8/1068	64/28891	0.125	3.38144	3.73669	0.0024028	0.0193886	0.0137873	Tiparp/Prickle1/Msx1/Crispld2/Stra6/Csrnp1/Rara/Zfand5	8
GO:0002685	BP	regulation of leukocyte migration	19/1068	249/28891	0.0763052	2.06417	3.3042	0.00242158	0.0195108	0.0138742	Padi2/Msn/Dpp4/Stk39/Cd200/Capn1/Vegfb/Lgmn/Il1a/Cxcl14/Ripk3/Fut4/Gcnt1/Camk1d/St3gal4/Nbl1/Rarres2/Mtus1/Dusp1	19
GO:0032602	BP	chemokine production	12/1068	126/28891	0.0952381	2.57633	3.47423	0.00250187	0.0201275	0.0143127	Il6ra/Chil5/Foxp1/P2ry2/Il4ra/Klf4/Arg2/Egr1/Epha2/Fosl2/Il16/Il6	12
GO:0120178	BP	steroid hormone biosynthetic process	6/1068	38/28891	0.157895	4.27129	3.95342	0.00252239	0.0202622	0.0144086	Clcn2/H6pd/Srd5a1/Hsd17b2/Egr1/Hsd11b1	6
GO:0009261	BP	ribonucleotide catabolic process	7/1068	51/28891	0.137255	3.71295	3.79915	0.00258912	0.0207053	0.0147236	Pde9a/Entpd5/Nudt19/Ampd3/Urah/Pnp/Entpd7	7
GO:0048806	BP	genitalia development	7/1068	51/28891	0.137255	3.71295	3.79915	0.00258912	0.0207053	0.0147236	Dhcr24/Axl/Tcf7/Lgr4/Lrp2/Stra6/Npr2	7
GO:0060135	BP	maternal process involved in female pregnancy	7/1068	51/28891	0.137255	3.71295	3.79915	0.00258912	0.0207053	0.0147236	Ctsb/Lif/Pla2g4a/Pgr/Junb/Prl8a2/Ptgs2	7
GO:0045682	BP	regulation of epidermis development	8/1068	65/28891	0.123077	3.32942	3.68357	0.00265296	0.0211842	0.0150642	Hey1/Maff/Nab2/Sfn/Zfp36l1/Errfi1/Ptch1/Zfp36	8
GO:0051251	BP	positive regulation of lymphocyte activation	25/1068	367/28891	0.0681199	1.84275	3.18333	0.00266855	0.0212747	0.0151286	Stat5a/Dpp4/Bcl6/H2-Q2/Cdkn1a/Pck1/H2-Q4/Cd59a/Il6st/Il1a/Il4ra/Mad2l2/Axl/Pnp/Ihh/Sox4/H2-T-ps/Egr3/Tfrc/Smarca2/Gpam/Rara/Stat5b/Jak3/Il6	25
GO:0033138	BP	positive regulation of peptidyl-serine phosphorylation	12/1068	127/28891	0.0944882	2.55605	3.44316	0.00267223	0.0212747	0.0151286	Lif/Avp/Ret/Mad2l2/Tfrc/Crebl2/Ramp3/Bcar3/Ppp1r15a/Csf3/Il6/Ptgs2	12
GO:0010507	BP	negative regulation of autophagy	9/1068	80/28891	0.1125	3.04329	3.58554	0.00275391	0.0218279	0.0155219	Hmox1/Qsox1/Lzts1/Nupr1/Npc1/Rasip1/Rragd/Slc7a5/Tsc1	9
GO:0010611	BP	regulation of cardiac muscle hypertrophy	9/1068	80/28891	0.1125	3.04329	3.58554	0.00275391	0.0218279	0.0155219	Pde9a/Foxp1/G6pdx/Ece1/Fbxo32/Hamp/Foxo1/Errfi1/Nr4a3	9
GO:1901292	BP	nucleoside phosphate catabolic process	9/1068	80/28891	0.1125	3.04329	3.58554	0.00275391	0.0218279	0.0155219	Enpp3/Pde9a/Entpd5/Nudt19/Enpp5/Ampd3/Urah/Pnp/Entpd7	9
GO:0034656	BP	nucleobase-containing small molecule catabolic process	5/1068	27/28891	0.185185	5.00954	4.08371	0.002802	0.0221436	0.0157464	Urah/Nudt1/Pnp/Enpp4/Entpd7	5
GO:0090335	BP	regulation of brown fat cell differentiation	5/1068	27/28891	0.185185	5.00954	4.08371	0.002802	0.0221436	0.0157464	Pim1/Fndc5/Napepld/Gata2/Ptgs2	5
GO:0050769	BP	positive regulation of neurogenesis	23/1068	329/28891	0.0699088	1.89114	3.18498	0.0028062	0.0221442	0.0157469	Tgm2/Tnfrsf12a/Lif/Grip1/Gfap/Il6st/Cxcr4/Clcn2/Wls/Cdon/L1cam/Epha4/Islr2/Id2/Mme/Gper1/Map1b/Map3k13/Slc7a5/Lrp2/Kit/Rassf10/Il6	23
GO:0009895	BP	negative regulation of catabolic process	24/1068	349/28891	0.0687679	1.86027	3.16785	0.00284497	0.0224097	0.0159356	Hmox1/Timp1/Qsox1/Aqp11/Mfsd2a/Lzts1/Nupr1/Npc1/Rasip1/Mad2l2/Mettl1/Adra2a/Ier3/Timp3/Rragd/Slc7a5/Rbm24/Etfbkmt/Timp2/Sorl1/Tsc1/Noct/Zfp36/Tob1	24
GO:0098773	BP	skin epidermis development	14/1068	162/28891	0.0864198	2.33778	3.34534	0.00284819	0.0224097	0.0159356	Sox9/Tnfrsf19/Fermt1/Cysrt1/Krt17/Vangl2/Klf4/Cldn1/Ncor2/Sfn/Barx2/Lgr4/Pdgfa/Ptgs2	14
GO:0032943	BP	mononuclear cell proliferation	26/1068	389/28891	0.066838	1.80807	3.14371	0.00287021	0.0225499	0.0160353	Stat5a/Msn/Bcl6/Pla2g5/H2-Q2/Cdkn1a/H2-Q4/Cd59a/Il6st/Cxcr4/Il1a/Ceacam1/Pnp/Ripk3/Ihh/Mzb1/H2-T-ps/Arg2/Tfrc/Gpam/Sftpd/Stat5b/Fosl2/Cebpb/Jak3/Il6	26
GO:0090049	BP	regulation of cell migration involved in sprouting angiogenesis	6/1068	39/28891	0.153846	4.16177	3.87108	0.00288922	0.0226407	0.0160999	Hmox1/Hdac5/Klf4/Gata2/Plk2/Ptgs2	6
GO:0048588	BP	developmental cell growth	21/1068	291/28891	0.0721649	1.95217	3.19842	0.00289021	0.0226407	0.0160999	Tnfrsf12a/Sox9/Sema6a/Akap13/Foxp1/G6pdx/Draxin/Sema3e/Cxcr4/Prickle1/L1cam/Sema3f/Islr2/Nfix/Hamp/Map1b/Map3k13/Olfm1/Sema4c/Ifrd1/Npr2	21
GO:2000677	BP	regulation of transcription regulatory region DNA binding	7/1068	52/28891	0.134615	3.64155	3.73532	0.00289812	0.0226695	0.0161204	Lif/Hey1/Msx1/Klf4/Mad2l2/Id2/Zc4h2	7
GO:0045104	BP	intermediate filament cytoskeleton organization	10/1068	96/28891	0.104167	2.81786	3.49539	0.00291145	0.0227407	0.016171	Krt4/Krt13/Krt7/Gfap/Arhgef28/Krt20/Krt17/Krt87/Krt6a/Klhl24	10
GO:0008344	BP	adult locomotory behavior	11/1068	112/28891	0.0982143	2.65684	3.44199	0.00292904	0.0228448	0.016245	Uchl3/Hexa/Hoxb8/Tmod1/Npc1/Epha4/Id2/Ppt1/Drd4/Tsc1/Nr4a2	11
GO:0007015	BP	actin filament organization	30/1068	471/28891	0.0636943	1.72303	3.09963	0.00294548	0.0229397	0.0163125	Add2/Arhgap18/Hip1r/Pls3/Pdlim4/Nostrin/Tmod1/Itgb5/Lima1/Capn1/Tmod2/Rhof/Marcksl1/Ttc8/Mad2l2/Fam171a1/Alox15/Gas2l3/Mical2/Avil/Wnt11/Cgnl1/Ppargc1b/Arhgap40/Bcar1/Coro7/Tsc1/Spire2/Csf3/Actn2	30
GO:0043154	BP	negative regulation of cysteine-type endopeptidase activity involved in apoptotic process	9/1068	81/28891	0.111111	3.00572	3.5416	0.00299871	0.0231266	0.0164455	Avp/Dhcr24/Plaur/Klf4/Nle1/Sfn/Nr4a1/Il6/Ptgs2	9
GO:0002689	BP	negative regulation of leukocyte chemotaxis	4/1068	17/28891	0.235294	6.36506	4.33514	0.00300538	0.0231266	0.0164455	Padi2/Dpp4/Nbl1/Dusp1	4
GO:0010755	BP	regulation of plasminogen activation	4/1068	17/28891	0.235294	6.36506	4.33514	0.00300538	0.0231266	0.0164455	Ctsz/Plaur/Plgrkt/Meltf	4
GO:0032306	BP	regulation of prostaglandin secretion	4/1068	17/28891	0.235294	6.36506	4.33514	0.00300538	0.0231266	0.0164455	Pla2g4a/P2ry2/Il1a/Map2k6	4
GO:0061158	BP	3'-UTR-mediated mRNA destabilization	4/1068	17/28891	0.235294	6.36506	4.33514	0.00300538	0.0231266	0.0164455	Zfp36l1/Rbm24/Zfp36l2/Zfp36	4
GO:0072234	BP	metanephric nephron tubule development	4/1068	17/28891	0.235294	6.36506	4.33514	0.00300538	0.0231266	0.0164455	Sox9/Lif/Calb1/Lgr4	4
GO:0090336	BP	positive regulation of brown fat cell differentiation	4/1068	17/28891	0.235294	6.36506	4.33514	0.00300538	0.0231266	0.0164455	Pim1/Fndc5/Napepld/Ptgs2	4
GO:2000678	BP	negative regulation of transcription regulatory region DNA binding	4/1068	17/28891	0.235294	6.36506	4.33514	0.00300538	0.0231266	0.0164455	Hey1/Msx1/Mad2l2/Id2	4
GO:0010001	BP	glial cell differentiation	21/1068	292/28891	0.0719178	1.94548	3.18147	0.00300889	0.0231266	0.0164455	Sox9/Lif/Gfap/B4galt5/Cspg5/Slc45a3/Mal/Il6st/Cxcr4/Clcn2/Nab2/Erbb3/Epha4/Plpp3/Sox5/Ldlr/Nfix/Id2/Sox4/Phgdh/Sh3tc2	21
GO:0051147	BP	regulation of muscle cell differentiation	14/1068	163/28891	0.0858896	2.32344	3.31973	0.00301258	0.0231266	0.0164455	Foxo4/Hdac5/Foxp1/G6pdx/Pdcd4/Msx1/Id2/Hamp/Gper1/Neu2/Rbm24/Kit/Rcan1/Sik1	14
GO:0003279	BP	cardiac septum development	12/1068	129/28891	0.0930233	2.51642	3.38191	0.00304124	0.0232468	0.0165309	Hey1/Fgfrl1/Lmo4/Fzd2/Vangl2/Cxcr4/Adamts6/Id2/Sox4/Wnt11/Lrp2/Stra6	12
GO:0061387	BP	regulation of extent of cell growth	12/1068	129/28891	0.0930233	2.51642	3.38191	0.00304124	0.0232468	0.0165309	Tnfrsf12a/Sema6a/Draxin/Sema3e/L1cam/Sema3f/Islr2/Map1b/Map3k13/Olfm1/Sema4c/Ifrd1	12
GO:1904035	BP	regulation of epithelial cell apoptotic process	12/1068	129/28891	0.0930233	2.51642	3.38191	0.00304124	0.0232468	0.0165309	Hmox1/Cdkn1b/Nupr1/Npc1/Pdcd4/Pgr/Akr1c18/Gper1/Wnt11/Zfp36l1/Gata2/Zfp36	12
GO:0014902	BP	myotube differentiation	13/1068	146/28891	0.0890411	2.4087	3.34326	0.00306082	0.0233301	0.0165901	Ehd2/Hdac5/Cdon/Il4ra/Dyrk1b/Casp1/Gdf15/Barx2/Neu2/Rbm24/Homer1/Rcan1/Sik1	13
GO:1904892	BP	regulation of receptor signaling pathway via STAT	13/1068	146/28891	0.0890411	2.4087	3.34326	0.00306082	0.0233301	0.0165901	Gadd45a/Lif/Bcl3/Il6ra/Mgat5/Ret/Socs3/Ghr/Jak1/Stra6/Kit/Il6/Prl8a2	13
GO:0045103	BP	intermediate filament-based process	10/1068	97/28891	0.103093	2.78881	3.45746	0.00314103	0.0239075	0.0170007	Krt4/Krt13/Krt7/Gfap/Arhgef28/Krt20/Krt17/Krt87/Krt6a/Klhl24	10
GO:0032835	BP	glomerulus development	8/1068	67/28891	0.119403	3.23003	3.58037	0.00321398	0.0244281	0.0173709	Sulf2/Il6ra/Ret/Gpr4/Vangl2/Lgr4/Egr1/Cfh	8
GO:0042755	BP	eating behavior	7/1068	53/28891	0.132075	3.57284	3.67304	0.00323457	0.0244454	0.0173833	Uchl3/Cpt1a/Guca2b/Napepld/Slc24a4/Gdf15/Prlh	7
GO:0046456	BP	icosanoid biosynthetic process	7/1068	53/28891	0.132075	3.57284	3.67304	0.00323457	0.0244454	0.0173833	Avp/Pla2g5/Pla2g4a/Fabp5/Sphk1/Hpgds/Ptgs2	7
GO:0060412	BP	ventricular septum morphogenesis	7/1068	53/28891	0.132075	3.57284	3.67304	0.00323457	0.0244454	0.0173833	Hey1/Fgfrl1/Fzd2/Vangl2/Id2/Sox4/Wnt11	7
GO:0090207	BP	regulation of triglyceride metabolic process	7/1068	53/28891	0.132075	3.57284	3.67304	0.00323457	0.0244454	0.0173833	Mfsd2a/Ldlr/Thrsp/Gpam/Sorl1/C3/Sik1	7
GO:0035148	BP	tube formation	15/1068	182/28891	0.0824176	2.22952	3.26001	0.00323904	0.0244454	0.0173833	Tgm2/Sox9/Lmo4/Ret/Ift122/Mthfd1l/Fzd2/Vangl2/Prickle1/Lrp2/Adm/Sema4c/Tsc1/Rara/Ptch1	15
GO:0044772	BP	mitotic cell cycle phase transition	29/1068	454/28891	0.0638767	1.72796	3.06302	0.00328753	0.0246931	0.0175594	Cdc14a/Cdkn1b/Foxo4/Hyal1/Appl2/Cdk18/Cdkn1a/Lcmt1/Mbtps1/Mbd4/Foxn3/Mastl/Ube2e2/Klf4/Nek6/Nfix/Bmyc/Id2/Plk3/Ier3/Ccnd1/Ccng2/Eif4ebp1/Smarca2/Zfp36l1/Klf11/Rrm2/Zfp36l2/Plk2	29
GO:0007095	BP	mitotic G2 DNA damage checkpoint signaling	6/1068	40/28891	0.15	4.05772	3.79145	0.0032945	0.0246931	0.0175594	Foxo4/Cdkn1a/Mbtps1/Mbd4/Foxn3/Ier3	6
GO:0046686	BP	response to cadmium ion	6/1068	40/28891	0.15	4.05772	3.79145	0.0032945	0.0246931	0.0175594	Hmox1/Slc39a8/Npc1/Sord/Fos/Mt2	6
GO:0071634	BP	regulation of transforming growth factor beta production	6/1068	40/28891	0.15	4.05772	3.79145	0.0032945	0.0246931	0.0175594	Cd200/Fermt1/Wnt11/Tsku/Fbln1/Ptgs2	6
GO:0001573	BP	ganglioside metabolic process	5/1068	28/28891	0.178571	4.83062	3.97315	0.00330868	0.0246931	0.0175594	B4galt5/Hexb/Hexa/Neu2/St6galnac1	5
GO:0008209	BP	androgen metabolic process	5/1068	28/28891	0.178571	4.83062	3.97315	0.00330868	0.0246931	0.0175594	Hsd17b11/Tiparp/Srd5a1/Hsd17b2/Adm	5
GO:0015740	BP	C4-dicarboxylate transport	5/1068	28/28891	0.178571	4.83062	3.97315	0.00330868	0.0246931	0.0175594	Gfap/Slc1a5/Slc13a5/Slc12a2/Lrrc8a	5
GO:0045648	BP	positive regulation of erythrocyte differentiation	5/1068	28/28891	0.178571	4.83062	3.97315	0.00330868	0.0246931	0.0175594	Fam210b/Id2/Gata2/Ets1/Stat5b	5
GO:0002720	BP	positive regulation of cytokine production involved in immune response	11/1068	114/28891	0.0964912	2.61023	3.37501	0.00336114	0.0250151	0.0177883	Arid5a/H2-Q2/H2-Q4/Nod1/Ddx21/Casp1/Lacc1/H2-T-ps/Kit/Il6/Nr4a3	11
GO:1901800	BP	positive regulation of proteasomal protein catabolic process	11/1068	114/28891	0.0964912	2.61023	3.37501	0.00336114	0.0250151	0.0177883	Nkd2/Nupr1/Sh3rf2/Trib3/Prickle1/Plk3/Rnf180/Rnf19a/Trib1/Plk2/Hspa1a	11
GO:0050671	BP	positive regulation of lymphocyte proliferation	15/1068	183/28891	0.0819672	2.21734	3.23662	0.00341096	0.0253507	0.018027	Stat5a/Bcl6/H2-Q2/Cdkn1a/H2-Q4/Cd59a/Il6st/Il1a/Pnp/H2-T-ps/Tfrc/Gpam/Stat5b/Jak3/Il6	15
GO:0072593	BP	reactive oxygen species metabolic process	19/1068	257/28891	0.07393	1.99992	3.15462	0.00343421	0.0254882	0.0181248	Gadd45a/Gch1/Cat/Cdkn1a/Rfk/G6pdx/Cycs/Hk2/Akr1c18/Ripk3/Ier3/Arg2/Foxo1/Slc5a3/Snord32a/Lcn2/Gpx3/Snord35a/Slc25a33	19
GO:0035710	BP	CD4-positive, alpha-beta T cell activation	12/1068	131/28891	0.0916031	2.478	3.3218	0.00345046	0.0255734	0.0181854	Bcl3/Il6ra/Bcl6/Foxp1/Il4ra/Arg2/Gadd45g/Rara/Cebpb/Jak3/Entpd7/Il6	12
GO:0072659	BP	protein localization to plasma membrane	22/1068	315/28891	0.0698413	1.88931	3.10932	0.00346172	0.0256215	0.0182196	Atp2c2/Acsl3/Ehd2/Grip1/Nkd2/Cacnb3/Pgrmc1/Rab3d/Ttc8/Rap2a/Adcy6/Pacs1/Gper1/Itga3/Ramp3/Sorl1/Tspan15/Errfi1/Epha2/Ptch1/Wnk4/Actn2	22
GO:0048562	BP	embryonic organ morphogenesis	23/1068	335/28891	0.0686567	1.85727	3.09206	0.00350732	0.0259232	0.0184341	Sox9/Clic5/Hyal1/Ift122/Mthfd1l/Dlx6/Mdfi/Hoxb8/Fzd2/Hoxb5/Vangl2/Msx1/Kcnq4/Id2/Tcf7/Ihh/Wnt11/Insig1/Gata2/Stra6/Epha2/Mfap2/Nr4a3	23
GO:0014911	BP	positive regulation of smooth muscle cell migration	8/1068	68/28891	0.117647	3.18253	3.53022	0.00352695	0.0260325	0.0185118	Foxo4/P2ry2/Il6st/Pgr/F3/Egr1/Stat5b/Nr4a3	8
GO:0014743	BP	regulation of muscle hypertrophy	9/1068	83/28891	0.108434	2.93329	3.45572	0.00353962	0.0260543	0.0185273	Pde9a/Foxp1/G6pdx/Ece1/Fbxo32/Hamp/Foxo1/Errfi1/Nr4a3	9
GO:0048844	BP	artery morphogenesis	9/1068	83/28891	0.108434	2.93329	3.45572	0.00353962	0.0260543	0.0185273	Hey1/Adamts9/Chrd/Ldlr/Sox4/Wnt11/Lrp2/Stra6/Hpgd	9
GO:0070374	BP	positive regulation of ERK1 and ERK2 cascade	18/1068	239/28891	0.0753138	2.03735	3.15504	0.00356467	0.0262028	0.0186329	Hcrtr1/Thpo/Fgf18/Pla2g5/Vegfb/Nod1/Cxcr4/Il1a/Mfhas1/Alox15/Glipr2/Gper1/Ramp3/Fgf1/Rara/C3/Pdgfa/Il6	18
GO:0070665	BP	positive regulation of leukocyte proliferation	16/1068	202/28891	0.0792079	2.14269	3.19304	0.00357037	0.0262087	0.0186372	Stat5a/Bcl6/H2-Q2/Cdkn1a/H2-Q4/Cd59a/Il6st/Il1a/Pnp/H2-T-ps/Tfrc/Gpam/Stat5b/Kit/Jak3/Il6	16
GO:0009267	BP	cellular response to starvation	15/1068	184/28891	0.0815217	2.20529	3.21338	0.00359028	0.0263189	0.0187155	Mfsd2a/Cdkn1a/Pck1/Krt20/Gabarapl1/Dsc2/Wipi1/Foxo1/Asns/Rragd/Atf4/Tsc1/Chka/Atf3/Rnase4	15
GO:0010718	BP	positive regulation of epithelial to mesenchymal transition	7/1068	54/28891	0.12963	3.50668	3.61225	0.0036	0.0263542	0.0187406	Mad2l2/Glipr2/Lrg1/Tgfb1i1/Zfp703/Bambi/Il6	7
GO:0043367	BP	CD4-positive, alpha-beta T cell differentiation	10/1068	99/28891	0.10101	2.73247	3.38303	0.00364334	0.0266351	0.0189403	Bcl3/Il6ra/Bcl6/Foxp1/Il4ra/Gadd45g/Rara/Jak3/Entpd7/Il6	10
GO:0051346	BP	negative regulation of hydrolase activity	24/1068	356/28891	0.0674157	1.8237	3.0638	0.00365637	0.026694	0.0189822	Timp1/Avp/Mgat5/Serpina3n/Dhcr24/Serpinb5/Serpinb1a/Plaur/Ttc8/Mastl/Klf4/Papln/Nle1/Rrp1b/Sfn/Timp3/Timp2/Sorl1/Ltf/Tsc1/Ppp1r15a/Nr4a1/Il6/Ptgs2	24
GO:0001841	BP	neural tube formation	12/1068	132/28891	0.0909091	2.45923	3.29216	0.00367111	0.0267346	0.0190111	Lmo4/Ift122/Mthfd1l/Fzd2/Vangl2/Prickle1/Lrp2/Adm/Sema4c/Tsc1/Rara/Ptch1	12
GO:0007033	BP	vacuole organization	17/1068	221/28891	0.0769231	2.08088	3.16023	0.0036719	0.0267346	0.0190111	Atp10b/Rnf186/Pla2g5/Nupr1/Gabarapl1/Hexb/Hexa/Wipi1/Mbtps1/Tmem9/Tmem106b/Hps4/Creg1/Ppt1/Npr2/Rab20/Vmp1	17
GO:0050830	BP	defense response to Gram-positive bacterium	16/1068	203/28891	0.0788177	2.13214	3.17143	0.00374661	0.0271711	0.0193215	Sprr2a3/Defb1/H2-Q2/H2-Q4/Nod1/Krt6a/Sprr2a1/H2-T-ps/Hamp/Ang4/Scd1/Adm/Ltf/Rarres2/Epha2/Rnase4	16
GO:0002076	BP	osteoblast development	4/1068	18/28891	0.222222	6.01144	4.16688	0.0037521	0.0271711	0.0193215	Hey1/Hdac5/Pthlh/Jund	4
GO:0007614	BP	short-term memory	4/1068	18/28891	0.222222	6.01144	4.16688	0.0037521	0.0271711	0.0193215	Calb1/Drd4/Lcn2/Rcan1	4
GO:0030540	BP	female genitalia development	4/1068	18/28891	0.222222	6.01144	4.16688	0.0037521	0.0271711	0.0193215	Axl/Lrp2/Stra6/Npr2	4
GO:0002263	BP	cell activation involved in immune response	23/1068	337/28891	0.0682493	1.84624	3.0615	0.00377146	0.0272744	0.019395	Hmox1/Tcim/Bcl3/Il6ra/Enpp3/Bcl6/Sbno2/Pck1/Stx11/Foxp1/Fgl2/Il4ra/Mad2l2/Tfrc/Gadd45g/Gata2/Tsc1/Rara/Kit/Jak3/Entpd7/Il6/Nr4a3	23
GO:0002639	BP	positive regulation of immunoglobulin production	9/1068	84/28891	0.107143	2.89837	3.41374	0.00383732	0.0276722	0.0196779	H2-Q2/H2-Q4/Foxp1/Il4ra/Mad2l2/Mzb1/H2-T-ps/Tfrc/Il6	9
GO:0032642	BP	regulation of chemokine production	11/1068	116/28891	0.0948276	2.56523	3.30945	0.00384288	0.0276722	0.0196779	Il6ra/Chil5/Foxp1/P2ry2/Il4ra/Klf4/Arg2/Egr1/Epha2/Il16/Il6	11
GO:0032652	BP	regulation of interleukin-1 production	11/1068	116/28891	0.0948276	2.56523	3.30945	0.00384288	0.0276722	0.0196779	Foxp1/Serpinb1a/Nod1/Casp1/Ceacam1/Arg2/Egr1/Errfi1/Sphk1/Il16/Il6	11
GO:0009064	BP	glutamine family amino acid metabolic process	8/1068	69/28891	0.115942	3.13641	3.481	0.00386301	0.0276722	0.0196779	Amdhd1/Pycr2/Slc7a7/Slc39a8/Ddah2/Phgdh/Arg2/Asns	8
GO:0051148	BP	negative regulation of muscle cell differentiation	8/1068	69/28891	0.115942	3.13641	3.481	0.00386301	0.0276722	0.0196779	Foxo4/Hdac5/Foxp1/G6pdx/Pdcd4/Msx1/Id2/Rcan1	8
GO:0061082	BP	myeloid leukocyte cytokine production	8/1068	69/28891	0.115942	3.13641	3.481	0.00386301	0.0276722	0.0196779	Hmox1/Bcl6/Nod1/Ddx21/Casp1/Axl/Kit/Nr4a3	8
GO:0034755	BP	iron ion transmembrane transport	5/1068	29/28891	0.172414	4.66405	3.86772	0.00387803	0.0276722	0.0196779	Slc39a8/Hamp/Meltf/Lcn2/Ltf	5
GO:0036342	BP	post-anal tail morphogenesis	5/1068	29/28891	0.172414	4.66405	3.86772	0.00387803	0.0276722	0.0196779	Vangl2/Prickle1/Epha2/Npr2/Tcf15	5
GO:0051503	BP	adenine nucleotide transport	5/1068	29/28891	0.172414	4.66405	3.86772	0.00387803	0.0276722	0.0196779	Slc25a23/Abcc4/Slc25a25/Slc25a42/Lrrc8a	5
GO:0097186	BP	amelogenesis	5/1068	29/28891	0.172414	4.66405	3.86772	0.00387803	0.0276722	0.0196779	Fam20a/Relt/Slc24a4/Fam20c/Cnnm4	5
GO:1903052	BP	positive regulation of proteolysis involved in protein catabolic process	12/1068	133/28891	0.0902256	2.44074	3.26279	0.00390298	0.0278133	0.0197782	Nkd2/Nupr1/Sh3rf2/Trib3/Prickle1/Plk3/Tgfb1i1/Rnf180/Rnf19a/Trib1/Plk2/Hspa1a	12
GO:0050905	BP	neuromuscular process	16/1068	204/28891	0.0784314	2.12169	3.14993	0.00392994	0.0279683	0.0198884	Igdcc3/Clic5/Gch1/Hexb/Hexa/Myh14/Penk/Stra6/Tnni2/Homer1/Npr2/Nr4a1/Rbfox2/Tcf15/Cfh/Nr4a3	16
GO:0009755	BP	hormone-mediated signaling pathway	14/1068	168/28891	0.0833333	2.25429	3.19445	0.00395528	0.0280453	0.0199431	Padi2/Appl2/Akap13/Foxp1/Calcoco1/Pgr/Ghr/Ncor2/Abhd2/Gper1/Ppargc1b/Crebrf/Rara/Rbfox2	14
GO:0072175	BP	epithelial tube formation	14/1068	168/28891	0.0833333	2.25429	3.19445	0.00395528	0.0280453	0.0199431	Sox9/Lmo4/Ret/Ift122/Mthfd1l/Fzd2/Vangl2/Prickle1/Lrp2/Adm/Sema4c/Tsc1/Rara/Ptch1	14
GO:0032946	BP	positive regulation of mononuclear cell proliferation	15/1068	186/28891	0.0806452	2.18157	3.16735	0.00397212	0.0280453	0.0199431	Stat5a/Bcl6/H2-Q2/Cdkn1a/H2-Q4/Cd59a/Il6st/Il1a/Pnp/H2-T-ps/Tfrc/Gpam/Stat5b/Jak3/Il6	15
GO:0035296	BP	regulation of tube diameter	15/1068	186/28891	0.0806452	2.18157	3.16735	0.00397212	0.0280453	0.0199431	Avp/Gch1/Plod3/G6pdx/P2ry2/Dusp5/Adcy6/Ece1/Adra2a/Gper1/Adra2c/Adm/Rbfox2/Dbh/Ptgs2	15
GO:0048592	BP	eye morphogenesis	15/1068	186/28891	0.0806452	2.18157	3.16735	0.00397212	0.0280453	0.0199431	Sox9/Mfsd2a/Ift122/Rp1/Ttc8/Cdon/Calb1/Ihh/Tsku/Stra6/Atf4/Epha2/Bcar3/Mfap2/Cfh	15
GO:0097746	BP	blood vessel diameter maintenance	15/1068	186/28891	0.0806452	2.18157	3.16735	0.00397212	0.0280453	0.0199431	Avp/Gch1/Plod3/G6pdx/P2ry2/Dusp5/Adcy6/Ece1/Adra2a/Gper1/Adra2c/Adm/Rbfox2/Dbh/Ptgs2	15
GO:0032330	BP	regulation of chondrocyte differentiation	7/1068	55/28891	0.127273	3.44292	3.55288	0.003996	0.0281768	0.0200366	Sox9/Mboat2/Fgf18/Efemp1/Sox5/Ihh/Pthlh	7
GO:0051216	BP	cartilage development	17/1068	223/28891	0.0762332	2.06222	3.1198	0.00402146	0.0283191	0.0201378	Stc1/Sox9/Arid5a/Bmp1/Sulf2/Mboat2/Fgf18/Efemp1/Msx1/Sox5/Ihh/Barx2/Pthlh/Rara/Fosl2/Npr2/Cfh	17
GO:1990778	BP	protein localization to cell periphery	26/1068	400/28891	0.065	1.75835	2.99228	0.00414606	0.0291582	0.0207346	Atp2c2/Acsl3/Ehd2/Grip1/Nkd2/Cacnb3/Pgrmc1/Mal/Clstn1/Rab3d/Ttc8/Rap2a/Adcy6/Pacs1/Gper1/Itga3/Nptx2/Nptx1/Ramp3/Sorl1/Tspan15/Errfi1/Epha2/Ptch1/Wnk4/Actn2	26
GO:0042113	BP	B cell activation	22/1068	320/28891	0.06875	1.85979	3.03014	0.00417078	0.0292476	0.0207981	Stat5a/Aqp8/Bcl3/Dpp4/Hdac5/Bcl6/Cdkn1a/Foxp1/Mad2l2/Pnp/Hmga1/Id2/Mzb1/Tfrc/Zfp36l1/Stat5b/Fosl2/Zfp36l2/Kit/Jak3/Blnk/Il6	22
GO:0016331	BP	morphogenesis of embryonic epithelium	15/1068	187/28891	0.0802139	2.16991	3.14455	0.00417512	0.0292476	0.0207981	Sox9/Lmo4/Ret/Ift122/Mthfd1l/Fzd2/Vangl2/Prickle1/Tgfb1i1/Lrp2/Adm/Sema4c/Tsc1/Rara/Ptch1	15
GO:0035150	BP	regulation of tube size	15/1068	187/28891	0.0802139	2.16991	3.14455	0.00417512	0.0292476	0.0207981	Avp/Gch1/Plod3/G6pdx/P2ry2/Dusp5/Adcy6/Ece1/Adra2a/Gper1/Adra2c/Adm/Rbfox2/Dbh/Ptgs2	15
GO:0006672	BP	ceramide metabolic process	10/1068	101/28891	0.0990099	2.67837	3.31043	0.00420727	0.0294345	0.020931	B4galt5/Hexb/Hexa/Sgms2/Sptlc3/Cers3/Plpp3/Neu2/St6galnac1/Sphk1	10
GO:0010464	BP	regulation of mesenchymal cell proliferation	6/1068	42/28891	0.142857	3.8645	3.6397	0.00423002	0.0294401	0.020935	Sox9/Foxp1/Chrd/Ihh/Wnt11/Pdgfa	6
GO:0060325	BP	face morphogenesis	6/1068	42/28891	0.142857	3.8645	3.6397	0.00423002	0.0294401	0.020935	Tiparp/Prickle1/Msx1/Crispld2/Stra6/Csrnp1	6
GO:0060351	BP	cartilage development involved in endochondral bone morphogenesis	6/1068	42/28891	0.142857	3.8645	3.6397	0.00423002	0.0294401	0.020935	Stc1/Sox9/Ihh/Rara/Fosl2/Npr2	6
GO:0071604	BP	transforming growth factor beta production	6/1068	42/28891	0.142857	3.8645	3.6397	0.00423002	0.0294401	0.020935	Cd200/Fermt1/Wnt11/Tsku/Fbln1/Ptgs2	6
GO:0031398	BP	positive regulation of protein ubiquitination	11/1068	118/28891	0.0932203	2.52175	3.24526	0.00437819	0.0303925	0.0216122	Mapk15/Trib3/Mastl/Prickle1/Arrdc3/Hamp/Rnf180/Arrdc4/Sphk1/Trib1/Rassf1	11
GO:0045446	BP	endothelial cell differentiation	11/1068	118/28891	0.0932203	2.52175	3.24526	0.00437819	0.0303925	0.0216122	Stc1/Hey1/Msn/Plod3/Fzd2/Hoxb5/Cxcr4/Clic4/Cldn1/Ceacam1/Fasn	11
GO:2000241	BP	regulation of reproductive process	17/1068	225/28891	0.0755556	2.04389	3.07978	0.00439794	0.0304901	0.0216816	Timp1/Sox9/Lif/Mapk15/Cdkn1b/Defb1/Syde1/Nupr1/P2ry2/Il1a/Piwil2/Msx1/Drd4/Insl6/Npr2/Kit/Hpgds	17
GO:0010463	BP	mesenchymal cell proliferation	7/1068	56/28891	0.125	3.38144	3.49487	0.00442412	0.0305926	0.0217545	Sox9/Foxp1/Chrd/Msx1/Ihh/Wnt11/Pdgfa	7
GO:0042531	BP	positive regulation of tyrosine phosphorylation of STAT protein	7/1068	56/28891	0.125	3.38144	3.49487	0.00442412	0.0305926	0.0217545	Lif/Il6ra/Il6st/Crlf1/Ctf1/Kit/Il6	7
GO:0045661	BP	regulation of myoblast differentiation	9/1068	86/28891	0.104651	2.83097	3.33161	0.00449126	0.030977	0.0220279	Sox9/Prickle1/Cdon/Cxcl14/Sox4/Neu2/Smarca2/Zfp36l1/Igfbp3	9
GO:0072332	BP	intrinsic apoptotic signaling pathway by p53 class mediator	9/1068	86/28891	0.104651	2.83097	3.33161	0.00449126	0.030977	0.0220279	Aen/Bcl3/Cdkn1a/Nupr1/Pdk2/Bbc3/Msx1/Phlda3/Bmyc	9
GO:0042632	BP	cholesterol homeostasis	10/1068	102/28891	0.0980392	2.65211	3.27478	0.00451393	0.0310551	0.0220835	Lima1/Npc1/Ces1e/Ldlr/Ces1d/Tsku/Insig1/Scd1/Errfi1/Lcat	10
GO:0000470	BP	maturation of LSU-rRNA	5/1068	30/28891	0.166667	4.50858	3.76699	0.00451416	0.0310551	0.0220835	Urb1/Nop2/Znhit6/Rrp15/Bop1	5
GO:0098739	BP	import across plasma membrane	16/1068	207/28891	0.0772947	2.09094	3.08619	0.00452455	0.0310867	0.0221059	Aqp8/Gfap/Slc1a5/Slc39a8/Tspo2/Slc12a2/Slc5a1/Arg2/Slc24a4/Slc7a5/Lrp2/Ramp3/Lcn2/Lrrc8a/Wnk4/Slc15a1	16
GO:0072331	BP	signal transduction by p53 class mediator	13/1068	153/28891	0.0849673	2.29849	3.15511	0.00456738	0.0313409	0.0222866	Aen/Bcl3/Cdkn1a/Nupr1/Nop2/Eef1e1/Pdk2/Bbc3/Msx1/Bop1/Phlda3/Bmyc/Sox4	13
GO:0042509	BP	regulation of tyrosine phosphorylation of STAT protein	8/1068	71/28891	0.112676	3.04806	3.38518	0.0046088	0.0314675	0.0223767	Lif/Il6ra/Il6st/Crlf1/Socs3/Ctf1/Kit/Il6	8
GO:0003159	BP	morphogenesis of an endothelium	4/1068	19/28891	0.210526	5.69505	4.01085	0.00461515	0.0314675	0.0223767	Foxp1/Cxcr4/Lcn2/Fgf1	4
GO:0006525	BP	arginine metabolic process	4/1068	19/28891	0.210526	5.69505	4.01085	0.00461515	0.0314675	0.0223767	Slc7a7/Slc39a8/Ddah2/Arg2	4
GO:0061154	BP	endothelial tube morphogenesis	4/1068	19/28891	0.210526	5.69505	4.01085	0.00461515	0.0314675	0.0223767	Foxp1/Cxcr4/Lcn2/Fgf1	4
GO:0071676	BP	negative regulation of mononuclear cell migration	4/1068	19/28891	0.210526	5.69505	4.01085	0.00461515	0.0314675	0.0223767	Padi2/Cd200/Nbl1/Dusp1	4
GO:0050892	BP	intestinal absorption	6/1068	43/28891	0.139535	3.77463	3.56729	0.0047651	0.0323255	0.0229869	Lima1/Npc1/Slc26a6/Ldlr/Hamp/Slc5a1	6
GO:0050919	BP	negative chemotaxis	6/1068	43/28891	0.139535	3.77463	3.56729	0.0047651	0.0323255	0.0229869	Sema6a/Sema3e/Sema3f/Lgr4/Sema4c/Pdgfa	6
GO:1902108	BP	regulation of mitochondrial membrane permeability involved in apoptotic process	6/1068	43/28891	0.139535	3.77463	3.56729	0.0047651	0.0323255	0.0229869	Hip1r/Slc35f6/Acaa2/Bbc3/Ier3/Them4	6
GO:1903670	BP	regulation of sprouting angiogenesis	6/1068	43/28891	0.139535	3.77463	3.56729	0.0047651	0.0323255	0.0229869	Sema6a/Adamts9/Klf4/Ceacam1/Jak1/Fgf1	6
GO:0045580	BP	regulation of T cell differentiation	15/1068	190/28891	0.0789474	2.13564	3.077	0.00483537	0.0327366	0.0232792	Stat5a/Bcl6/Pck1/Fgl2/Il4ra/Pnp/Tcf7/Ihh/Sox4/Egr3/Smarca2/Rara/Stat5b/Jak3/Il6	15
GO:0055092	BP	sterol homeostasis	10/1068	103/28891	0.0970874	2.62636	3.23957	0.0048379	0.0327366	0.0232792	Lima1/Npc1/Ces1e/Ldlr/Ces1d/Tsku/Insig1/Scd1/Errfi1/Lcat	10
GO:0007178	BP	transmembrane receptor protein serine/threonine kinase signaling pathway	26/1068	405/28891	0.0641975	1.73664	2.92499	0.00486705	0.0328924	0.02339	Appl2/Fermt1/Hexa/Itgb5/Nrep/Pdcd4/Spred3/Chrd/Msx1/Zfyve9/Tmem53/Pmepa1/Lrg1/Tgfb1i1/Gdf15/Itga3/Lrp2/Egr1/Sorl1/Hpgd/Fos/Nbl1/Ltbp4/Zfp703/Bambi/Tob1	26
GO:0033555	BP	multicellular organismal response to stress	11/1068	120/28891	0.0916667	2.47972	3.18237	0.00497113	0.0331128	0.0235467	Gch1/Dpp4/Hdac5/Ret/Prkar1b/Penk/Adra2a/Drd4/Npas2/Dbh/Nr4a2	11
GO:0050730	BP	regulation of peptidyl-tyrosine phosphorylation	19/1068	266/28891	0.0714286	1.93225	2.99266	0.00497138	0.0331128	0.0235467	Lif/Il6ra/Vegfb/Il6st/Crlf1/Socs3/Erbb3/Hbegf/Epha4/Ghr/Plpp3/Adra2a/Ctf1/Errfi1/Ptpn1/Kit/Pdgfa/Csf3/Il6	19
GO:0003149	BP	membranous septum morphogenesis	3/1068	10/28891	0.3	8.11545	4.40914	0.0049737	0.0331128	0.0235467	Fzd2/Vangl2/Id2	3
GO:0006196	BP	AMP catabolic process	3/1068	10/28891	0.3	8.11545	4.40914	0.0049737	0.0331128	0.0235467	Ampd3/Urah/Pnp	3
GO:0015866	BP	ADP transport	3/1068	10/28891	0.3	8.11545	4.40914	0.0049737	0.0331128	0.0235467	Slc25a23/Slc25a25/Slc25a42	3
GO:0030853	BP	negative regulation of granulocyte differentiation	3/1068	10/28891	0.3	8.11545	4.40914	0.0049737	0.0331128	0.0235467	Ceacam1/Rara/Trib1	3
GO:0034379	BP	very-low-density lipoprotein particle assembly	3/1068	10/28891	0.3	8.11545	4.40914	0.0049737	0.0331128	0.0235467	Acsl3/Mfsd2a/Ces1d	3
GO:0035723	BP	interleukin-15-mediated signaling pathway	3/1068	10/28891	0.3	8.11545	4.40914	0.0049737	0.0331128	0.0235467	Stat5a/Jak1/Jak3	3
GO:0046130	BP	purine ribonucleoside catabolic process	3/1068	10/28891	0.3	8.11545	4.40914	0.0049737	0.0331128	0.0235467	Urah/Pnp/Enpp4	3
GO:0071350	BP	cellular response to interleukin-15	3/1068	10/28891	0.3	8.11545	4.40914	0.0049737	0.0331128	0.0235467	Stat5a/Jak1/Jak3	3
GO:0071352	BP	cellular response to interleukin-2	3/1068	10/28891	0.3	8.11545	4.40914	0.0049737	0.0331128	0.0235467	Stat5a/Jak1/Jak3	3
GO:0150172	BP	regulation of phosphatidylcholine metabolic process	3/1068	10/28891	0.3	8.11545	4.40914	0.0049737	0.0331128	0.0235467	Acsl3/Mfsd2a/Ldlr	3
GO:0009150	BP	purine ribonucleotide metabolic process	23/1068	345/28891	0.0666667	1.80343	2.94133	0.0050005	0.0332499	0.0236442	Acsl3/Enpp3/Pde9a/Nudt19/Acaa2/Mccc2/Pdk2/Nme1/Ampd3/Urah/Adcy6/Pnp/Slc27a3/Fasn/Ces1d/Gpam/Gmpr/Slc25a25/Epha2/Npr2/Entpd7/Slc25a42/Cfh	23
GO:0009166	BP	nucleotide catabolic process	8/1068	72/28891	0.111111	3.00572	3.33853	0.00502078	0.0333435	0.0237107	Pde9a/Entpd5/Nudt19/Enpp5/Ampd3/Urah/Pnp/Entpd7	8
GO:0030534	BP	adult behavior	15/1068	191/28891	0.078534	2.12446	3.05477	0.0050734	0.0336097	0.0239	Uchl3/Hexa/Hoxb8/Tmod1/Npc1/Epha4/Id2/Ppt1/Drd4/Rnf180/Tsc1/Homer1/Dbh/Nr4a3/Nr4a2	15
GO:0048754	BP	branching morphogenesis of an epithelial tube	15/1068	191/28891	0.078534	2.12446	3.05477	0.0050734	0.0336097	0.0239	Sox9/Adamts16/Ctsz/Vangl2/Sema3e/Pgr/Cxcr4/Clic4/Rasip1/Slc12a2/Ihh/Lgr4/Fgf1/Epha2/Ptch1	15
GO:0032801	BP	receptor catabolic process	5/1068	31/28891	0.16129	4.36314	3.67059	0.00522112	0.0343761	0.024445	Capn1/Lgmn/Gprasp1/Hamp/Ptpn1	5
GO:0035767	BP	endothelial cell chemotaxis	5/1068	31/28891	0.16129	4.36314	3.67059	0.00522112	0.0343761	0.024445	Fgf18/Lgmn/Egr3/Fgf1/Nr4a1	5
GO:0042044	BP	fluid transport	5/1068	31/28891	0.16129	4.36314	3.67059	0.00522112	0.0343761	0.024445	Aqp3/Aqp8/Aqp11/Slc26a6/Slc5a1	5
GO:0043032	BP	positive regulation of macrophage activation	5/1068	31/28891	0.16129	4.36314	3.67059	0.00522112	0.0343761	0.024445	Pla2g4a/Il4ra/Hamp/Cebpa/Jund	5
GO:0070233	BP	negative regulation of T cell apoptotic process	5/1068	31/28891	0.16129	4.36314	3.67059	0.00522112	0.0343761	0.024445	Bcl3/Pnp/Arg2/Gpam/Jak3	5
GO:0030316	BP	osteoclast differentiation	12/1068	138/28891	0.0869565	2.3523	3.11982	0.00524501	0.0344911	0.0245268	Sbno2/Foxp1/Ceacam1/Nfix/Tfrc/Ppargc1b/Fam20c/Fos/Junb/Epha2/Fosl2/Cebpb	12
GO:0007612	BP	learning	15/1068	192/28891	0.078125	2.1134	3.03267	0.00532082	0.0349041	0.0248205	Rin1/Pgrmc1/Lgmn/Chrd/Nfix/Ppt1/Bche/Drd4/Nptx2/Stra6/Tsc1/Btg2/Kit/Dbh/Ptgs2	15
GO:1902806	BP	regulation of cell cycle G1/S phase transition	15/1068	192/28891	0.078125	2.1134	3.03267	0.00532082	0.0349041	0.0248205	Tcim/Cdkn1b/Hyal1/Appl2/Cdkn1a/Mettl13/Ube2e2/Klf4/Id2/Plk3/Ccnd1/Smarca2/Rrm2/Fam83d/Rassf1	15
GO:0006953	BP	acute-phase response	6/1068	44/28891	0.136364	3.68884	3.49702	0.00534828	0.0349987	0.0248877	Serpina3n/Il1a/Hp/Stat5b/Il6/Ptgs2	6
GO:0051438	BP	regulation of ubiquitin-protein transferase activity	6/1068	44/28891	0.136364	3.68884	3.49702	0.00534828	0.0349987	0.0248877	Trib3/Mastl/Mad2l2/Arrdc3/Arrdc4/Trib1	6
GO:0045604	BP	regulation of epidermal cell differentiation	7/1068	58/28891	0.12069	3.26484	3.3827	0.00538318	0.0351841	0.0250196	Hey1/Maff/Sfn/Zfp36l1/Errfi1/Ptch1/Zfp36	7
GO:0070050	BP	neuron cellular homeostasis	8/1068	73/28891	0.109589	2.96455	3.29268	0.00546035	0.0355155	0.0252552	Hexb/Atp6v1d/P2ry2/Marcksl1/Atp6v1g2/Calb1/Tmem106b/Atp6v0a4	8
GO:0090559	BP	regulation of membrane permeability	8/1068	73/28891	0.109589	2.96455	3.29268	0.00546035	0.0355155	0.0252552	Hip1r/Slc35f6/Acaa2/Bbc3/Rasip1/Hk2/Ier3/Them4	8
GO:1903317	BP	regulation of protein maturation	8/1068	73/28891	0.109589	2.96455	3.29268	0.00546035	0.0355155	0.0252552	Nkd2/Ctsz/Plaur/Plgrkt/Sox4/Meltf/Chac1/Ppp1r15a	8
GO:1905330	BP	regulation of morphogenesis of an epithelium	8/1068	73/28891	0.109589	2.96455	3.29268	0.00546035	0.0355155	0.0252552	Ntn4/Sox9/Lif/Foxp1/Lgr4/Lcn2/Fgf1/Pdgfa	8
GO:0072080	BP	nephron tubule development	10/1068	105/28891	0.0952381	2.57633	3.17037	0.00554041	0.0359589	0.0255706	Sox9/Lif/Hey1/Aqp11/Adamts16/Calb1/Lgr4/Fgf1/Ptch1/Wnk4	10
GO:0006662	BP	glycerol ether metabolic process	4/1068	20/28891	0.2	5.4103	3.86553	0.00560225	0.0359589	0.0255706	Pla2g5/Pla2g4a/Chpt1/Fasn	4
GO:0006670	BP	sphingosine metabolic process	4/1068	20/28891	0.2	5.4103	3.86553	0.00560225	0.0359589	0.0255706	Sptlc3/Naaa/Plpp3/Sphk1	4
GO:0009312	BP	oligosaccharide biosynthetic process	4/1068	20/28891	0.2	5.4103	3.86553	0.00560225	0.0359589	0.0255706	Fut2/St3gal4/St6galnac1/Sec1	4
GO:0035795	BP	negative regulation of mitochondrial membrane permeability	4/1068	20/28891	0.2	5.4103	3.86553	0.00560225	0.0359589	0.0255706	Slc35f6/Acaa2/Hk2/Ier3	4
GO:0036003	BP	positive regulation of transcription from RNA polymerase II promoter in response to stress	4/1068	20/28891	0.2	5.4103	3.86553	0.00560225	0.0359589	0.0255706	Ces1d/Atf4/Cebpb/Atf3	4
GO:0046485	BP	ether lipid metabolic process	4/1068	20/28891	0.2	5.4103	3.86553	0.00560225	0.0359589	0.0255706	Pla2g5/Pla2g4a/Chpt1/Fasn	4
GO:0060099	BP	regulation of phagocytosis, engulfment	4/1068	20/28891	0.2	5.4103	3.86553	0.00560225	0.0359589	0.0255706	Appl2/Alox15/Gata2/C3	4
GO:0061469	BP	regulation of type B pancreatic cell proliferation	4/1068	20/28891	0.2	5.4103	3.86553	0.00560225	0.0359589	0.0255706	Nupr1/Errfi1/Nr4a1/Nr4a3	4
GO:0072243	BP	metanephric nephron epithelium development	4/1068	20/28891	0.2	5.4103	3.86553	0.00560225	0.0359589	0.0255706	Sox9/Lif/Calb1/Lgr4	4
GO:1901679	BP	nucleotide transmembrane transport	4/1068	20/28891	0.2	5.4103	3.86553	0.00560225	0.0359589	0.0255706	Slc25a23/Slc25a33/Slc25a42/Lrrc8a	4
GO:0032612	BP	interleukin-1 production	11/1068	122/28891	0.0901639	2.43907	3.12073	0.00562587	0.0360674	0.0256477	Foxp1/Serpinb1a/Nod1/Casp1/Ceacam1/Arg2/Egr1/Errfi1/Sphk1/Il16/Il6	11
GO:0001825	BP	blastocyst formation	7/1068	59/28891	0.118644	3.2095	3.32843	0.00591734	0.0375865	0.026728	Tm4sf1/Mxi1/Bysl/Nop2/Tead4/Nle1/Junb	7
GO:0030042	BP	actin filament depolymerization	7/1068	59/28891	0.118644	3.2095	3.32843	0.00591734	0.0375865	0.026728	Add2/Tmod1/Lima1/Tmod2/Mical2/Avil/Actn2	7
GO:0030514	BP	negative regulation of BMP signaling pathway	7/1068	59/28891	0.118644	3.2095	3.32843	0.00591734	0.0375865	0.026728	Chrd/Tmem53/Lrp2/Sorl1/Nbl1/Bambi/Tob1	7
GO:0032892	BP	positive regulation of organic acid transport	7/1068	59/28891	0.118644	3.2095	3.32843	0.00591734	0.0375865	0.026728	Avp/Pla2g4a/P2ry2/Il1a/Slc12a2/Map2k6/Slc7a5	7
GO:0043502	BP	regulation of muscle adaptation	10/1068	106/28891	0.0943396	2.55203	3.13637	0.0059203	0.0375865	0.026728	Pde9a/Foxp1/G6pdx/Klf4/Ece1/Fbxo32/Hamp/Foxo1/Errfi1/Nr4a3	10
GO:0032922	BP	circadian regulation of gene expression	8/1068	74/28891	0.108108	2.92449	3.24761	0.00592866	0.0375865	0.026728	Per3/Id2/Lgr4/Egr1/Atf4/Noct/Npas2/Crem	8
GO:0035904	BP	aorta development	8/1068	74/28891	0.108108	2.92449	3.24761	0.00592866	0.0375865	0.026728	Hey1/Adamts9/Cxcr4/Prickle1/Chrd/Adamts6/Sox4/Lrp2	8
GO:0033157	BP	regulation of intracellular protein transport	17/1068	232/28891	0.0732759	1.98222	2.94293	0.0059499	0.0375865	0.026728	Nolc1/Stom/Fermt1/Cacnb3/Zfand1/Ptpn14/Bbc3/Plk3/Sfn/Gper1/Sh3tc2/Insig1/Sorl1/Prr5l/Ptpn1/Il6/Ptgs2	17
GO:0002062	BP	chondrocyte differentiation	11/1068	123/28891	0.0894309	2.41924	3.09037	0.00597776	0.0375865	0.026728	Sox9/Arid5a/Sulf2/Mboat2/Fgf18/Efemp1/Sox5/Ihh/Pthlh/Fosl2/Npr2	11
GO:0008306	BP	associative learning	11/1068	123/28891	0.0894309	2.41924	3.09037	0.00597776	0.0375865	0.026728	Rin1/Pgrmc1/Lgmn/Chrd/Ppt1/Drd4/Nptx2/Tsc1/Btg2/Kit/Dbh	11
GO:0043401	BP	steroid hormone mediated signaling pathway	11/1068	123/28891	0.0894309	2.41924	3.09037	0.00597776	0.0375865	0.026728	Padi2/Akap13/Foxp1/Calcoco1/Pgr/Ncor2/Abhd2/Gper1/Ppargc1b/Crebrf/Rbfox2	11
GO:0051101	BP	regulation of DNA binding	11/1068	123/28891	0.0894309	2.41924	3.09037	0.00597776	0.0375865	0.026728	Hmox1/Lif/Hey1/Mdfi/Plaur/Nme1/Msx1/Klf4/Mad2l2/Id2/Zc4h2	11
GO:0006509	BP	membrane protein ectodomain proteolysis	6/1068	45/28891	0.133333	3.60687	3.42878	0.00598202	0.0375865	0.026728	Timp1/Bace2/Adra2a/Timp3/Timp2/Pacsin3	6
GO:0021955	BP	central nervous system neuron axonogenesis	6/1068	45/28891	0.133333	3.60687	3.42878	0.00598202	0.0375865	0.026728	B4galt5/Arhgef28/Draxin/Epha4/Tsku/Nr4a2	6
GO:0042771	BP	intrinsic apoptotic signaling pathway in response to DNA damage by p53 class mediator	6/1068	45/28891	0.133333	3.60687	3.42878	0.00598202	0.0375865	0.026728	Aen/Bcl3/Cdkn1a/Nupr1/Bbc3/Phlda3	6
GO:0072337	BP	modified amino acid transport	6/1068	45/28891	0.133333	3.60687	3.42878	0.00598202	0.0375865	0.026728	Slc22a5/Slc7a7/Slc16a12/Arg2/Slc22a21/Lrp2	6
GO:1901568	BP	fatty acid derivative metabolic process	6/1068	45/28891	0.133333	3.60687	3.42878	0.00598202	0.0375865	0.026728	Acsl3/Nudt19/Abhd16a/Hmgcll1/Alox15/Hpgd	6
GO:0035162	BP	embryonic hemopoiesis	5/1068	32/28891	0.15625	4.2268	3.57819	0.00600292	0.0375865	0.026728	Ccdc134/Hscb/Gata2/Atf4/Kit	5
GO:0060384	BP	innervation	5/1068	32/28891	0.15625	4.2268	3.57819	0.00600292	0.0375865	0.026728	Sulf2/Ret/Ece1/Nptx1/Npr2	5
GO:0150077	BP	regulation of neuroinflammatory response	5/1068	32/28891	0.15625	4.2268	3.57819	0.00600292	0.0375865	0.026728	Cd200/Nupr1/Ldlr/Sphk1/Ptgs2	5
GO:0002819	BP	regulation of adaptive immune response	18/1068	252/28891	0.0714286	1.93225	2.91213	0.00614789	0.0384494	0.0273415	Arid5a/Dpp4/Bcl6/H2-Q2/Pla2g4a/H2-Q4/Muc4/Il4ra/Mad2l2/Alox15/Pnp/Ripk3/H2-T-ps/Tfrc/H60c/C3/Jak3/Il6	18
GO:2001235	BP	positive regulation of apoptotic signaling pathway	14/1068	177/28891	0.079096	2.13967	2.97972	0.00624861	0.0390338	0.0277571	Tnfrsf12a/Ret/Nupr1/Eef1e1/Mal/Bbc3/Msx1/Bmyc/Ripk3/Timp3/Gper1/Ppp2r1b/Jak3/Atf3	14
GO:2000106	BP	regulation of leukocyte apoptotic process	11/1068	124/28891	0.0887097	2.39973	3.06031	0.00634671	0.0396005	0.0281601	Stat5a/Bcl3/Foxp1/Bbc3/Axl/Pnp/Ripk3/Arg2/Gpam/Jak3/Nr4a3	11
GO:0007585	BP	respiratory gaseous exchange by respiratory system	8/1068	75/28891	0.106667	2.88549	3.20329	0.00642687	0.0399613	0.0284167	Dach1/Stk40/Hmga1/Slc5a3/Sftpd/Zfand5/Tcf15/Nr4a2	8
GO:1904377	BP	positive regulation of protein localization to cell periphery	8/1068	75/28891	0.106667	2.88549	3.20329	0.00642687	0.0399613	0.0284167	Acsl3/Grip1/Nkd2/Pgrmc1/Gper1/Itga3/Ramp3/Epha2	8
GO:1904894	BP	positive regulation of receptor signaling pathway via STAT	8/1068	75/28891	0.106667	2.88549	3.20329	0.00642687	0.0399613	0.0284167	Il6ra/Mgat5/Ghr/Jak1/Stra6/Kit/Il6/Prl8a2	8
GO:0007389	BP	pattern specification process	30/1068	498/28891	0.060241	1.62961	2.77675	0.00645746	0.0400758	0.0284981	Stc1/Bmp1/Hey1/Rfng/Ift122/Mdfi/Hoxb8/Hoxb5/Vangl2/Ttc8/Prickle1/Chrd/Wls/Cdon/Msx1/Nle1/Sema3f/Pcsk6/Ihh/Tcf7l1/Tll1/Wnt11/Lrp2/Fgf1/Nbl1/Ptch1/Ets2/C3/Btg2/Tcf15	30
GO:0051235	BP	maintenance of location	24/1068	373/28891	0.0643432	1.74058	2.82048	0.0064642	0.0400758	0.0284981	Stat5a/Hilpda/Hexb/Hexa/Nfkbia/Npc1/Ces1e/Chrd/Bbc3/Vps13c/Slc25a23/Hk2/Adcy6/Sqle/Cds2/Tmem38a/Gper1/Plch2/Ces1d/Insig1/Sorl1/Nbl1/Stat5b/C3	24
GO:0030225	BP	macrophage differentiation	7/1068	60/28891	0.116667	3.15601	3.27532	0.00649009	0.0400758	0.0284981	Lif/Nfix/Id2/Gata2/Fosl2/Cebpa/Trib1	7
GO:0046902	BP	regulation of mitochondrial membrane permeability	7/1068	60/28891	0.116667	3.15601	3.27532	0.00649009	0.0400758	0.0284981	Hip1r/Slc35f6/Acaa2/Bbc3/Hk2/Ier3/Them4	7
GO:0060443	BP	mammary gland morphogenesis	7/1068	60/28891	0.116667	3.15601	3.27532	0.00649009	0.0400758	0.0284981	Stat5a/Capn1/Pgr/Slc12a2/Pthlh/Epha2/Ptch1	7
GO:0072523	BP	purine-containing compound catabolic process	7/1068	60/28891	0.116667	3.15601	3.27532	0.00649009	0.0400758	0.0284981	Pde9a/Nudt19/Ampd3/Urah/Nudt1/Pnp/Enpp4	7
GO:0090398	BP	cellular senescence	9/1068	91/28891	0.0989011	2.67542	3.13622	0.00650695	0.0401337	0.0285393	Bcl6/Ypel3/Cdkn1a/Eef1e1/Hmga1b/Hmga1/Id2/Arg2/Plk2	9
GO:1901875	BP	positive regulation of post-translational protein modification	14/1068	178/28891	0.0786517	2.12765	2.95666	0.00655829	0.0402344	0.0286109	Mapk15/Gnl3/Trib3/Ddx21/Mastl/Prickle1/Arrdc3/Hamp/Rnf180/Arrdc4/Egr1/Sphk1/Trib1/Rassf1	14
GO:0002366	BP	leukocyte activation involved in immune response	22/1068	333/28891	0.0660661	1.78719	2.83069	0.00659796	0.0402344	0.0286109	Hmox1/Bcl3/Il6ra/Enpp3/Bcl6/Sbno2/Pck1/Stx11/Foxp1/Fgl2/Il4ra/Mad2l2/Tfrc/Gadd45g/Gata2/Tsc1/Rara/Kit/Jak3/Entpd7/Il6/Nr4a3	22
GO:0033135	BP	regulation of peptidyl-serine phosphorylation	13/1068	160/28891	0.08125	2.19793	2.97697	0.00662034	0.0402344	0.0286109	Gadd45a/Lif/Avp/Ret/Mad2l2/Tfrc/Crebl2/Ramp3/Bcar3/Ppp1r15a/Csf3/Il6/Ptgs2	13
GO:0002246	BP	wound healing involved in inflammatory response	3/1068	11/28891	0.272727	7.37768	4.14494	0.00665227	0.0402344	0.0286109	Hmox1/Timp1/Il1a	3
GO:0035864	BP	response to potassium ion	3/1068	11/28891	0.272727	7.37768	4.14494	0.00665227	0.0402344	0.0286109	Stk39/Slc12a2/Nptx1	3
GO:0035865	BP	cellular response to potassium ion	3/1068	11/28891	0.272727	7.37768	4.14494	0.00665227	0.0402344	0.0286109	Stk39/Slc12a2/Nptx1	3
GO:0042045	BP	epithelial fluid transport	3/1068	11/28891	0.272727	7.37768	4.14494	0.00665227	0.0402344	0.0286109	Aqp8/Slc26a6/Slc5a1	3
GO:0051561	BP	positive regulation of mitochondrial calcium ion concentration	3/1068	11/28891	0.272727	7.37768	4.14494	0.00665227	0.0402344	0.0286109	Tgm2/Mcur1/Slc25a23	3
GO:0060385	BP	axonogenesis involved in innervation	3/1068	11/28891	0.272727	7.37768	4.14494	0.00665227	0.0402344	0.0286109	Ece1/Nptx1/Npr2	3
GO:0061043	BP	regulation of vascular wound healing	3/1068	11/28891	0.272727	7.37768	4.14494	0.00665227	0.0402344	0.0286109	Vegfb/Cxcr4/Slc12a2	3
GO:0097278	BP	complement-dependent cytotoxicity	3/1068	11/28891	0.272727	7.37768	4.14494	0.00665227	0.0402344	0.0286109	Cd59a/C3/Cfh	3
GO:1903367	BP	positive regulation of fear response	3/1068	11/28891	0.272727	7.37768	4.14494	0.00665227	0.0402344	0.0286109	Prkar1b/Penk/Npas2	3
GO:1990440	BP	positive regulation of transcription from RNA polymerase II promoter in response to endoplasmic reticulum stress	3/1068	11/28891	0.272727	7.37768	4.14494	0.00665227	0.0402344	0.0286109	Atf4/Cebpb/Atf3	3
GO:2001214	BP	positive regulation of vasculogenesis	3/1068	11/28891	0.272727	7.37768	4.14494	0.00665227	0.0402344	0.0286109	Rin2/Ceacam1/Adm	3
GO:2001280	BP	positive regulation of unsaturated fatty acid biosynthetic process	3/1068	11/28891	0.272727	7.37768	4.14494	0.00665227	0.0402344	0.0286109	Avp/Pla2g4a/Ptgs2	3
GO:0006040	BP	amino sugar metabolic process	6/1068	46/28891	0.130435	3.52846	3.36246	0.00666872	0.0402344	0.0286109	Chil5/Fn3k/Hexb/Gnpda1/Uap1/St6gal2	6
GO:0002705	BP	positive regulation of leukocyte mediated immunity	15/1068	197/28891	0.0761421	2.05976	2.92417	0.0067084	0.0402344	0.0286109	Stat5a/Arid5a/Dpp4/H2-Q2/H2-Q4/Ddx21/Mad2l2/Pnp/H2-T-ps/Tfrc/H60c/Stat5b/C3/Kit/Il6	15
GO:0006833	BP	water transport	4/1068	21/28891	0.190476	5.15267	3.72967	0.00672075	0.0402344	0.0286109	Aqp3/Aqp8/Aqp11/Slc5a1	4
GO:0032305	BP	positive regulation of icosanoid secretion	4/1068	21/28891	0.190476	5.15267	3.72967	0.00672075	0.0402344	0.0286109	Pla2g4a/P2ry2/Il1a/Map2k6	4
GO:0034377	BP	plasma lipoprotein particle assembly	4/1068	21/28891	0.190476	5.15267	3.72967	0.00672075	0.0402344	0.0286109	Acsl3/Mfsd2a/Ces1d/Lcat	4
GO:0042448	BP	progesterone metabolic process	4/1068	21/28891	0.190476	5.15267	3.72967	0.00672075	0.0402344	0.0286109	Akr1c18/Srd5a1/Egr1/Stat5b	4
GO:0045649	BP	regulation of macrophage differentiation	4/1068	21/28891	0.190476	5.15267	3.72967	0.00672075	0.0402344	0.0286109	Lif/Id2/Gata2/Trib1	4
GO:0071636	BP	positive regulation of transforming growth factor beta production	4/1068	21/28891	0.190476	5.15267	3.72967	0.00672075	0.0402344	0.0286109	Cd200/Fermt1/Wnt11/Ptgs2	4
GO:0090050	BP	positive regulation of cell migration involved in sprouting angiogenesis	4/1068	21/28891	0.190476	5.15267	3.72967	0.00672075	0.0402344	0.0286109	Hmox1/Gata2/Plk2/Ptgs2	4
GO:0150104	BP	transport across blood-brain barrier	4/1068	21/28891	0.190476	5.15267	3.72967	0.00672075	0.0402344	0.0286109	Slc22a5/Mfsd2a/Slc1a5/Slc5a1	4
GO:1905153	BP	regulation of membrane invagination	4/1068	21/28891	0.190476	5.15267	3.72967	0.00672075	0.0402344	0.0286109	Appl2/Alox15/Gata2/C3	4
GO:0046545	BP	development of primary female sexual characteristics	11/1068	125/28891	0.088	2.38053	3.03053	0.00673327	0.0402344	0.0286109	Stat5a/Nupr1/Pla2g4a/Dach1/Pgr/Tiparp/Vgf/Stat5b/Cebpb/Npr2/Kit	11
GO:0001704	BP	formation of primary germ layer	10/1068	108/28891	0.0925926	2.50477	3.06952	0.00674073	0.0402344	0.0286109	Dusp5/Chrd/Wls/Dusp2/Wnt11/Sox7/Epha2/Ets2/Dusp1/Nr4a3	10
GO:0050795	BP	regulation of behavior	10/1068	108/28891	0.0925926	2.50477	3.06952	0.00674073	0.0402344	0.0286109	Per3/Casp1/Arrdc3/Penk/Napepld/Slc24a4/Stra6/Npas2/Il6/Nr4a3	10
GO:0002053	BP	positive regulation of mesenchymal cell proliferation	5/1068	33/28891	0.151515	4.09871	3.48949	0.00686349	0.040472	0.0287798	Sox9/Foxp1/Chrd/Ihh/Pdgfa	5
GO:0010669	BP	epithelial structure maintenance	5/1068	33/28891	0.151515	4.09871	3.48949	0.00686349	0.040472	0.0287798	Sox9/Slc22a5/Muc4/Slc22a21/Crocc	5
GO:0030947	BP	regulation of vascular endothelial growth factor receptor signaling pathway	5/1068	33/28891	0.151515	4.09871	3.48949	0.00686349	0.040472	0.0287798	Fgf18/Cd59a/Vegfb/Grb10/Ptpn1	5
GO:0033598	BP	mammary gland epithelial cell proliferation	5/1068	33/28891	0.151515	4.09871	3.48949	0.00686349	0.040472	0.0287798	Id2/Ccnd1/Epha2/Zfp703/Cebpb	5
GO:0044273	BP	sulfur compound catabolic process	5/1068	33/28891	0.151515	4.09871	3.48949	0.00686349	0.040472	0.0287798	Cdo1/Hyal1/Nudt19/Hexb/Hexa	5
GO:0048566	BP	embryonic digestive tract development	5/1068	33/28891	0.151515	4.09871	3.48949	0.00686349	0.040472	0.0287798	Id2/Tcf7/Ihh/Stra6/Rarres2	5
GO:0051150	BP	regulation of smooth muscle cell differentiation	5/1068	33/28891	0.151515	4.09871	3.48949	0.00686349	0.040472	0.0287798	Foxo4/Pdcd4/Gper1/Kit/Rcan1	5
GO:0061037	BP	negative regulation of cartilage development	5/1068	33/28891	0.151515	4.09871	3.48949	0.00686349	0.040472	0.0287798	Sox9/Efemp1/Ihh/Pthlh/Rara	5
GO:0090594	BP	inflammatory response to wounding	5/1068	33/28891	0.151515	4.09871	3.48949	0.00686349	0.040472	0.0287798	Hmox1/Timp1/Il1a/Cfh/Il6	5
GO:0140058	BP	neuron projection arborization	5/1068	33/28891	0.151515	4.09871	3.48949	0.00686349	0.040472	0.0287798	Sult4a1/Grip1/Mfsd2a/Map3k13/Lrp2	5
GO:0140448	BP	signaling receptor ligand precursor processing	5/1068	33/28891	0.151515	4.09871	3.48949	0.00686349	0.040472	0.0287798	Bace2/Casp1/Ece1/Pcsk6/Mme	5
GO:0048675	BP	axon extension	12/1068	143/28891	0.0839161	2.27006	2.98294	0.0069308	0.040824	0.0290302	Tnfrsf12a/Sema6a/Draxin/Sema3e/L1cam/Sema3f/Islr2/Map1b/Map3k13/Olfm1/Sema4c/Ifrd1	12
GO:0032623	BP	interleukin-2 production	8/1068	76/28891	0.105263	2.84753	3.1597	0.00695615	0.0408836	0.0290725	Stat5a/Il1a/Pnp/Gpam/Sftpd/Stat5b/Fosl2/Zfp36	8
GO:0042273	BP	ribosomal large subunit biogenesis	8/1068	76/28891	0.105263	2.84753	3.1597	0.00695615	0.0408836	0.0290725	Urb1/Nop2/Znhit6/Sdad1/Rrp15/Ppan/Bop1/Nle1	8
GO:0072524	BP	pyridine-containing compound metabolic process	9/1068	92/28891	0.0978261	2.64634	3.09872	0.0069823	0.0409923	0.0291499	Alpl/Fmo2/Idh1/G6pdx/Pdxk/Pnp/H6pd/Hsd11b1/Noct	9
GO:0002822	BP	regulation of adaptive immune response based on somatic recombination of immune receptors built from immunoglobulin superfamily domains	17/1068	236/28891	0.0720339	1.94862	2.86687	0.0070197	0.0411669	0.029274	Arid5a/Dpp4/Bcl6/H2-Q2/Pla2g4a/H2-Q4/Muc4/Il4ra/Mad2l2/Pnp/Ripk3/H2-T-ps/Tfrc/H60c/C3/Jak3/Il6	17
GO:0000288	BP	nuclear-transcribed mRNA catabolic process, deadenylation-dependent decay	7/1068	61/28891	0.114754	3.10427	3.22331	0.00710307	0.0415649	0.029557	Zfp36l1/Noct/Zfp36l2/Zfp36/Btg2/Pde12/Tob1	7
GO:0010812	BP	negative regulation of cell-substrate adhesion	7/1068	61/28891	0.114754	3.10427	3.22331	0.00710307	0.0415649	0.029557	Bcl6/Sema3e/Muc4/Spry4/Fbln1/Meltf/Bcar1	7
GO:1905954	BP	positive regulation of lipid localization	11/1068	126/28891	0.0873016	2.36164	3.00104	0.00713802	0.041724	0.0296701	Lrat/Hilpda/Pla2g4a/P2ry2/Nfkbia/Ces1e/Il1a/Map2k6/Ces1d/Ptch1/C3	11
GO:0071901	BP	negative regulation of protein serine/threonine kinase activity	10/1068	109/28891	0.0917431	2.48179	3.03666	0.00718265	0.0419391	0.0298231	Gadd45a/Nolc1/Cdkn1b/Cdkn1a/Prkar1b/Rasip1/Spry4/Sorl1/Ptpn1/Dusp1	10
GO:0010959	BP	regulation of metal ion transport	28/1068	461/28891	0.0607375	1.64304	2.72683	0.00747213	0.0435552	0.0309723	Stc1/Nkain1/Atp2c2/Grip1/Stk39/Stom/Cacnb3/G6pdx/Cxcr4/Sestd1/Stc2/Hamp/Tmem38a/Gper1/Drd4/Ramp3/Klhl24/Lcn2/Pacsin3/Atf4/Homer1/Jak3/Il16/Wnk4/Sik1/Actn2/Vmp1/Ptgs2	28
GO:0010466	BP	negative regulation of peptidase activity	18/1068	257/28891	0.0700389	1.89466	2.82254	0.00747876	0.0435552	0.0309723	Timp1/Avp/Serpina3n/Dhcr24/Serpinb5/Serpinb1a/Plaur/Klf4/Papln/Nle1/Sfn/Timp3/Timp2/Sorl1/Ltf/Nr4a1/Il6/Ptgs2	18
GO:0014015	BP	positive regulation of gliogenesis	9/1068	93/28891	0.0967742	2.61789	3.06172	0.00748377	0.0435552	0.0309723	Lif/Gfap/Il6st/Cxcr4/Clcn2/Id2/Slc7a5/Lrp2/Il6	9
GO:0042752	BP	regulation of circadian rhythm	11/1068	127/28891	0.0866142	2.34304	2.97183	0.0075615	0.0439599	0.0312601	Cipc/Per3/Piwil2/Casp1/Id2/Drd4/Noct/Npas2/Top2a/Sik1/Il6	11
GO:1903322	BP	positive regulation of protein modification by small protein conjugation or removal	12/1068	145/28891	0.0827586	2.23874	2.92978	0.00771387	0.0447972	0.0318555	Mapk15/Gnl3/Trib3/Mastl/Prickle1/Arrdc3/Hamp/Rnf180/Arrdc4/Sphk1/Trib1/Rassf1	12
GO:0060711	BP	labyrinthine layer development	7/1068	62/28891	0.112903	3.0542	3.17235	0.00775789	0.0449555	0.0319681	Hey1/Syde1/Socs3/Gab1/Zfp36l1/Adm/Junb	7
GO:1903053	BP	regulation of extracellular matrix organization	7/1068	62/28891	0.112903	3.0542	3.17235	0.00775789	0.0449555	0.0319681	Sox9/Dpp4/Mad2l2/Meltf/Ets1/Tcf15/Il6	7
GO:0007249	BP	canonical NF-kappaB signal transduction	18/1068	258/28891	0.0697674	1.88731	2.80486	0.00777098	0.0449828	0.0319875	Tgm2/Bcl3/Unc5cl/Tnfrsf19/Akap13/Trim59/Slc39a8/Nfkbia/Nod1/Ddx21/Rel/Il1a/Myo18a/Casp1/Ripk3/Lurap1l/Tfrc/Ltf	18
GO:0002828	BP	regulation of type 2 immune response	5/1068	34/28891	0.147059	3.97816	3.40423	0.00780669	0.0449954	0.0319965	Bcl6/Il4ra/Arg2/Rara/Il6	5
GO:0003416	BP	endochondral bone growth	5/1068	34/28891	0.147059	3.97816	3.40423	0.00780669	0.0449954	0.0319965	Stc1/Sox9/Rara/Fosl2/Npr2	5
GO:0070293	BP	renal absorption	5/1068	34/28891	0.147059	3.97816	3.40423	0.00780669	0.0449954	0.0319965	Aqp3/Stk39/Guca2b/Slc5a1/Wnk4	5
GO:0097345	BP	mitochondrial outer membrane permeabilization	5/1068	34/28891	0.147059	3.97816	3.40423	0.00780669	0.0449954	0.0319965	Hip1r/Slc35f6/Acaa2/Bbc3/Ier3	5
GO:0042593	BP	glucose homeostasis	20/1068	298/28891	0.0671141	1.81554	2.77255	0.00788669	0.0453952	0.0322807	Obp2a/Bace2/Appl2/Pck1/Pdk2/Fabp5/Guca2b/Vgf/Hk2/Ncor2/Hmga1/Adra2a/Sox4/Foxo1/Gper1/Fosl2/Ptch1/Cebpa/Dbh/Il6	20
GO:0001975	BP	response to amphetamine	4/1068	22/28891	0.181818	4.91845	3.6022	0.00797757	0.0453952	0.0322807	Drd4/Nr4a1/Dbh/Nr4a2	4
GO:0009164	BP	nucleoside catabolic process	4/1068	22/28891	0.181818	4.91845	3.6022	0.00797757	0.0453952	0.0322807	Urah/Nudt1/Pnp/Enpp4	4
GO:0010232	BP	vascular transport	4/1068	22/28891	0.181818	4.91845	3.6022	0.00797757	0.0453952	0.0322807	Slc22a5/Mfsd2a/Slc1a5/Slc5a1	4
GO:0030852	BP	regulation of granulocyte differentiation	4/1068	22/28891	0.181818	4.91845	3.6022	0.00797757	0.0453952	0.0322807	Rbp1/Ceacam1/Rara/Trib1	4
GO:0034312	BP	diol biosynthetic process	4/1068	22/28891	0.181818	4.91845	3.6022	0.00797757	0.0453952	0.0322807	Gch1/Sptlc3/Ephx1/Sphk1	4
GO:0035751	BP	regulation of lysosomal lumen pH	4/1068	22/28891	0.181818	4.91845	3.6022	0.00797757	0.0453952	0.0322807	Tmem9/Tmem106b/Creg1/Ppt1	4
GO:0046519	BP	sphingoid metabolic process	4/1068	22/28891	0.181818	4.91845	3.6022	0.00797757	0.0453952	0.0322807	Sptlc3/Naaa/Plpp3/Sphk1	4
GO:0070423	BP	nucleotide-binding oligomerization domain containing signaling pathway	4/1068	22/28891	0.181818	4.91845	3.6022	0.00797757	0.0453952	0.0322807	Peli3/Nfkbia/Nod1/Lacc1	4
GO:0072170	BP	metanephric tubule development	4/1068	22/28891	0.181818	4.91845	3.6022	0.00797757	0.0453952	0.0322807	Sox9/Lif/Calb1/Lgr4	4
GO:1903236	BP	regulation of leukocyte tethering or rolling	4/1068	22/28891	0.181818	4.91845	3.6022	0.00797757	0.0453952	0.0322807	Capn1/Fut4/Gcnt1/St3gal4	4
GO:2001135	BP	regulation of endocytic recycling	4/1068	22/28891	0.181818	4.91845	3.6022	0.00797757	0.0453952	0.0322807	Ehd2/Arhgap8/Sorl1/Actn2	4
GO:0006094	BP	gluconeogenesis	9/1068	94/28891	0.0957447	2.59004	3.02521	0.00801226	0.0454961	0.0323525	Obp2a/Aldoc/Pck1/Pdk2/Foxo1/Atf4/Sik1/Il6/Atf3	9
GO:0048708	BP	astrocyte differentiation	9/1068	94/28891	0.0957447	2.59004	3.02521	0.00801226	0.0454961	0.0323525	Sox9/Lif/Gfap/Il6st/Epha4/Plpp3/Ldlr/Nfix/Id2	9
GO:0033500	BP	carbohydrate homeostasis	20/1068	299/28891	0.0668896	1.80946	2.75657	0.00816821	0.0463326	0.0329473	Obp2a/Bace2/Appl2/Pck1/Pdk2/Fabp5/Guca2b/Vgf/Hk2/Ncor2/Hmga1/Adra2a/Sox4/Foxo1/Gper1/Fosl2/Ptch1/Cebpa/Dbh/Il6	20
GO:0043114	BP	regulation of vascular permeability	6/1068	48/28891	0.125	3.38144	3.23517	0.00821065	0.046475	0.0330486	Gpr4/Capn1/Ceacam1/C2cd4a/Adm/C2cd4b	6
GO:0044058	BP	regulation of digestive system process	6/1068	48/28891	0.125	3.38144	3.23517	0.00821065	0.046475	0.0330486	Slc22a5/Hip1r/Stk39/Hamp/Slc22a21/Wnk4	6
GO:0042058	BP	regulation of epidermal growth factor receptor signaling pathway	7/1068	63/28891	0.111111	3.00572	3.12242	0.00845619	0.0477139	0.0339296	Hip1r/Plaur/Ceacam1/Afap1l2/Gper1/Errfi1/Bcar3	7
GO:0042596	BP	fear response	7/1068	63/28891	0.111111	3.00572	3.12242	0.00845619	0.0477139	0.0339296	Dpp4/Prkar1b/Penk/Adra2a/Drd4/Npas2/Dbh	7
GO:0045912	BP	negative regulation of carbohydrate metabolic process	7/1068	63/28891	0.111111	3.00572	3.12242	0.00845619	0.0477139	0.0339296	Obp2a/Nupr1/Grb10/Ier3/Midn/Sik1/Il6	7
GO:0010977	BP	negative regulation of neuron projection development	13/1068	165/28891	0.0787879	2.13133	2.8553	0.00849088	0.0478294	0.0340118	Sema6a/Gfap/Draxin/Sema3e/Efemp1/Epha4/Adcy6/Sema3f/Tsku/Sema4c/Ifrd1/Tsc1/Rap1gap2	13
GO:0006690	BP	icosanoid metabolic process	12/1068	147/28891	0.0816327	2.20829	2.87748	0.00856465	0.0478294	0.0340118	Avp/Pla2g5/Pla2g4a/Alox12e/Fabp5/Ephx1/Akr1c18/Alox15/Hpgd/Sphk1/Hpgds/Ptgs2	12
GO:0032651	BP	regulation of interleukin-1 beta production	9/1068	95/28891	0.0947368	2.56277	2.98916	0.00856867	0.0478294	0.0340118	Foxp1/Serpinb1a/Nod1/Casp1/Arg2/Egr1/Errfi1/Sphk1/Il6	9
GO:0002706	BP	regulation of lymphocyte mediated immunity	17/1068	241/28891	0.0705394	1.9082	2.77385	0.00856972	0.0478294	0.0340118	Stat5a/Arid5a/Dpp4/Bcl6/H2-Q2/H2-Q4/Muc4/Mad2l2/Ceacam1/Pnp/Ripk3/H2-T-ps/Tfrc/H60c/Stat5b/C3/Il6	17
GO:0008228	BP	opsonization	3/1068	12/28891	0.25	6.76287	3.91198	0.00862819	0.0478294	0.0340118	Pla2g5/Myo18a/Sftpd	3
GO:0009191	BP	ribonucleoside diphosphate catabolic process	3/1068	12/28891	0.25	6.76287	3.91198	0.00862819	0.0478294	0.0340118	Entpd5/Ampd3/Entpd7	3
GO:0014816	BP	skeletal muscle satellite cell differentiation	3/1068	12/28891	0.25	6.76287	3.91198	0.00862819	0.0478294	0.0340118	Snhg15/Cdon/Nfix	3
GO:0030223	BP	neutrophil differentiation	3/1068	12/28891	0.25	6.76287	3.91198	0.00862819	0.0478294	0.0340118	Fasn/Fosl2/Trib1	3
GO:0032825	BP	positive regulation of natural killer cell differentiation	3/1068	12/28891	0.25	6.76287	3.91198	0.00862819	0.0478294	0.0340118	Stat5a/Axl/Stat5b	3
GO:0036151	BP	phosphatidylcholine acyl-chain remodeling	3/1068	12/28891	0.25	6.76287	3.91198	0.00862819	0.0478294	0.0340118	Mboat2/Pla2g4a/Lpcat4	3
GO:0045588	BP	positive regulation of gamma-delta T cell differentiation	3/1068	12/28891	0.25	6.76287	3.91198	0.00862819	0.0478294	0.0340118	Stat5a/Sox4/Stat5b	3
GO:0046645	BP	positive regulation of gamma-delta T cell activation	3/1068	12/28891	0.25	6.76287	3.91198	0.00862819	0.0478294	0.0340118	Stat5a/Sox4/Stat5b	3
GO:0048012	BP	hepatocyte growth factor receptor signaling pathway	3/1068	12/28891	0.25	6.76287	3.91198	0.00862819	0.0478294	0.0340118	Muc20/Bcar1/Ptpn1	3
GO:0060426	BP	lung vasculature development	3/1068	12/28891	0.25	6.76287	3.91198	0.00862819	0.0478294	0.0340118	Lif/Stra6/Errfi1	3
GO:0070472	BP	regulation of uterine smooth muscle contraction	3/1068	12/28891	0.25	6.76287	3.91198	0.00862819	0.0478294	0.0340118	Adra2a/Gper1/Adra2c	3
GO:1901029	BP	negative regulation of mitochondrial outer membrane permeabilization involved in apoptotic signaling pathway	3/1068	12/28891	0.25	6.76287	3.91198	0.00862819	0.0478294	0.0340118	Slc35f6/Acaa2/Ier3	3
GO:1902947	BP	regulation of tau-protein kinase activity	3/1068	12/28891	0.25	6.76287	3.91198	0.00862819	0.0478294	0.0340118	Nab2/Egr1/Sorl1	3
GO:0045861	BP	negative regulation of proteolysis	23/1068	362/28891	0.0635359	1.71874	2.69613	0.00873161	0.0483528	0.0343839	Timp1/Avp/Serpina3n/Aqp11/Dhcr24/Serpinb5/Ctsz/Serpinb1a/Plaur/Klf4/Papln/Nle1/Epha4/Sfn/Timp3/Timp2/Sorl1/Chac1/Ltf/Ppp1r15a/Nr4a1/Il6/Ptgs2	23
GO:0014706	BP	striated muscle tissue development	20/1068	301/28891	0.0664452	1.79744	2.72479	0.00875567	0.048436	0.0344431	Hey1/Hdac5/Pim1/Adamts9/Akap13/Fhl2/Foxp1/G6pdx/Prickle1/Cdon/Erbb3/Id2/Hamp/Lrp2/Fgf1/Ifrd1/Tsc1/Rara/Sik1/Actn2	20
GO:0019439	BP	aromatic compound catabolic process	28/1068	467/28891	0.0599572	1.62193	2.6547	0.00881476	0.0487127	0.0346398	Hmox1/Enpp3/Pde9a/Entpd5/Nudt19/Enpp5/Isg20/Ampd3/Urah/Nudt1/Ephx1/Pnp/Mettl1/Enpp4/Zfp36l1/Rbm24/Ang4/Igfbp3/Prr5l/Noct/Zfp36l2/Zfp36/Btg2/Entpd7/Pde12/Tob1/Dbh/Il6	28
GO:0044270	BP	cellular nitrogen compound catabolic process	27/1068	446/28891	0.0605381	1.63765	2.6589	0.00886049	0.0488647	0.034748	Hmox1/Enpp3/Aldh6a1/Pde9a/Entpd5/Nudt19/Enpp5/Isg20/Ampd3/Urah/Nudt1/Pnp/Mettl1/Enpp4/Zfp36l1/Rbm24/Ang4/Igfbp3/Prr5l/Noct/Zfp36l2/Zfp36/Btg2/Entpd7/Pde12/Tob1/Il6	27
GO:0046700	BP	heterocycle catabolic process	27/1068	446/28891	0.0605381	1.63765	2.6589	0.00886049	0.0488647	0.034748	Hmox1/Enpp3/Aldh6a1/Pde9a/Entpd5/Nudt19/Enpp5/Isg20/Ampd3/Urah/Nudt1/Pnp/Mettl1/Enpp4/Zfp36l1/Rbm24/Ang4/Igfbp3/Prr5l/Noct/Zfp36l2/Zfp36/Btg2/Entpd7/Pde12/Tob1/Il6	27
GO:0007265	BP	Ras protein signal transduction	22/1068	342/28891	0.0643275	1.74015	2.69772	0.0088791	0.0489171	0.0347852	Rras2/Bcl6/Syde1/Rapgefl1/Gpr4/Akap13/Dok4/Arhgef28/Dhcr24/Vangl2/Rasip1/Rap2a/Net1/Nfix/Gm266/Mras/Spry4/Itga3/Timp2/Eps8l1/Rassf1/Plk2	22
GO:0043280	BP	positive regulation of cysteine-type endopeptidase activity involved in apoptotic process	11/1068	130/28891	0.0846154	2.28897	2.88583	0.00895004	0.0492574	0.0350271	Hip1r/Ret/Nod1/Bbc3/Cycs/Casp1/Bmyc/Khdc1a/Gper1/F3/Sox7	11
GO:0043123	BP	positive regulation of canonical NF-kappaB signal transduction	12/1068	148/28891	0.0810811	2.19336	2.85164	0.00901661	0.0494715	0.0351794	Tgm2/Unc5cl/Tnfrsf19/Akap13/Nod1/Ddx21/Il1a/Casp1/Ripk3/Lurap1l/Tfrc/Ltf	12
GO:0050864	BP	regulation of B cell activation	12/1068	148/28891	0.0810811	2.19336	2.85164	0.00901661	0.0494715	0.0351794	Stat5a/Bcl6/Cdkn1a/Mad2l2/Pnp/Id2/Mzb1/Tfrc/Zfp36l1/Stat5b/Zfp36l2/Il6	12
GO:2001056	BP	positive regulation of cysteine-type endopeptidase activity	12/1068	148/28891	0.0810811	2.19336	2.85164	0.00901661	0.0494715	0.0351794	Hip1r/Ret/Lgmn/Nod1/Bbc3/Cycs/Casp1/Bmyc/Khdc1a/Gper1/F3/Sox7	12
GO:0030517	BP	negative regulation of axon extension	6/1068	49/28891	0.122449	3.31243	3.17403	0.00907063	0.0496663	0.035318	Sema6a/Draxin/Sema3e/Sema3f/Sema4c/Ifrd1	6
GO:0043392	BP	negative regulation of DNA binding	6/1068	49/28891	0.122449	3.31243	3.17403	0.00907063	0.0496663	0.035318	Hmox1/Hey1/Mdfi/Msx1/Mad2l2/Id2	6
GO:0030168	BP	platelet activation	9/1068	96/28891	0.09375	2.53608	2.95357	0.0091539	0.0500712	0.0356059	Il6ra/Pla2g4a/Axl/Ceacam1/Adra2a/Adra2c/Pdgfa/Cfh/Il6	9
GO:0002637	BP	regulation of immunoglobulin production	10/1068	113/28891	0.0884956	2.39394	2.90877	0.00917803	0.0501521	0.0356634	Bcl6/H2-Q2/H2-Q4/Foxp1/Il4ra/Mad2l2/Mzb1/H2-T-ps/Tfrc/Il6	10
GO:0006749	BP	glutathione metabolic process	7/1068	64/28891	0.109375	2.95876	3.07347	0.00919958	0.0502187	0.0357108	Idh1/G6pdx/Mgst1/Gstt3/Chac1/Gpx3/Hpgds	7
GO:0045137	BP	development of primary sexual characteristics	18/1068	263/28891	0.0684411	1.85143	2.71763	0.00937323	0.0509401	0.0362237	Stat5a/Rec8/Sox9/Nupr1/Pla2g4a/Dach1/Pgr/Tiparp/Il1a/Vgf/Ccnd1/Insl6/Lrp2/Rara/Stat5b/Cebpb/Npr2/Kit	18
GO:0031998	BP	regulation of fatty acid beta-oxidation	4/1068	23/28891	0.173913	4.70461	3.48221	0.0093792	0.0509401	0.0362237	Obp2a/Mfsd2a/Cpt1a/Etfbkmt	4
GO:0035872	BP	nucleotide-binding domain, leucine rich repeat containing receptor signaling pathway	4/1068	23/28891	0.173913	4.70461	3.48221	0.0093792	0.0509401	0.0362237	Peli3/Nfkbia/Nod1/Lacc1	4
GO:0055062	BP	phosphate ion homeostasis	4/1068	23/28891	0.173913	4.70461	3.48221	0.0093792	0.0509401	0.0362237	Alpl/Enpp3/Slc34a2/Pthlh	4
GO:0061311	BP	cell surface receptor signaling pathway involved in heart development	4/1068	23/28891	0.173913	4.70461	3.48221	0.0093792	0.0509401	0.0362237	Hey1/Vangl2/Msx1/Wnt11	4
GO:0006081	BP	cellular aldehyde metabolic process	8/1068	80/28891	0.1	2.70515	2.99217	0.00940758	0.050991	0.0362599	Alpl/Rdh11/Pck1/Idh1/Pdxk/Clcn2/Akr1c18/Khk	8
GO:1903036	BP	positive regulation of response to wounding	8/1068	80/28891	0.1	2.70515	2.99217	0.00940758	0.050991	0.0362599	Fermt1/Vegfb/Cxcr4/Hbegf/Cldn1/Adra2a/St3gal4/Enpp4	8
GO:0007369	BP	gastrulation	14/1068	186/28891	0.0752688	2.03613	2.77748	0.00950053	0.0514428	0.0365812	Dusp5/Vangl2/Prickle1/Chrd/Wls/Dusp2/Klf4/Plpp3/Wnt11/Sox7/Epha2/Ets2/Dusp1/Nr4a3	14
GO:0007179	BP	transforming growth factor beta receptor signaling pathway	15/1068	205/28891	0.0731707	1.97938	2.75708	0.00951807	0.0514858	0.0366118	Appl2/Fermt1/Itgb5/Nrep/Spred3/Zfyve9/Pmepa1/Lrg1/Tgfb1i1/Itga3/Hpgd/Fos/Ltbp4/Zfp703/Bambi	15
GO:0006936	BP	muscle contraction	21/1068	324/28891	0.0648148	1.75334	2.6717	0.00960371	0.0518968	0.0369041	Stc1/Sulf2/Dsc2/Tmod1/Tmod2/Vegfb/Myh14/Cxcr4/Adra2a/Map2k6/Tmem38a/Arg2/Gper1/Tnni2/Adra2c/Sphk1/Homer1/Kit/Nr4a1/Actn2/Ptgs2	21
GO:0048863	BP	stem cell differentiation	19/1068	284/28891	0.0669014	1.80978	2.68689	0.00974421	0.052603	0.0374063	Sox9/Lif/Nolc1/Sema6a/Nrtn/Foxo4/Ret/Sema3e/Prickle1/Msx1/Sox5/Sema3f/Tcf7l1/Rbm24/Sema4c/Zfp36l2/Zfp36/Kit/Tcf15	19
GO:0043087	BP	regulation of GTPase activity	22/1068	345/28891	0.0637681	1.72502	2.65428	0.00976823	0.0526797	0.0374608	Sgsm3/Rgs11/Arhgap27/Bcl6/Rapgefl1/Dock9/Arhgef19/Ttc8/Rasip1/Itga6/Epha4/Rrp1b/Rgs16/Net1/Tbc1d8/Wnt11/Tbc1d16/Sgsm1/Tsc1/Epha2/Bcar3/Rap1gap2	22
GO:2000377	BP	regulation of reactive oxygen species metabolic process	13/1068	168/28891	0.077381	2.09327	2.78436	0.00979822	0.0527884	0.0375381	Gadd45a/Gch1/Cdkn1a/G6pdx/Hk2/Akr1c18/Ripk3/Ier3/Arg2/Foxo1/Slc5a3/Lcn2/Slc25a33	13
GO:0061351	BP	neural precursor cell proliferation	16/1068	225/28891	0.0711111	1.92366	2.72507	0.00981524	0.0528271	0.0375656	Hdac5/Appl2/Pde9a/Tacc2/Cxcr4/Cdon/Sox5/Ncor2/Zfp503/Nfix/Id2/Foxo1/Lrp2/Gata2/Btg2/Rassf10	16
GO:0050792	BP	regulation of viral process	14/1068	187/28891	0.0748663	2.02525	2.75572	0.00993148	0.0532635	0.0378759	Trim15/Trim10/Stom/Trim59/Isg20/Cxcr4/Axl/Fbln1/Ltf/Mphosph8/Zfp36/Vps37b/Pde12/Top2a	14
GO:0001779	BP	natural killer cell differentiation	5/1068	36/28891	0.138889	3.75715	3.24309	0.00995589	0.0532635	0.0378759	Stat5a/Axl/Id2/Nfil3/Stat5b	5
GO:0001893	BP	maternal placenta development	5/1068	36/28891	0.138889	3.75715	3.24309	0.00995589	0.0532635	0.0378759	Ctsb/Lif/Pla2g4a/Junb/Ptgs2	5
GO:0010614	BP	negative regulation of cardiac muscle hypertrophy	5/1068	36/28891	0.138889	3.75715	3.24309	0.00995589	0.0532635	0.0378759	Foxp1/G6pdx/Fbxo32/Foxo1/Errfi1	5
GO:0043094	BP	cellular metabolic compound salvage	5/1068	36/28891	0.138889	3.75715	3.24309	0.00995589	0.0532635	0.0378759	Adi1/Pdxk/Ampd3/Pnp/Gmpr	5
GO:0048710	BP	regulation of astrocyte differentiation	5/1068	36/28891	0.138889	3.75715	3.24309	0.00995589	0.0532635	0.0378759	Lif/Il6st/Epha4/Ldlr/Id2	5
GO:0006739	BP	NADP metabolic process	6/1068	50/28891	0.12	3.24618	3.11445	0.00999307	0.0533795	0.0379584	Fmo2/Idh1/G6pdx/H6pd/Hsd11b1/Noct	6
GO:0045664	BP	regulation of neuron differentiation	17/1068	245/28891	0.0693878	1.87704	2.70103	0.00999747	0.0533795	0.0379584	Sox9/Hey1/Bcl6/Ret/Nrep/Cdon/Sox5/Id2/Map1b/Map3k13/Zc4h2/Gata2/Timp2/Adra2c/Nbl1/Rara/Il6	17
GO:0010950	BP	positive regulation of endopeptidase activity	13/1068	169/28891	0.0769231	2.08088	2.76104	0.0102672	0.0547111	0.0389053	Hip1r/Ret/Lgmn/Nod1/Bbc3/Cycs/Casp1/Epha4/Bmyc/Khdc1a/Gper1/F3/Sox7	13
GO:0030178	BP	negative regulation of Wnt signaling pathway	13/1068	169/28891	0.0769231	2.08088	2.76104	0.0102672	0.0547111	0.0389053	Sox9/Nkd2/Fermt1/Mdfi/Draxin/Prickle1/Mad2l2/Grb10/Foxo1/Wnt11/Tsku/Egr1/Tle3	13
GO:0060041	BP	retina development in camera-type eye	14/1068	188/28891	0.0744681	2.01447	2.73409	0.0103776	0.0552444	0.0392846	Sox9/Lif/Mfsd2a/Uchl3/Rp1/Ttc8/Clcn2/Cdon/Clic4/Calb1/Nfix/Ihh/C3/Cfh	14
GO:0006970	BP	response to osmotic stress	9/1068	98/28891	0.0918367	2.48432	2.88373	0.0104144	0.0553305	0.0393458	Stk39/Casp1/Slc25a23/Slc12a2/Plk3/Mapk13/Zfp36l1/Lrrc8a/Ptgs2	9
GO:0021954	BP	central nervous system neuron development	9/1068	98/28891	0.0918367	2.48432	2.88373	0.0104144	0.0553305	0.0393458	B4galt5/Arhgef28/Draxin/Sema3e/Epha4/Tsku/Gata2/Btg2/Nr4a2	9
GO:0006874	BP	intracellular calcium ion homeostasis	21/1068	327/28891	0.0642202	1.73725	2.62687	0.0105839	0.0561751	0.0399464	Stc1/Tgm2/Hcrtr1/Atp2c2/Mcur1/Hexb/Grid2ip/P2ry2/Clstn1/Marcksl1/Bbc3/Calb1/Slc25a23/Atp13a3/Stc2/Tmem38a/Slc24a4/Gper1/Slc35g1/Plch2/Atf4	21
GO:0002285	BP	lymphocyte activation involved in immune response	16/1068	227/28891	0.0704846	1.90671	2.68703	0.0106231	0.0563046	0.0400385	Bcl3/Il6ra/Bcl6/Pck1/Stx11/Foxp1/Fgl2/Il4ra/Mad2l2/Tfrc/Gadd45g/Tsc1/Rara/Jak3/Entpd7/Il6	16
GO:0002698	BP	negative regulation of immune effector process	13/1068	170/28891	0.0764706	2.06864	2.73788	0.0107536	0.0563046	0.0400385	Hmox1/Enpp3/Bcl6/H2-Q2/H2-Q4/Cd59a/Muc4/Fgl2/Il4ra/Axl/Ceacam1/H2-T-ps/Jak3	13
GO:0002708	BP	positive regulation of lymphocyte mediated immunity	13/1068	170/28891	0.0764706	2.06864	2.73788	0.0107536	0.0563046	0.0400385	Stat5a/Arid5a/Dpp4/H2-Q2/H2-Q4/Mad2l2/Pnp/H2-T-ps/Tfrc/H60c/Stat5b/C3/Il6	13
GO:0006109	BP	regulation of carbohydrate metabolic process	15/1068	208/28891	0.0721154	1.95083	2.69637	0.0107844	0.0563046	0.0400385	Obp2a/Nupr1/Slc45a3/Lcmt1/Pdk2/Grb10/Khk/Ier3/Foxo1/Gper1/Igfbp3/Hsd11b1/Midn/Sik1/Il6	15
GO:0019098	BP	reproductive behavior	7/1068	66/28891	0.106061	2.8691	2.97836	0.0108281	0.0563046	0.0400385	Avp/Hexb/P2ry2/Pgr/Drd4/Crebrf/Dbh	7
GO:0042551	BP	neuron maturation	7/1068	66/28891	0.106061	2.8691	2.97836	0.0108281	0.0563046	0.0400385	Ntn4/B4galt5/Ret/Map3k13/Gata2/C3/Nr4a2	7
GO:0001913	BP	T cell mediated cytotoxicity	8/1068	82/28891	0.097561	2.63917	2.91222	0.0108504	0.0563046	0.0400385	H2-Q2/H2-Q4/Stx11/Muc4/Pnp/Ripk3/H2-T-ps/H60c	8
GO:0002673	BP	regulation of acute inflammatory response	8/1068	82/28891	0.097561	2.63917	2.91222	0.0108504	0.0563046	0.0400385	H2-Q2/H2-Q4/H2-T-ps/C2cd4a/C2cd4b/C3/Il6/Ptgs2	8
GO:0006493	BP	protein O-linked glycosylation	8/1068	82/28891	0.097561	2.63917	2.91222	0.0108504	0.0563046	0.0400385	Galnt3/Plod3/B3gnt8/Vegfb/Tmtc2/Fut4/Gcnt1/B4gat1	8
GO:2000242	BP	negative regulation of reproductive process	8/1068	82/28891	0.097561	2.63917	2.91222	0.0108504	0.0563046	0.0400385	Timp1/Lif/Cdkn1b/Il1a/Insl6/Npr2/Kit/Hpgds	8
GO:0010561	BP	negative regulation of glycoprotein biosynthetic process	3/1068	13/28891	0.230769	6.24265	3.70422	0.0109119	0.0563046	0.0400385	Bace2/Hbegf/Jak3	3
GO:0014745	BP	negative regulation of muscle adaptation	3/1068	13/28891	0.230769	6.24265	3.70422	0.0109119	0.0563046	0.0400385	Klf4/Foxo1/Errfi1	3
GO:0035791	BP	platelet-derived growth factor receptor-beta signaling pathway	3/1068	13/28891	0.230769	6.24265	3.70422	0.0109119	0.0563046	0.0400385	Hip1r/Ptpn1/Pdgfa	3
GO:0042402	BP	cellular biogenic amine catabolic process	3/1068	13/28891	0.230769	6.24265	3.70422	0.0109119	0.0563046	0.0400385	Sat1/Smox/Dbh	3
GO:0048548	BP	regulation of pinocytosis	3/1068	13/28891	0.230769	6.24265	3.70422	0.0109119	0.0563046	0.0400385	Appl2/Axl/Ppt1	3
GO:0060213	BP	positive regulation of nuclear-transcribed mRNA poly(A) tail shortening	3/1068	13/28891	0.230769	6.24265	3.70422	0.0109119	0.0563046	0.0400385	Zfp36/Btg2/Tob1	3
GO:0070294	BP	renal sodium ion absorption	3/1068	13/28891	0.230769	6.24265	3.70422	0.0109119	0.0563046	0.0400385	Stk39/Guca2b/Wnk4	3
GO:0070471	BP	uterine smooth muscle contraction	3/1068	13/28891	0.230769	6.24265	3.70422	0.0109119	0.0563046	0.0400385	Adra2a/Gper1/Adra2c	3
GO:0071493	BP	cellular response to UV-B	3/1068	13/28891	0.230769	6.24265	3.70422	0.0109119	0.0563046	0.0400385	Hyal1/Cdkn1a/Mme	3
GO:1905063	BP	regulation of vascular associated smooth muscle cell differentiation	3/1068	13/28891	0.230769	6.24265	3.70422	0.0109119	0.0563046	0.0400385	Pdcd4/Gper1/Kit	3
GO:2000774	BP	positive regulation of cellular senescence	3/1068	13/28891	0.230769	6.24265	3.70422	0.0109119	0.0563046	0.0400385	Ypel3/Eef1e1/Arg2	3
GO:0006706	BP	steroid catabolic process	4/1068	24/28891	0.166667	4.50858	3.36895	0.0109317	0.0563046	0.0400385	Hsd17b11/Akr1c18/Srd5a1/Hsd11b1	4
GO:0009081	BP	branched-chain amino acid metabolic process	4/1068	24/28891	0.166667	4.50858	3.36895	0.0109317	0.0563046	0.0400385	Aldh6a1/Ilvbl/Mccc2/Hmgcll1	4
GO:0014075	BP	response to amine	4/1068	24/28891	0.166667	4.50858	3.36895	0.0109317	0.0563046	0.0400385	Drd4/Nr4a1/Dbh/Nr4a2	4
GO:0030277	BP	maintenance of gastrointestinal epithelium	4/1068	24/28891	0.166667	4.50858	3.36895	0.0109317	0.0563046	0.0400385	Sox9/Slc22a5/Muc4/Slc22a21	4
GO:0042398	BP	cellular modified amino acid biosynthetic process	4/1068	24/28891	0.166667	4.50858	3.36895	0.0109317	0.0563046	0.0400385	Gch1/Plod3/Ckb/Ckmt1	4
GO:0046040	BP	IMP metabolic process	4/1068	24/28891	0.166667	4.50858	3.36895	0.0109317	0.0563046	0.0400385	Ampd3/Urah/Pnp/Gmpr	4
GO:0071392	BP	cellular response to estradiol stimulus	4/1068	24/28891	0.166667	4.50858	3.36895	0.0109317	0.0563046	0.0400385	Fam210b/Gper1/Ramp3/Zfp703	4
GO:0033865	BP	nucleoside bisphosphate metabolic process	10/1068	116/28891	0.0862069	2.33203	2.81638	0.0109335	0.0563046	0.0400385	Acsl3/Nudt19/Acaa2/Mccc2/Pdk2/Slc27a3/Fasn/Ces1d/Gpam/Slc25a42	10
GO:0033875	BP	ribonucleoside bisphosphate metabolic process	10/1068	116/28891	0.0862069	2.33203	2.81638	0.0109335	0.0563046	0.0400385	Acsl3/Nudt19/Acaa2/Mccc2/Pdk2/Slc27a3/Fasn/Ces1d/Gpam/Slc25a42	10
GO:0034032	BP	purine nucleoside bisphosphate metabolic process	10/1068	116/28891	0.0862069	2.33203	2.81638	0.0109335	0.0563046	0.0400385	Acsl3/Nudt19/Acaa2/Mccc2/Pdk2/Slc27a3/Fasn/Ces1d/Gpam/Slc25a42	10
GO:0007520	BP	myoblast fusion	6/1068	51/28891	0.117647	3.18253	3.05636	0.0109803	0.0563828	0.0400941	Ehd2/Cdon/Il4ra/Dyrk1b/Casp1/Gdf15	6
GO:0042181	BP	ketone biosynthetic process	6/1068	51/28891	0.117647	3.18253	3.05636	0.0109803	0.0563828	0.0400941	Clcn2/Akr1c18/Coq8a/H6pd/Egr1/Coq10b	6
GO:0048010	BP	vascular endothelial growth factor receptor signaling pathway	6/1068	51/28891	0.117647	3.18253	3.05636	0.0109803	0.0563828	0.0400941	Fgf18/Cd59a/Vegfb/Grb10/Bcar1/Ptpn1	6
GO:0010810	BP	regulation of cell-substrate adhesion	16/1068	228/28891	0.0701754	1.89835	2.66815	0.0110462	0.0566132	0.0402579	Bcl6/Fermt1/Cspg5/Rin2/Sema3e/Muc4/Itga6/L1cam/Alox15/Vit/Spry4/Itga3/Fbln1/Meltf/Bcar1/Tsc1	16
GO:0043393	BP	regulation of protein binding	16/1068	228/28891	0.0701754	1.89835	2.66815	0.0110462	0.0566132	0.0402579	Add2/Plcl1/Hip1r/Hdac5/Rfng/Cdkn1a/Trib3/Cdon/Cycs/Pacs1/Ckmt1/Gper1/Sorl1/Bambi/Csf3/Plk2	16
GO:0021675	BP	nerve development	9/1068	99/28891	0.0909091	2.45923	2.84946	0.0110915	0.0567727	0.0403714	Sulf2/Nrtn/Ret/Erbb3/Ece1/Sema3f/Slc24a4/Nptx1/Npr2	9
GO:0007631	BP	feeding behavior	11/1068	134/28891	0.0820896	2.22065	2.77477	0.0110985	0.0567727	0.0403714	Hcrtr1/Uchl3/Dach1/Cpt1a/Guca2b/Napepld/Slc24a4/Gdf15/Prlh/Stra6/Nr4a3	11
GO:0003401	BP	axis elongation	5/1068	37/28891	0.135135	3.65561	3.16679	0.011169	0.056927	0.0404811	Sox9/Vangl2/Prickle1/Wnt11/Fgf1	5
GO:0070306	BP	lens fiber cell differentiation	5/1068	37/28891	0.135135	3.65561	3.16679	0.011169	0.056927	0.0404811	Cdkn1b/Tmod1/Spred3/Atf4/Epha2	5
GO:1902110	BP	positive regulation of mitochondrial membrane permeability involved in apoptotic process	5/1068	37/28891	0.135135	3.65561	3.16679	0.011169	0.056927	0.0404811	Hip1r/Slc35f6/Acaa2/Bbc3/Ier3	5
GO:0051962	BP	positive regulation of nervous system development	24/1068	391/28891	0.0613811	1.66045	2.5761	0.0111711	0.056927	0.0404811	Tgm2/Tnfrsf12a/Lif/Grip1/Gfap/Il6st/Clstn1/Cxcr4/Clcn2/Wls/Cdon/L1cam/Epha4/Islr2/Id2/Mme/Gper1/Map1b/Map3k13/Slc7a5/Lrp2/Kit/Rassf10/Il6	24
GO:0003002	BP	regionalization	27/1068	455/28891	0.0593407	1.60525	2.54957	0.0113164	0.0576127	0.0409687	Bmp1/Hey1/Ift122/Mdfi/Hoxb8/Hoxb5/Vangl2/Prickle1/Chrd/Wls/Cdon/Msx1/Nle1/Sema3f/Pcsk6/Ihh/Tcf7l1/Tll1/Wnt11/Lrp2/Fgf1/Nbl1/Ptch1/Ets2/C3/Btg2/Tcf15	27
GO:0003300	BP	cardiac muscle hypertrophy	10/1068	117/28891	0.0854701	2.31209	2.78622	0.0115719	0.0588574	0.0418538	Pde9a/Akap13/Foxp1/G6pdx/Ece1/Fbxo32/Hamp/Foxo1/Errfi1/Nr4a3	10
GO:1903320	BP	regulation of protein modification by small protein conjugation or removal	17/1068	249/28891	0.0682731	1.84689	2.62955	0.0116082	0.0589864	0.0419455	Mapk15/Peli3/Gnl3/Sh3rf2/Trib3/Mastl/Prickle1/Mad2l2/Arrdc3/Sox4/Hamp/Rnf180/Arrdc4/Egr1/Sphk1/Trib1/Rassf1	17
GO:0032633	BP	interleukin-4 production	7/1068	67/28891	0.104478	2.82628	2.93214	0.0117164	0.0593677	0.0422166	H2-Q2/H2-Q4/H2-T-ps/Slc7a5/Rara/Fosl2/Cebpb	7
GO:0046503	BP	glycerolipid catabolic process	7/1068	67/28891	0.104478	2.82628	2.93214	0.0117164	0.0593677	0.0422166	Pla2g5/Pla2g4a/Abhd16a/Ldlr/Abhd2/Ces1d/Sorl1	7
GO:0070059	BP	intrinsic apoptotic signaling pathway in response to endoplasmic reticulum stress	7/1068	67/28891	0.104478	2.82628	2.93214	0.0117164	0.0593677	0.0422166	Rnf186/Trib3/Bbc3/Chac1/Atf4/Ptpn1/Cebpb	7
GO:0050728	BP	negative regulation of inflammatory response	13/1068	172/28891	0.0755814	2.04459	2.69205	0.0117798	0.0596325	0.0424049	Enpp3/Cd200/Pla2g5/Slc39a8/Socs3/Mfhas1/Ldlr/Ier3/Hamp/Gpx2/Gper1/Ets1/Zfp36	13
GO:0034655	BP	nucleobase-containing compound catabolic process	25/1068	414/28891	0.0603865	1.63354	2.54383	0.0117972	0.059664	0.0424274	Enpp3/Pde9a/Entpd5/Nudt19/Enpp5/Isg20/Ampd3/Urah/Nudt1/Pnp/Mettl1/Enpp4/Zfp36l1/Rbm24/Ang4/Igfbp3/Prr5l/Noct/Zfp36l2/Zfp36/Btg2/Entpd7/Pde12/Tob1/Il6	25
GO:0051056	BP	regulation of small GTPase mediated signal transduction	16/1068	230/28891	0.0695652	1.88184	2.63067	0.0119323	0.0602907	0.042873	Arhgap18/Bcl6/Syde1/Gpr4/Akap13/Arhgef28/Cdon/Rasip1/Net1/Cgnl1/Arhgap40/Spry4/Itga3/Timp2/Rap1gap2/Eps8l1	16
GO:0016311	BP	dephosphorylation	21/1068	331/28891	0.0634441	1.71626	2.5678	0.012014	0.0606466	0.0431261	Alpl/Cdc14a/Mgat5/Dusp5/Mtmr14/Ptpn14/Mastl/Dusp2/Mfhas1/Plpp3/Ppm1j/Ripk3/Ppargc1b/Ppp2r1b/Tsc1/Ptpn1/Dusp6/Ppp1r15a/Dusp8/Rcan1/Dusp1	21
GO:0032753	BP	positive regulation of interleukin-4 production	6/1068	52/28891	0.115385	3.12133	2.99969	0.0120345	0.0606925	0.0431588	H2-Q2/H2-Q4/H2-T-ps/Slc7a5/Rara/Cebpb	6
GO:0045666	BP	positive regulation of neuron differentiation	10/1068	118/28891	0.0847458	2.2925	2.75636	0.0122379	0.0616608	0.0438473	Bcl6/Cdon/Map1b/Zc4h2/Gata2/Timp2/Adra2c/Nbl1/Rara/Il6	10
GO:0043254	BP	regulation of protein-containing complex assembly	26/1068	437/28891	0.0594966	1.60947	2.51524	0.012374	0.0622878	0.0442932	Add2/Sox9/Mapk15/Msn/Cdkn1b/Lmo4/Arhgap18/Hip1r/Fermt1/Xaf1/Tmod1/Capn1/Tmod2/Lcmt1/Bbc3/Rasip1/Alox15/Mpp7/Avil/Map1b/Tfrc/Eif4ebp1/Arhgap40/Sorl1/Lcat/Csf3	26
GO:0002067	BP	glandular epithelial cell differentiation	8/1068	84/28891	0.0952381	2.57633	2.83463	0.0124505	0.0624656	0.0444196	Sox9/Foxp1/Pgr/Clcn2/Klf4/Fasn/Gata2/Rara	8
GO:0060042	BP	retina morphogenesis in camera-type eye	8/1068	84/28891	0.0952381	2.57633	2.83463	0.0124505	0.0624656	0.0444196	Sox9/Mfsd2a/Rp1/Ttc8/Cdon/Calb1/Ihh/Cfh	8
GO:0014741	BP	negative regulation of muscle hypertrophy	5/1068	38/28891	0.131579	3.55941	3.09309	0.0124791	0.0624656	0.0444196	Foxp1/G6pdx/Fbxo32/Foxo1/Errfi1	5
GO:0050901	BP	leukocyte tethering or rolling	5/1068	38/28891	0.131579	3.55941	3.09309	0.0124791	0.0624656	0.0444196	Add2/Capn1/Fut4/Gcnt1/St3gal4	5
GO:0071364	BP	cellular response to epidermal growth factor stimulus	5/1068	38/28891	0.131579	3.55941	3.09309	0.0124791	0.0624656	0.0444196	Sox9/Zfp36l1/Stat5b/Zfp36l2/Zfp36	5
GO:0072210	BP	metanephric nephron development	5/1068	38/28891	0.131579	3.55941	3.09309	0.0124791	0.0624656	0.0444196	Sox9/Lif/Ret/Lgr4/Egr1	5
GO:0010717	BP	regulation of epithelial to mesenchymal transition	9/1068	101/28891	0.0891089	2.41053	2.78214	0.0125439	0.062673	0.0445671	Spred3/Mad2l2/Epha4/Glipr2/Lrg1/Tgfb1i1/Zfp703/Bambi/Il6	9
GO:0032611	BP	interleukin-1 beta production	9/1068	101/28891	0.0891089	2.41053	2.78214	0.0125439	0.062673	0.0445671	Foxp1/Serpinb1a/Nod1/Casp1/Arg2/Egr1/Errfi1/Sphk1/Il6	9
GO:0071222	BP	cellular response to lipopolysaccharide	20/1068	312/28891	0.0641026	1.73407	2.55416	0.0126248	0.0627664	0.0446335	Arid5a/Gch1/Sbno2/Nfkbia/Pdcd4/Il1a/Casp1/Axl/Slc12a2/Mir10a/Ang4/Mir30c-1/Ltf/Rara/Zfp36/Cebpb/Trib1/Cxcl16/Cfh/Il6	20
GO:0009185	BP	ribonucleoside diphosphate metabolic process	4/1068	25/28891	0.16	4.32824	3.26174	0.0126405	0.0627664	0.0446335	Entpd5/Ampd3/Rrm2/Entpd7	4
GO:0061162	BP	establishment of monopolar cell polarity	4/1068	25/28891	0.16	4.32824	3.26174	0.0126405	0.0627664	0.0446335	Msn/Ttc8/Map1b/Tcf15	4
GO:0072207	BP	metanephric epithelium development	4/1068	25/28891	0.16	4.32824	3.26174	0.0126405	0.0627664	0.0446335	Sox9/Lif/Calb1/Lgr4	4
GO:2000345	BP	regulation of hepatocyte proliferation	4/1068	25/28891	0.16	4.32824	3.26174	0.0126405	0.0627664	0.0446335	Sulf2/Fgf18/Ceacam1/Fgf1	4
GO:0000768	BP	syncytium formation by plasma membrane fusion	7/1068	68/28891	0.102941	2.78471	2.88676	0.0126562	0.0627664	0.0446335	Ehd2/Sbno2/Cdon/Il4ra/Dyrk1b/Casp1/Gdf15	7
GO:0042698	BP	ovulation cycle	7/1068	68/28891	0.102941	2.78471	2.88676	0.0126562	0.0627664	0.0446335	Stat5a/Pla2g4a/Pgr/Axl/Egr1/Stat5b/Npr2	7
GO:0140253	BP	cell-cell fusion	7/1068	68/28891	0.102941	2.78471	2.88676	0.0126562	0.0627664	0.0446335	Ehd2/Sbno2/Cdon/Il4ra/Dyrk1b/Casp1/Gdf15	7
GO:0010952	BP	positive regulation of peptidase activity	14/1068	193/28891	0.0725389	1.96228	2.62793	0.0128486	0.0636617	0.0452701	Hip1r/Ret/Prss22/Lgmn/Nod1/Bbc3/Cycs/Casp1/Epha4/Bmyc/Khdc1a/Gper1/F3/Sox7	14
GO:0006520	BP	amino acid metabolic process	18/1068	272/28891	0.0661765	1.79017	2.56529	0.0129154	0.0639338	0.0454636	Amdhd1/Cdo1/Aldh6a1/Ilvbl/Adi1/Plod3/Pycr2/Slc7a7/Slc39a8/Mccc2/Ddah2/Hmgcll1/Amt/Phgdh/Arg2/Asns/Gldc/Atf4	18
GO:0002688	BP	regulation of leukocyte chemotaxis	11/1068	137/28891	0.080292	2.17202	2.69403	0.0129531	0.0640609	0.045554	Padi2/Dpp4/Stk39/Vegfb/Lgmn/Cxcl14/Camk1d/Nbl1/Rarres2/Mtus1/Dusp1	11
GO:0001881	BP	receptor recycling	6/1068	53/28891	0.113208	3.06243	2.94437	0.0131578	0.064954	0.0461891	Ece1/Ldlr/Tbc1d16/Ramp3/Sorl1/Ptpn1	6
GO:0042088	BP	T-helper 1 type immune response	6/1068	53/28891	0.113208	3.06243	2.94437	0.0131578	0.064954	0.0461891	Arid5a/Bcl3/Pla2g4a/Il4ra/Gadd45g/Jak3	6
GO:0031396	BP	regulation of protein ubiquitination	15/1068	213/28891	0.0704225	1.90504	2.5974	0.0131852	0.0650294	0.0462427	Mapk15/Peli3/Sh3rf2/Trib3/Mastl/Prickle1/Mad2l2/Arrdc3/Sox4/Hamp/Rnf180/Arrdc4/Sphk1/Trib1/Rassf1	15
GO:0035023	BP	regulation of Rho protein signal transduction	8/1068	85/28891	0.0941176	2.54602	2.79667	0.0133125	0.0653987	0.0465053	Bcl6/Gpr4/Akap13/Arhgef28/Rasip1/Net1/Itga3/Eps8l1	8
GO:0060411	BP	cardiac septum morphogenesis	8/1068	85/28891	0.0941176	2.54602	2.79667	0.0133125	0.0653987	0.0465053	Hey1/Fgfrl1/Fzd2/Vangl2/Id2/Sox4/Wnt11/Lrp2	8
GO:0070228	BP	regulation of lymphocyte apoptotic process	8/1068	85/28891	0.0941176	2.54602	2.79667	0.0133125	0.0653987	0.0465053	Bcl3/Foxp1/Bbc3/Pnp/Ripk3/Arg2/Gpam/Jak3	8
GO:0002028	BP	regulation of sodium ion transport	9/1068	102/28891	0.0882353	2.3869	2.74909	0.013321	0.0653987	0.0465053	Nkain1/Grip1/Stk39/Stom/Gper1/Drd4/Klhl24/Wnk4/Sik1	9
GO:0061014	BP	positive regulation of mRNA catabolic process	9/1068	102/28891	0.0882353	2.3869	2.74909	0.013321	0.0653987	0.0465053	Zfp36l1/Rbm24/Prr5l/Noct/Zfp36l2/Zfp36/Btg2/Pde12/Tob1	9
GO:0000082	BP	G1/S transition of mitotic cell cycle	16/1068	233/28891	0.0686695	1.85761	2.57516	0.013365	0.0654343	0.0465306	Cdkn1b/Hyal1/Appl2/Cdk18/Cdkn1a/Ube2e2/Klf4/Bmyc/Id2/Plk3/Ccnd1/Eif4ebp1/Smarca2/Klf11/Rrm2/Plk2	16
GO:0043547	BP	positive regulation of GTPase activity	17/1068	253/28891	0.0671937	1.81769	2.55938	0.0134172	0.0654343	0.0465306	Sgsm3/Rgs11/Arhgap27/Rapgefl1/Dock9/Arhgef19/Itga6/Rgs16/Net1/Tbc1d8/Wnt11/Tbc1d16/Sgsm1/Tsc1/Epha2/Bcar3/Rap1gap2	17
GO:0006000	BP	fructose metabolic process	3/1068	14/28891	0.214286	5.79675	3.51716	0.0135112	0.0654343	0.0465306	Gnpda1/Khk/Sord	3
GO:0008298	BP	intracellular mRNA localization	3/1068	14/28891	0.214286	5.79675	3.51716	0.0135112	0.0654343	0.0465306	Kif5c/Zfp36l1/Zfp36	3
GO:0009071	BP	serine family amino acid catabolic process	3/1068	14/28891	0.214286	5.79675	3.51716	0.0135112	0.0654343	0.0465306	Cdo1/Amt/Gldc	3
GO:0009310	BP	amine catabolic process	3/1068	14/28891	0.214286	5.79675	3.51716	0.0135112	0.0654343	0.0465306	Sat1/Smox/Dbh	3
GO:0030949	BP	positive regulation of vascular endothelial growth factor receptor signaling pathway	3/1068	14/28891	0.214286	5.79675	3.51716	0.0135112	0.0654343	0.0465306	Fgf18/Vegfb/Grb10	3
GO:0036065	BP	fucosylation	3/1068	14/28891	0.214286	5.79675	3.51716	0.0135112	0.0654343	0.0465306	Fut2/Fut4/Sec1	3
GO:0042364	BP	water-soluble vitamin biosynthetic process	3/1068	14/28891	0.214286	5.79675	3.51716	0.0135112	0.0654343	0.0465306	Rfk/Pdxk/Gulo	3
GO:0046479	BP	glycosphingolipid catabolic process	3/1068	14/28891	0.214286	5.79675	3.51716	0.0135112	0.0654343	0.0465306	Hexb/Hexa/Neu2	3
GO:0061687	BP	detoxification of inorganic compound	3/1068	14/28891	0.214286	5.79675	3.51716	0.0135112	0.0654343	0.0465306	Cat/Slc39a8/Mt2	3
GO:0072224	BP	metanephric glomerulus development	3/1068	14/28891	0.214286	5.79675	3.51716	0.0135112	0.0654343	0.0465306	Ret/Lgr4/Egr1	3
GO:0150011	BP	regulation of neuron projection arborization	3/1068	14/28891	0.214286	5.79675	3.51716	0.0135112	0.0654343	0.0465306	Grip1/Mfsd2a/Map3k13	3
GO:1901533	BP	negative regulation of hematopoietic progenitor cell differentiation	3/1068	14/28891	0.214286	5.79675	3.51716	0.0135112	0.0654343	0.0465306	Gata2/Zfp36/Tcf15	3
GO:2001241	BP	positive regulation of extrinsic apoptotic signaling pathway in absence of ligand	3/1068	14/28891	0.214286	5.79675	3.51716	0.0135112	0.0654343	0.0465306	Ret/Ppp2r1b/Jak3	3
GO:0008277	BP	regulation of G protein-coupled receptor signaling pathway	11/1068	138/28891	0.0797101	2.15628	2.66758	0.0136207	0.0657805	0.0467769	Rgs11/Tmod2/Gprasp1/Ece1/Arrdc3/Slc24a4/Gper1/Ly6g6e/Ramp3/Adm/C3	11
GO:0046425	BP	regulation of receptor signaling pathway via JAK-STAT	11/1068	138/28891	0.0797101	2.15628	2.66758	0.0136207	0.0657805	0.0467769	Gadd45a/Lif/Bcl3/Il6ra/Ret/Socs3/Ghr/Stra6/Kit/Il6/Prl8a2	11
GO:0001914	BP	regulation of T cell mediated cytotoxicity	7/1068	69/28891	0.101449	2.74435	2.8422	0.013649	0.0657805	0.0467769	H2-Q2/H2-Q4/Muc4/Pnp/Ripk3/H2-T-ps/H60c	7
GO:0070231	BP	T cell apoptotic process	7/1068	69/28891	0.101449	2.74435	2.8422	0.013649	0.0657805	0.0467769	Bcl3/Bbc3/Pnp/Ripk3/Arg2/Gpam/Jak3	7
GO:0070613	BP	regulation of protein processing	7/1068	69/28891	0.101449	2.74435	2.8422	0.013649	0.0657805	0.0467769	Nkd2/Ctsz/Plaur/Plgrkt/Meltf/Chac1/Ppp1r15a	7
GO:0072009	BP	nephron epithelium development	10/1068	120/28891	0.0833333	2.25429	2.69755	0.0136563	0.0657805	0.0467769	Sox9/Lif/Hey1/Aqp11/Adamts16/Calb1/Lgr4/Fgf1/Ptch1/Wnk4	10
GO:0006091	BP	generation of precursor metabolites and energy	28/1068	484/28891	0.0578512	1.56496	2.45577	0.0137256	0.0660552	0.0469722	Sdhaf4/Cox7a2l/Aldoc/Cat/Nupr1/Gabarapl1/Idh1/Stk40/G6pdx/Il6st/Gale/Cycs/Vgf/Slc25a23/Hmgcll1/Hk2/Gnpda1/Grb10/Khk/Ier3/H6pd/Prlh/Etfbkmt/Hsd11b1/Coq10b/Slc25a25/Slc25a33/Nr4a3	28
GO:0048240	BP	sperm capacitation	5/1068	39/28891	0.128205	3.46814	3.02184	0.0138894	0.0665452	0.0473207	Defb1/Slc26a6/Catsperd/Abhd2/Catsperz	5
GO:0060479	BP	lung cell differentiation	5/1068	39/28891	0.128205	3.46814	3.02184	0.0138894	0.0665452	0.0473207	Sox9/Rbbp9/Foxp1/Ncor2/Pthlh	5
GO:0060487	BP	lung epithelial cell differentiation	5/1068	39/28891	0.128205	3.46814	3.02184	0.0138894	0.0665452	0.0473207	Sox9/Rbbp9/Foxp1/Ncor2/Pthlh	5
GO:0060674	BP	placenta blood vessel development	5/1068	39/28891	0.128205	3.46814	3.02184	0.0138894	0.0665452	0.0473207	Hey1/Syde1/Fosl1/Socs3/Junb	5
GO:1902686	BP	mitochondrial outer membrane permeabilization involved in programmed cell death	5/1068	39/28891	0.128205	3.46814	3.02184	0.0138894	0.0665452	0.0473207	Hip1r/Slc35f6/Acaa2/Bbc3/Ier3	5
GO:0031333	BP	negative regulation of protein-containing complex assembly	12/1068	157/28891	0.0764331	2.06763	2.62803	0.0139682	0.0666843	0.0474195	Add2/Sox9/Lmo4/Hip1r/Xaf1/Tmod1/Capn1/Tmod2/Lcmt1/Avil/Eif4ebp1/Sorl1	12
GO:0031341	BP	regulation of cell killing	12/1068	157/28891	0.0764331	2.06763	2.62803	0.0139682	0.0666843	0.0474195	Stat5a/H2-Q2/H2-Q4/Cd59a/Muc4/Ceacam1/Pnp/Ripk3/H2-T-ps/H60c/Stat5b/Cfh	12
GO:0043271	BP	negative regulation of monoatomic ion transport	12/1068	157/28891	0.0764331	2.06763	2.62803	0.0139682	0.0666843	0.0474195	Stc1/Grip1/Stk39/Cacnb3/Sestd1/Hamp/Drd4/Pacsin3/Atf4/Wnk4/Actn2/Ptgs2	12
GO:0071887	BP	leukocyte apoptotic process	12/1068	157/28891	0.0764331	2.06763	2.62803	0.0139682	0.0666843	0.0474195	Stat5a/Bcl3/Foxp1/Bbc3/Axl/Pnp/Ripk3/Arg2/Gpam/Jak3/Il6/Nr4a3	12
GO:1901873	BP	regulation of post-translational protein modification	19/1068	295/28891	0.0644068	1.7423	2.5107	0.0141287	0.0673527	0.0478948	Mapk15/Peli3/Gnl3/Sh3rf2/Trib3/Ddx21/Mastl/Prickle1/Mad2l2/Arrdc3/Sox4/Hamp/Rnf180/Arrdc4/Gata2/Egr1/Sphk1/Trib1/Rassf1	19
GO:0032370	BP	positive regulation of lipid transport	9/1068	103/28891	0.0873786	2.36372	2.71642	0.0141333	0.0673527	0.0478948	Lrat/Pla2g4a/P2ry2/Nfkbia/Ces1e/Il1a/Map2k6/Ces1d/Ptch1	9
GO:2000107	BP	negative regulation of leukocyte apoptotic process	8/1068	86/28891	0.0930233	2.51642	2.75925	0.0142172	0.0676927	0.0481366	Stat5a/Bcl3/Foxp1/Axl/Pnp/Arg2/Gpam/Jak3	8
GO:0021782	BP	glial cell development	11/1068	139/28891	0.0791367	2.14077	2.64136	0.014314	0.067945	0.0483161	Gfap/B4galt5/Cspg5/Mal/Erbb3/Ldlr/Nfix/Id2/Sox4/Phgdh/Sh3tc2	11
GO:0003179	BP	heart valve morphogenesis	6/1068	54/28891	0.111111	3.00572	2.89035	0.0143526	0.067945	0.0483161	Sox9/Hey1/Fgfrl1/Adamts9/Sox4/Stra6	6
GO:0048546	BP	digestive tract morphogenesis	6/1068	54/28891	0.111111	3.00572	2.89035	0.0143526	0.067945	0.0483161	Vangl2/Id2/Tcf7/Ihh/Stra6/Npr2	6
GO:0006470	BP	protein dephosphorylation	16/1068	235/28891	0.0680851	1.8418	2.5386	0.0143924	0.067945	0.0483161	Cdc14a/Mgat5/Dusp5/Ptpn14/Mastl/Dusp2/Mfhas1/Ppm1j/Ppp2r1b/Tsc1/Ptpn1/Dusp6/Ppp1r15a/Dusp8/Rcan1/Dusp1	16
GO:0007160	BP	cell-matrix adhesion	16/1068	235/28891	0.0680851	1.8418	2.5386	0.0143924	0.067945	0.0483161	Bcl6/Vwa2/Adamts9/Fermt1/Itgb5/Rin2/Sema3e/Muc4/Itga6/L1cam/Sned1/Itga9/Itga3/Msln/Tsc1/Actn2	16
GO:0014897	BP	striated muscle hypertrophy	10/1068	121/28891	0.0826446	2.23566	2.66858	0.0144099	0.067945	0.0483161	Pde9a/Akap13/Foxp1/G6pdx/Ece1/Fbxo32/Hamp/Foxo1/Errfi1/Nr4a3	10
GO:0030301	BP	cholesterol transport	10/1068	121/28891	0.0826446	2.23566	2.66858	0.0144099	0.067945	0.0483161	Lima1/Nfkbia/Npc1/Ces1e/Tspo2/Ldlr/Ces1d/Tsku/Ptch1/Lcat	10
GO:0000027	BP	ribosomal large subunit assembly	4/1068	26/28891	0.153846	4.16177	3.16001	0.0145108	0.067945	0.0483161	Nop2/Ppan/Bop1/Nle1	4
GO:0010566	BP	regulation of ketone biosynthetic process	4/1068	26/28891	0.153846	4.16177	3.16001	0.0145108	0.067945	0.0483161	Clcn2/Akr1c18/H6pd/Egr1	4
GO:0010829	BP	negative regulation of glucose transmembrane transport	4/1068	26/28891	0.153846	4.16177	3.16001	0.0145108	0.067945	0.0483161	Appl2/Fabp5/Grb10/Upk3b	4
GO:0032303	BP	regulation of icosanoid secretion	4/1068	26/28891	0.153846	4.16177	3.16001	0.0145108	0.067945	0.0483161	Pla2g4a/P2ry2/Il1a/Map2k6	4
GO:0032331	BP	negative regulation of chondrocyte differentiation	4/1068	26/28891	0.153846	4.16177	3.16001	0.0145108	0.067945	0.0483161	Sox9/Efemp1/Ihh/Pthlh	4
GO:0061339	BP	establishment or maintenance of monopolar cell polarity	4/1068	26/28891	0.153846	4.16177	3.16001	0.0145108	0.067945	0.0483161	Msn/Ttc8/Map1b/Tcf15	4
GO:0065005	BP	protein-lipid complex assembly	4/1068	26/28891	0.153846	4.16177	3.16001	0.0145108	0.067945	0.0483161	Acsl3/Mfsd2a/Ces1d/Lcat	4
GO:0071880	BP	adenylate cyclase-activating adrenergic receptor signaling pathway	4/1068	26/28891	0.153846	4.16177	3.16001	0.0145108	0.067945	0.0483161	Akap13/Arrdc3/Adra2a/Adra2c	4
GO:0097164	BP	ammonium ion metabolic process	4/1068	26/28891	0.153846	4.16177	3.16001	0.0145108	0.067945	0.0483161	Gch1/Bche/Rnf180/Chka	4
GO:0098743	BP	cell aggregation	4/1068	26/28891	0.153846	4.16177	3.16001	0.0145108	0.067945	0.0483161	Sox9/Sox5/Barx2/Ltf	4
GO:1900151	BP	regulation of nuclear-transcribed mRNA catabolic process, deadenylation-dependent decay	4/1068	26/28891	0.153846	4.16177	3.16001	0.0145108	0.067945	0.0483161	Zfp36l1/Zfp36l2/Zfp36/Tob1	4
GO:2000193	BP	positive regulation of fatty acid transport	4/1068	26/28891	0.153846	4.16177	3.16001	0.0145108	0.067945	0.0483161	Pla2g4a/P2ry2/Il1a/Map2k6	4
GO:0006949	BP	syncytium formation	7/1068	70/28891	0.1	2.70515	2.79843	0.0146963	0.0686936	0.0488484	Ehd2/Sbno2/Cdon/Il4ra/Dyrk1b/Casp1/Gdf15	7
GO:0030968	BP	endoplasmic reticulum unfolded protein response	7/1068	70/28891	0.1	2.70515	2.79843	0.0146963	0.0686936	0.0488484	Ccnd1/Stc2/Crebrf/Atf4/Ptpn1/Ppp1r15a/Atf3	7
GO:0032680	BP	regulation of tumor necrosis factor production	15/1068	216/28891	0.0694444	1.87858	2.53929	0.0148135	0.0691812	0.0491951	Arid5a/Bcl3/H2-Q2/H2-Q4/Foxp1/Nod1/Il1a/Axl/H2-T-ps/Arg2/Ltf/Rara/Errfi1/Zfp36/Il6	15
GO:0001938	BP	positive regulation of endothelial cell proliferation	9/1068	104/28891	0.0865385	2.341	2.68413	0.0149815	0.0697835	0.0496234	Hmox1/Stat5a/Vegfb/Lrg1/Egr3/Ang4/Gata2/F3/Nr4a1	9
GO:0032092	BP	positive regulation of protein binding	9/1068	104/28891	0.0865385	2.341	2.68413	0.0149815	0.0697835	0.0496234	Add2/Plcl1/Hip1r/Rfng/Trib3/Pacs1/Bambi/Csf3/Plk2	9
GO:0046330	BP	positive regulation of JNK cascade	9/1068	104/28891	0.0865385	2.341	2.68413	0.0149815	0.0697835	0.0496234	Gadd45a/Unc5cl/Tnfrsf19/Sh3rf2/Nod1/Il1a/Mfhas1/Gadd45g/Gadd45b	9
GO:0008154	BP	actin polymerization or depolymerization	14/1068	197/28891	0.071066	1.92244	2.54527	0.015135	0.0703766	0.0500451	Add2/Arhgap18/Hip1r/Tmod1/Lima1/Capn1/Tmod2/Alox15/Mical2/Avil/Arhgap40/Spire2/Csf3/Actn2	14
GO:0051099	BP	positive regulation of binding	14/1068	197/28891	0.071066	1.92244	2.54527	0.015135	0.0703766	0.0500451	Add2/Plcl1/Hip1r/Rfng/Plaur/Trib3/Nme1/Klf4/Epha4/Pacs1/Rara/Bambi/Csf3/Plk2	14
GO:0014032	BP	neural crest cell development	8/1068	87/28891	0.091954	2.48749	2.72236	0.0151659	0.0704591	0.0501038	Sox9/Nolc1/Sema6a/Nrtn/Ret/Sema3e/Sema3f/Sema4c	8
GO:0002709	BP	regulation of T cell mediated immunity	10/1068	122/28891	0.0819672	2.21734	2.63989	0.0151942	0.0704686	0.0501106	Arid5a/Dpp4/H2-Q2/H2-Q4/Muc4/Pnp/Ripk3/H2-T-ps/H60c/Il6	10
GO:0008585	BP	female gonad development	10/1068	122/28891	0.0819672	2.21734	2.63989	0.0151942	0.0704686	0.0501106	Stat5a/Nupr1/Pla2g4a/Pgr/Tiparp/Vgf/Stat5b/Cebpb/Npr2/Kit	10
GO:0022604	BP	regulation of cell morphogenesis	18/1068	277/28891	0.0649819	1.75786	2.48311	0.0152964	0.070881	0.0504038	Msn/Grip1/Mfsd2a/Arhgap18/Hexb/Myh14/Sema3e/Cxcr4/Wls/Coch/Epha4/Fam171a1/Sprr2a1/Map3k13/Bambi/Kit/Il6/Sparc	18
GO:0071478	BP	cellular response to radiation	13/1068	178/28891	0.0730337	1.97567	2.55818	0.0153168	0.0709145	0.0504276	Gadd45a/Timp1/Rdh11/Hyal1/Cdkn1a/Rp1/Bbc3/Net1/Fignl1/Mme/Slc24a4/Mapk13/Egr1	13
GO:0009066	BP	aspartate family amino acid metabolic process	5/1068	40/28891	0.125	3.38144	2.95288	0.015403	0.0710683	0.050537	Adi1/Plod3/Phgdh/Asns/Atf4	5
GO:0045622	BP	regulation of T-helper cell differentiation	5/1068	40/28891	0.125	3.38144	2.95288	0.015403	0.0710683	0.050537	Bcl6/Il4ra/Rara/Jak3/Il6	5
GO:0098868	BP	bone growth	5/1068	40/28891	0.125	3.38144	2.95288	0.015403	0.0710683	0.050537	Stc1/Sox9/Rara/Fosl2/Npr2	5
GO:1903725	BP	regulation of phospholipid metabolic process	5/1068	40/28891	0.125	3.38144	2.95288	0.015403	0.0710683	0.050537	Acsl3/Mfsd2a/Idh1/Ldlr/Pdgfa	5
GO:0030834	BP	regulation of actin filament depolymerization	6/1068	55/28891	0.109091	2.95107	2.83756	0.0156207	0.072011	0.0512074	Add2/Tmod1/Lima1/Tmod2/Avil/Actn2	6
GO:0071214	BP	cellular response to abiotic stimulus	21/1068	340/28891	0.0617647	1.67083	2.4378	0.015797	0.0725862	0.0516164	Gadd45a/Timp1/Sox9/Rdh11/Hyal1/Stk39/Cdkn1a/Pck1/Rp1/Bbc3/Casp1/Slc25a23/Net1/Fignl1/Mme/Slc24a4/Mapk13/Wnt11/Zfp36l1/Egr1/Ptgs2	21
GO:0104004	BP	cellular response to environmental stimulus	21/1068	340/28891	0.0617647	1.67083	2.4378	0.015797	0.0725862	0.0516164	Gadd45a/Timp1/Sox9/Rdh11/Hyal1/Stk39/Cdkn1a/Pck1/Rp1/Bbc3/Casp1/Slc25a23/Net1/Fignl1/Mme/Slc24a4/Mapk13/Wnt11/Zfp36l1/Egr1/Ptgs2	21
GO:0050818	BP	regulation of coagulation	7/1068	71/28891	0.0985915	2.66705	2.75542	0.0157996	0.0725862	0.0516164	Plaur/Thbd/Ceacam1/Klkb1/St3gal4/Enpp4/Pdgfa	7
GO:0060612	BP	adipose tissue development	7/1068	71/28891	0.0985915	2.66705	2.75542	0.0157996	0.0725862	0.0516164	Dyrk1b/Guca2b/Arrdc3/Id2/Sorl1/Slc25a25/Fosl2	7
GO:0033077	BP	T cell differentiation in thymus	9/1068	105/28891	0.0857143	2.3187	2.65221	0.0158666	0.0728316	0.0517909	Stat5a/Il1a/Ripk3/Ihh/Egr3/Zfp36l1/Fzd8/Stat5b/Zfp36l2	9
GO:0014896	BP	muscle hypertrophy	10/1068	123/28891	0.0813008	2.19931	2.61148	0.0160098	0.0734263	0.0522138	Pde9a/Akap13/Foxp1/G6pdx/Ece1/Fbxo32/Hamp/Foxo1/Errfi1/Nr4a3	10
GO:0006637	BP	acyl-CoA metabolic process	8/1068	88/28891	0.0909091	2.45923	2.68598	0.0161596	0.0737351	0.0524334	Acsl3/Nudt19/Acaa2/Pdk2/Slc27a3/Fasn/Ces1d/Gpam	8
GO:0019229	BP	regulation of vasoconstriction	8/1068	88/28891	0.0909091	2.45923	2.68598	0.0161596	0.0737351	0.0524334	Avp/Dusp5/Adra2a/Adra2c/Adm/Rbfox2/Dbh/Ptgs2	8
GO:0035383	BP	thioester metabolic process	8/1068	88/28891	0.0909091	2.45923	2.68598	0.0161596	0.0737351	0.0524334	Acsl3/Nudt19/Acaa2/Pdk2/Slc27a3/Fasn/Ces1d/Gpam	8
GO:0046323	BP	glucose import	8/1068	88/28891	0.0909091	2.45923	2.68598	0.0161596	0.0737351	0.0524334	Appl2/Erbb3/Hk2/Grb10/Crebl2/Tsc1/Slc2a3/Upk3b	8
GO:0072088	BP	nephron epithelium morphogenesis	8/1068	88/28891	0.0909091	2.45923	2.68598	0.0161596	0.0737351	0.0524334	Sox9/Lif/Hey1/Adamts16/Lgr4/Fgf1/Ptch1/Wnk4	8
GO:0140962	BP	multicellular organismal-level chemical homeostasis	8/1068	88/28891	0.0909091	2.45923	2.68598	0.0161596	0.0737351	0.0524334	Hmox1/Aqp3/Avp/Pla2g4a/Adcy6/Hamp/Pthlh/Sftpd	8
GO:0001886	BP	endothelial cell morphogenesis	3/1068	15/28891	0.2	5.4103	3.34736	0.0164319	0.0740857	0.0526827	Stc1/Plod3/Clic4	3
GO:0006188	BP	IMP biosynthetic process	3/1068	15/28891	0.2	5.4103	3.34736	0.0164319	0.0740857	0.0526827	Ampd3/Pnp/Gmpr	3
GO:0006544	BP	glycine metabolic process	3/1068	15/28891	0.2	5.4103	3.34736	0.0164319	0.0740857	0.0526827	Amt/Phgdh/Gldc	3
GO:0006651	BP	diacylglycerol biosynthetic process	3/1068	15/28891	0.2	5.4103	3.34736	0.0164319	0.0740857	0.0526827	Avil/Ang4/Gpam	3
GO:0009134	BP	nucleoside diphosphate catabolic process	3/1068	15/28891	0.2	5.4103	3.34736	0.0164319	0.0740857	0.0526827	Entpd5/Ampd3/Entpd7	3
GO:0009169	BP	purine ribonucleoside monophosphate catabolic process	3/1068	15/28891	0.2	5.4103	3.34736	0.0164319	0.0740857	0.0526827	Ampd3/Urah/Pnp	3
GO:0034638	BP	phosphatidylcholine catabolic process	3/1068	15/28891	0.2	5.4103	3.34736	0.0164319	0.0740857	0.0526827	Pla2g5/Pla2g4a/Ldlr	3
GO:0045651	BP	positive regulation of macrophage differentiation	3/1068	15/28891	0.2	5.4103	3.34736	0.0164319	0.0740857	0.0526827	Lif/Id2/Trib1	3
GO:0046459	BP	short-chain fatty acid metabolic process	3/1068	15/28891	0.2	5.4103	3.34736	0.0164319	0.0740857	0.0526827	Pck1/Phyh/Ces1d	3
GO:0048711	BP	positive regulation of astrocyte differentiation	3/1068	15/28891	0.2	5.4103	3.34736	0.0164319	0.0740857	0.0526827	Lif/Il6st/Id2	3
GO:0051782	BP	negative regulation of cell division	3/1068	15/28891	0.2	5.4103	3.34736	0.0164319	0.0740857	0.0526827	Bmyc/Txnip/Ptch1	3
GO:0060211	BP	regulation of nuclear-transcribed mRNA poly(A) tail shortening	3/1068	15/28891	0.2	5.4103	3.34736	0.0164319	0.0740857	0.0526827	Zfp36/Btg2/Tob1	3
GO:0070307	BP	lens fiber cell development	3/1068	15/28891	0.2	5.4103	3.34736	0.0164319	0.0740857	0.0526827	Tmod1/Atf4/Epha2	3
GO:1903365	BP	regulation of fear response	3/1068	15/28891	0.2	5.4103	3.34736	0.0164319	0.0740857	0.0526827	Prkar1b/Penk/Npas2	3
GO:0008406	BP	gonad development	17/1068	259/28891	0.0656371	1.77558	2.45645	0.0165367	0.0740857	0.0526827	Stat5a/Rec8/Sox9/Nupr1/Pla2g4a/Pgr/Tiparp/Il1a/Vgf/Ccnd1/Insl6/Lrp2/Rara/Stat5b/Cebpb/Npr2/Kit	17
GO:0002082	BP	regulation of oxidative phosphorylation	4/1068	27/28891	0.148148	4.00763	3.06327	0.0165471	0.0740857	0.0526827	Cox7a2l/Nupr1/Slc25a23/Slc25a33	4
GO:0003338	BP	metanephros morphogenesis	4/1068	27/28891	0.148148	4.00763	3.06327	0.0165471	0.0740857	0.0526827	Sox9/Lif/Calb1/Lgr4	4
GO:0010839	BP	negative regulation of keratinocyte proliferation	4/1068	27/28891	0.148148	4.00763	3.06327	0.0165471	0.0740857	0.0526827	Ift122/Irf6/Sfn/Ptch1	4
GO:0032740	BP	positive regulation of interleukin-17 production	4/1068	27/28891	0.148148	4.00763	3.06327	0.0165471	0.0740857	0.0526827	Arid5a/Slc7a5/Sphk1/Il6	4
GO:0042104	BP	positive regulation of activated T cell proliferation	4/1068	27/28891	0.148148	4.00763	3.06327	0.0165471	0.0740857	0.0526827	Stat5a/Gpam/Stat5b/Jak3	4
GO:0048843	BP	negative regulation of axon extension involved in axon guidance	4/1068	27/28891	0.148148	4.00763	3.06327	0.0165471	0.0740857	0.0526827	Sema6a/Sema3e/Sema3f/Sema4c	4
GO:2000738	BP	positive regulation of stem cell differentiation	4/1068	27/28891	0.148148	4.00763	3.06327	0.0165471	0.0740857	0.0526827	Sox9/Sox5/Rbm24/Tcf15	4
GO:0008360	BP	regulation of cell shape	11/1068	142/28891	0.0774648	2.09554	2.564	0.016554	0.0740857	0.0526827	Msn/Arhgap18/Hexb/Myh14/Sema3e/Coch/Fam171a1/Sprr2a1/Bambi/Kit/Il6	11
GO:0010506	BP	regulation of autophagy	19/1068	300/28891	0.0633333	1.71326	2.43306	0.016576	0.0741222	0.0527087	Hmox1/Mapk15/Qsox1/Gfap/Lzts1/Nupr1/Wipi1/Npc1/Trib3/Nod1/Rasip1/Vps13c/Casp1/Plk3/Foxo1/Rragd/Slc7a5/Tsc1/Plk2	19
GO:1903555	BP	regulation of tumor necrosis factor superfamily cytokine production	15/1068	219/28891	0.0684932	1.85284	2.4821	0.0165929	0.0741362	0.0527186	Arid5a/Bcl3/H2-Q2/H2-Q4/Foxp1/Nod1/Il1a/Axl/H2-T-ps/Arg2/Ltf/Rara/Errfi1/Zfp36/Il6	15
GO:0050777	BP	negative regulation of immune response	16/1068	239/28891	0.0669456	1.81098	2.46654	0.0166305	0.0742423	0.0527941	Hmox1/Enpp3/Bcl6/Dtx4/H2-Q2/H2-Q4/Cd59a/Muc4/Fgl2/Il4ra/Ceacam1/Alox15/H2-T-ps/Gpx2/Arg2/Jak3	16
GO:0015918	BP	sterol transport	10/1068	124/28891	0.0806452	2.18157	2.58334	0.0168575	0.0751804	0.0534611	Lima1/Nfkbia/Npc1/Ces1e/Tspo2/Ldlr/Ces1d/Tsku/Ptch1/Lcat	10
GO:1901987	BP	regulation of cell cycle phase transition	26/1068	449/28891	0.0579065	1.56646	2.3701	0.0169013	0.0751804	0.0534611	Mapk15/Tcim/Cdc14a/Cdkn1b/Foxo4/Hyal1/Appl2/Cdkn1a/Mettl13/Lcmt1/Mbtps1/Mbd4/Foxn3/Ube2e2/Klf4/Nek6/Id2/Plk3/Ier3/Ccnd1/Smarca2/Zfp36l1/Rrm2/Zfp36l2/Fam83d/Rassf1	26
GO:0060425	BP	lung morphogenesis	7/1068	72/28891	0.0972222	2.63001	2.71315	0.0169604	0.0751804	0.0534611	Sox9/Lif/Plod3/Stk40/Ctsz/Vangl2/Hmga1	7
GO:0007431	BP	salivary gland development	5/1068	41/28891	0.121951	3.29896	2.88608	0.0170228	0.0751804	0.0534611	Tgm2/Ntn4/Clcn2/Pdgfa/Il6	5
GO:0010661	BP	positive regulation of muscle cell apoptotic process	5/1068	41/28891	0.121951	3.29896	2.88608	0.0170228	0.0751804	0.0534611	Capn1/Pdcd4/Fbxo32/Igfbp3/Atf4	5
GO:0014823	BP	response to activity	5/1068	41/28891	0.121951	3.29896	2.88608	0.0170228	0.0751804	0.0534611	Hadh/Fndc5/Gpam/Slc25a25/Il6	5
GO:0035794	BP	positive regulation of mitochondrial membrane permeability	5/1068	41/28891	0.121951	3.29896	2.88608	0.0170228	0.0751804	0.0534611	Hip1r/Slc35f6/Acaa2/Bbc3/Ier3	5
GO:0046461	BP	neutral lipid catabolic process	5/1068	41/28891	0.121951	3.29896	2.88608	0.0170228	0.0751804	0.0534611	Abhd16a/Ldlr/Abhd2/Ces1d/Sorl1	5
GO:0046464	BP	acylglycerol catabolic process	5/1068	41/28891	0.121951	3.29896	2.88608	0.0170228	0.0751804	0.0534611	Abhd16a/Ldlr/Abhd2/Ces1d/Sorl1	5
GO:0048520	BP	positive regulation of behavior	5/1068	41/28891	0.121951	3.29896	2.88608	0.0170228	0.0751804	0.0534611	Casp1/Penk/Stra6/Npas2/Nr4a3	5
GO:0060603	BP	mammary gland duct morphogenesis	5/1068	41/28891	0.121951	3.29896	2.88608	0.0170228	0.0751804	0.0534611	Pgr/Slc12a2/Pthlh/Epha2/Ptch1	5
GO:0061436	BP	establishment of skin barrier	5/1068	41/28891	0.121951	3.29896	2.88608	0.0170228	0.0751804	0.0534611	Cysrt1/Klf4/Cldn1/Ncor2/Sfn	5
GO:0070849	BP	response to epidermal growth factor	5/1068	41/28891	0.121951	3.29896	2.88608	0.0170228	0.0751804	0.0534611	Sox9/Zfp36l1/Stat5b/Zfp36l2/Zfp36	5
GO:0071219	BP	cellular response to molecule of bacterial origin	20/1068	322/28891	0.0621118	1.68022	2.40484	0.0172196	0.0759699	0.0540226	Arid5a/Gch1/Sbno2/Nfkbia/Pdcd4/Il1a/Casp1/Axl/Slc12a2/Mir10a/Ang4/Mir30c-1/Ltf/Rara/Zfp36/Cebpb/Trib1/Cxcl16/Cfh/Il6	20
GO:0030595	BP	leukocyte chemotaxis	16/1068	240/28891	0.0666667	1.80343	2.44874	0.0172298	0.0759699	0.0540226	Padi2/Dpp4/Stk39/Vegfb/Lgmn/Cxcl14/Slc12a2/Camk1d/Itga9/Nbl1/Rarres2/Mtus1/Kit/Il16/Cxcl16/Dusp1	16
GO:1901990	BP	regulation of mitotic cell cycle phase transition	21/1068	343/28891	0.0612245	1.65621	2.39531	0.0172477	0.075986	0.054034	Cdc14a/Cdkn1b/Foxo4/Hyal1/Appl2/Cdkn1a/Lcmt1/Mbtps1/Mbd4/Foxn3/Ube2e2/Klf4/Nek6/Id2/Plk3/Ier3/Ccnd1/Smarca2/Zfp36l1/Rrm2/Zfp36l2	21
GO:0000280	BP	nuclear division	26/1068	450/28891	0.0577778	1.56298	2.3582	0.0173311	0.0762911	0.0542509	Rec8/Lif/Mapk15/Cdc14a/Cul9/Cdkn1b/Syde1/Lcmt1/Snhg15/Marf1/Mastl/Il1a/Prickle1/Akap8l/Piwil2/Msx1/Kifc2/Nfix/Fignl1/Sphk1/Spire2/Npr2/Ncapg2/Top2a/Catsperz/Hspa1a	26
GO:0007254	BP	JNK cascade	13/1068	181/28891	0.0718232	1.94293	2.4932	0.0173637	0.0763717	0.0543083	Gadd45a/Unc5cl/Tnfrsf19/Mdfi/Sh3rf2/Nod1/Il1a/Mfhas1/Rap2a/Map3k13/Gadd45g/Gadd45b/Trib1	13
GO:0090092	BP	regulation of transmembrane receptor protein serine/threonine kinase signaling pathway	17/1068	261/28891	0.0651341	1.76197	2.42275	0.0176926	0.0777546	0.0552917	Fermt1/Nrep/Spred3/Chrd/Msx1/Zfyve9/Tmem53/Pmepa1/Lrg1/Tgfb1i1/Itga3/Lrp2/Sorl1/Nbl1/Zfp703/Bambi/Tob1	17
GO:0045445	BP	myoblast differentiation	10/1068	125/28891	0.08	2.16412	2.55547	0.0177379	0.0778833	0.0553832	Sdc1/Sox9/Prickle1/Cdon/Cxcl14/Sox4/Neu2/Smarca2/Zfp36l1/Igfbp3	10
GO:0030510	BP	regulation of BMP signaling pathway	9/1068	107/28891	0.0841121	2.27536	2.58944	0.0177509	0.0778833	0.0553832	Chrd/Msx1/Tmem53/Itga3/Lrp2/Sorl1/Nbl1/Bambi/Tob1	9
GO:0008217	BP	regulation of blood pressure	15/1068	221/28891	0.0678733	1.83607	2.44447	0.0178674	0.0782025	0.0556102	Hmox1/Avp/Gch1/Stk39/Adamts16/G6pdx/Guca2b/Ece1/Id2/Klk1b21/Ier3/Adm/Rarres2/Wnk4/Ptgs2	15
GO:0019730	BP	antimicrobial humoral response	15/1068	221/28891	0.0678733	1.83607	2.44447	0.0178674	0.0782025	0.0556102	Bcl3/Defb1/H2-Q2/H2-Q4/Lgals4/Krt6a/Sprr2a1/Cxcl14/H2-T-ps/Hamp/Ang4/Adm/Ltf/Rarres2/Rnase4	15
GO:0031345	BP	negative regulation of cell projection organization	15/1068	221/28891	0.0678733	1.83607	2.44447	0.0178674	0.0782025	0.0556102	Rab3ip/Sema6a/Gfap/Draxin/Sema3e/Efemp1/Epha4/Adcy6/Sema3f/Tsku/Itga3/Sema4c/Ifrd1/Tsc1/Rap1gap2	15
GO:1905039	BP	carboxylic acid transmembrane transport	11/1068	144/28891	0.0763889	2.06643	2.51349	0.0181864	0.0795342	0.0565572	Slc23a1/Gfap/Slc1a5/Slc7a7/Slc16a12/Slc38a6/Tspo2/Arg2/Slc7a5/Lrp2/Lrrc8a	11
GO:1904019	BP	epithelial cell apoptotic process	12/1068	163/28891	0.0736196	1.99152	2.48714	0.0182701	0.0797769	0.0567298	Hmox1/Cdkn1b/Nupr1/Npc1/Pdcd4/Pgr/Akr1c18/Gper1/Wnt11/Zfp36l1/Gata2/Zfp36	12
GO:0001738	BP	morphogenesis of a polarized epithelium	8/1068	90/28891	0.0888889	2.40458	2.61469	0.0182866	0.0797769	0.0567298	Msn/Fzd2/Vangl2/Ttc8/Prickle1/Lama3/Wnt11/Tcf15	8
GO:0072028	BP	nephron morphogenesis	8/1068	90/28891	0.0888889	2.40458	2.61469	0.0182866	0.0797769	0.0567298	Sox9/Lif/Hey1/Adamts16/Lgr4/Fgf1/Ptch1/Wnk4	8
GO:0009395	BP	phospholipid catabolic process	6/1068	57/28891	0.105263	2.84753	2.73548	0.0183853	0.0800775	0.0569435	Pla2g5/Pla2g4a/Idh1/Abhd16a/Ldlr/Napepld	6
GO:0044818	BP	mitotic G2/M transition checkpoint	6/1068	57/28891	0.105263	2.84753	2.73548	0.0183853	0.0800775	0.0569435	Foxo4/Cdkn1a/Mbtps1/Mbd4/Foxn3/Ier3	6
GO:0006909	BP	phagocytosis	16/1068	242/28891	0.0661157	1.78853	2.41339	0.0184783	0.0804172	0.057185	Tgm2/Appl2/Pla2g5/Mst1r/Myo18a/Axl/Alox15/Ldlr/Nfix/Camk1d/Gata2/Sftpd/Rara/Sphk1/C3/Rab20	16
GO:0048145	BP	regulation of fibroblast proliferation	10/1068	126/28891	0.0793651	2.14694	2.52786	0.0186516	0.0806988	0.0573854	Lif/Cdkn1a/Nupr1/Dach1/Bmyc/Smarca2/Fbln1/Sphk1/Fosl2/Pdgfa	10
GO:0009154	BP	purine ribonucleotide catabolic process	5/1068	42/28891	0.119048	3.22042	2.82131	0.0187515	0.0806988	0.0573854	Pde9a/Nudt19/Ampd3/Urah/Pnp	5
GO:0009309	BP	amine biosynthetic process	5/1068	42/28891	0.119048	3.22042	2.82131	0.0187515	0.0806988	0.0573854	Gch1/Srm/Sat1/Dbh/Nr4a2	5
GO:0042401	BP	biogenic amine biosynthetic process	5/1068	42/28891	0.119048	3.22042	2.82131	0.0187515	0.0806988	0.0573854	Gch1/Srm/Sat1/Dbh/Nr4a2	5
GO:0071827	BP	plasma lipoprotein particle organization	5/1068	42/28891	0.119048	3.22042	2.82131	0.0187515	0.0806988	0.0573854	Acsl3/Mfsd2a/Pla2g5/Ces1d/Lcat	5
GO:0046849	BP	bone remodeling	9/1068	108/28891	0.0833333	2.25429	2.55858	0.0187518	0.0806988	0.0573854	Rab3d/Ceacam1/Ihh/Hamp/Tfrc/Ppargc1b/Lgr4/Epha2/Il6	9
GO:2000243	BP	positive regulation of reproductive process	9/1068	108/28891	0.0833333	2.25429	2.55858	0.0187518	0.0806988	0.0573854	Sox9/Mapk15/Defb1/Syde1/P2ry2/Piwil2/Msx1/Drd4/Npr2	9
GO:0030318	BP	melanocyte differentiation	4/1068	28/28891	0.142857	3.8645	2.97108	0.0187535	0.0806988	0.0573854	Mlph/Adamts9/Hps4/Kit	4
GO:0036315	BP	cellular response to sterol	4/1068	28/28891	0.142857	3.8645	2.97108	0.0187535	0.0806988	0.0573854	Ces1e/Ces1d/Insig1/Ptch1	4
GO:0045723	BP	positive regulation of fatty acid biosynthetic process	4/1068	28/28891	0.142857	3.8645	2.97108	0.0187535	0.0806988	0.0573854	Avp/Pla2g4a/Slc45a3/Ptgs2	4
GO:0046039	BP	GTP metabolic process	4/1068	28/28891	0.142857	3.8645	2.97108	0.0187535	0.0806988	0.0573854	Nme1/Ampd3/Pnp/Entpd7	4
GO:0046471	BP	phosphatidylglycerol metabolic process	4/1068	28/28891	0.142857	3.8645	2.97108	0.0187535	0.0806988	0.0573854	Pla2g5/Pla2g4a/Pgs1/Gpam	4
GO:0060445	BP	branching involved in salivary gland morphogenesis	4/1068	28/28891	0.142857	3.8645	2.97108	0.0187535	0.0806988	0.0573854	Tgm2/Ntn4/Pdgfa/Il6	4
GO:0071276	BP	cellular response to cadmium ion	4/1068	28/28891	0.142857	3.8645	2.97108	0.0187535	0.0806988	0.0573854	Hmox1/Slc39a8/Fos/Mt2	4
GO:1903825	BP	organic acid transmembrane transport	11/1068	145/28891	0.0758621	2.05218	2.48854	0.0190461	0.0818923	0.058234	Slc23a1/Gfap/Slc1a5/Slc7a7/Slc16a12/Slc38a6/Tspo2/Arg2/Slc7a5/Lrp2/Lrrc8a	11
GO:0032640	BP	tumor necrosis factor production	15/1068	223/28891	0.0672646	1.81961	2.40723	0.0192153	0.0825535	0.0587042	Arid5a/Bcl3/H2-Q2/H2-Q4/Foxp1/Nod1/Il1a/Axl/H2-T-ps/Arg2/Ltf/Rara/Errfi1/Zfp36/Il6	15
GO:0002088	BP	lens development in camera-type eye	8/1068	91/28891	0.0879121	2.37815	2.57976	0.0194219	0.0833745	0.059288	Cdkn1b/Tmod1/Six5/Spred3/Cdon/Atf4/Epha2/Bcar3	8
GO:0044403	BP	biological process involved in symbiotic interaction	17/1068	264/28891	0.0643939	1.74195	2.37273	0.0195421	0.0834049	0.0593097	Ctsb/Avp/Trim10/Stom/Trim59/Cysrt1/Npc1/Axl/Sprr2a1/Rrp1b/Napepld/Gpx2/Fasn/Fbln1/St6galnac1/Ltf/Vps37b	17
GO:0050764	BP	regulation of phagocytosis	10/1068	127/28891	0.0787402	2.13004	2.50051	0.0195995	0.0834049	0.0593097	Tgm2/Appl2/Pla2g5/Myo18a/Alox15/Camk1d/Gata2/Sftpd/Sphk1/C3	10
GO:0055088	BP	lipid homeostasis	13/1068	184/28891	0.0706522	1.91125	2.42945	0.0196111	0.0834049	0.0593097	Rbp1/Lima1/Npc1/Ces1e/Ldlr/Ces1d/Tsku/Insig1/Scd1/Gpam/Errfi1/Cebpa/Lcat	13
GO:0002024	BP	diet induced thermogenesis	3/1068	16/28891	0.1875	5.07216	3.19213	0.0196777	0.0834049	0.0593097	Clic5/Appl2/Sorl1	3
GO:0003096	BP	renal sodium ion transport	3/1068	16/28891	0.1875	5.07216	3.19213	0.0196777	0.0834049	0.0593097	Stk39/Guca2b/Wnk4	3
GO:0009128	BP	purine nucleoside monophosphate catabolic process	3/1068	16/28891	0.1875	5.07216	3.19213	0.0196777	0.0834049	0.0593097	Ampd3/Urah/Pnp	3
GO:0019377	BP	glycolipid catabolic process	3/1068	16/28891	0.1875	5.07216	3.19213	0.0196777	0.0834049	0.0593097	Hexb/Hexa/Neu2	3
GO:0019732	BP	antifungal humoral response	3/1068	16/28891	0.1875	5.07216	3.19213	0.0196777	0.0834049	0.0593097	Ang4/Ltf/Rarres2	3
GO:0042454	BP	ribonucleoside catabolic process	3/1068	16/28891	0.1875	5.07216	3.19213	0.0196777	0.0834049	0.0593097	Urah/Pnp/Enpp4	3
GO:0051151	BP	negative regulation of smooth muscle cell differentiation	3/1068	16/28891	0.1875	5.07216	3.19213	0.0196777	0.0834049	0.0593097	Foxo4/Pdcd4/Rcan1	3
GO:0070141	BP	response to UV-A	3/1068	16/28891	0.1875	5.07216	3.19213	0.0196777	0.0834049	0.0593097	Timp1/Ccnd1/Mme	3
GO:0072109	BP	glomerular mesangium development	3/1068	16/28891	0.1875	5.07216	3.19213	0.0196777	0.0834049	0.0593097	Il6ra/Gpr4/Egr1	3
GO:0090136	BP	epithelial cell-cell adhesion	3/1068	16/28891	0.1875	5.07216	3.19213	0.0196777	0.0834049	0.0593097	Itgb5/Ihh/Kit	3
GO:0106380	BP	purine ribonucleotide salvage	3/1068	16/28891	0.1875	5.07216	3.19213	0.0196777	0.0834049	0.0593097	Ampd3/Pnp/Gmpr	3
GO:1902043	BP	positive regulation of extrinsic apoptotic signaling pathway via death domain receptors	3/1068	16/28891	0.1875	5.07216	3.19213	0.0196777	0.0834049	0.0593097	Mal/Timp3/Atf3	3
GO:1903019	BP	negative regulation of glycoprotein metabolic process	3/1068	16/28891	0.1875	5.07216	3.19213	0.0196777	0.0834049	0.0593097	Bace2/Hbegf/Jak3	3
GO:0010660	BP	regulation of muscle cell apoptotic process	9/1068	109/28891	0.0825688	2.23361	2.52806	0.019793	0.0838275	0.0596102	Hmox1/Nupr1/Capn1/Pdcd4/Fbxo32/Slc7a5/Igfbp3/Atf4/Nr4a3	9
GO:0032816	BP	positive regulation of natural killer cell activation	6/1068	58/28891	0.103448	2.79843	2.68609	0.0198855	0.0840865	0.0597943	Stat5a/H2-Q2/H2-Q4/Axl/H2-T-ps/Stat5b	6
GO:0070229	BP	negative regulation of lymphocyte apoptotic process	6/1068	58/28891	0.103448	2.79843	2.68609	0.0198855	0.0840865	0.0597943	Bcl3/Foxp1/Pnp/Arg2/Gpam/Jak3	6
GO:0002456	BP	T cell mediated immunity	12/1068	165/28891	0.0727273	1.96738	2.44152	0.0199041	0.0840986	0.0598029	Arid5a/Dpp4/H2-Q2/H2-Q4/Stx11/Muc4/Pnp/Ripk3/H2-T-ps/H60c/Fosl2/Il6	12
GO:0046634	BP	regulation of alpha-beta T cell activation	11/1068	146/28891	0.0753425	2.03813	2.46379	0.0199356	0.0841654	0.0598504	Bcl6/H2-Q2/H2-Q4/Il4ra/Pnp/Ihh/H2-T-ps/Arg2/Rara/Jak3/Il6	11
GO:0001906	BP	cell killing	18/1068	286/28891	0.0629371	1.70254	2.33933	0.0204316	0.0861918	0.0612915	Stat5a/H2-Q2/H2-Q4/Stx11/Cd59a/Muc4/Fgl2/Ceacam1/Pnp/Cxcl14/Ripk3/H2-T-ps/Hamp/H60c/Ltf/Stat5b/C3/Cfh	18
GO:0071216	BP	cellular response to biotic stimulus	21/1068	349/28891	0.0601719	1.62774	2.31158	0.0204603	0.0862449	0.0613292	Arid5a/Gch1/Sbno2/Nfkbia/Pdcd4/Il1a/Casp1/Axl/Slc12a2/Mir10a/Txnip/Ang4/Mir30c-1/Ltf/Rara/Zfp36/Cebpb/Trib1/Cxcl16/Cfh/Il6	21
GO:0009124	BP	nucleoside monophosphate biosynthetic process	5/1068	43/28891	0.116279	3.14552	2.75846	0.0205918	0.0864545	0.0614783	Rfk/Nme1/Ampd3/Pnp/Gmpr	5
GO:0019755	BP	one-carbon compound transport	5/1068	43/28891	0.116279	3.14552	2.75846	0.0205918	0.0864545	0.0614783	Aqp3/Aqp8/Slc39a8/Slc26a6/Car12	5
GO:0043277	BP	apoptotic cell clearance	5/1068	43/28891	0.116279	3.14552	2.75846	0.0205918	0.0864545	0.0614783	Tgm2/Axl/Alox15/Rara/C3	5
GO:0061081	BP	positive regulation of myeloid leukocyte cytokine production involved in immune response	5/1068	43/28891	0.116279	3.14552	2.75846	0.0205918	0.0864545	0.0614783	Nod1/Ddx21/Casp1/Kit/Nr4a3	5
GO:1905710	BP	positive regulation of membrane permeability	5/1068	43/28891	0.116279	3.14552	2.75846	0.0205918	0.0864545	0.0614783	Hip1r/Slc35f6/Acaa2/Bbc3/Ier3	5
GO:0061333	BP	renal tubule morphogenesis	8/1068	92/28891	0.0869565	2.3523	2.54529	0.0206067	0.0864545	0.0614783	Sox9/Hey1/Hdac5/Adamts16/Lgr4/Fgf1/Ptch1/Wnk4	8
GO:0008064	BP	regulation of actin polymerization or depolymerization	12/1068	166/28891	0.0722892	1.95553	2.41894	0.0207607	0.087001	0.0618668	Add2/Arhgap18/Hip1r/Tmod1/Lima1/Capn1/Tmod2/Alox15/Avil/Arhgap40/Csf3/Actn2	12
GO:0002763	BP	positive regulation of myeloid leukocyte differentiation	7/1068	75/28891	0.0933333	2.52481	2.59051	0.0208018	0.087001	0.0618668	Stat5a/Lif/Id2/Ppargc1b/Zfp36l1/Fos/Trib1	7
GO:0046637	BP	regulation of alpha-beta T cell differentiation	7/1068	75/28891	0.0933333	2.52481	2.59051	0.0208018	0.087001	0.0618668	Bcl6/Il4ra/Pnp/Ihh/Rara/Jak3/Il6	7
GO:0050805	BP	negative regulation of synaptic transmission	7/1068	75/28891	0.0933333	2.52481	2.59051	0.0208018	0.087001	0.0618668	Grid2ip/Kcnq4/Penk/Bche/Drd4/Plk2/Ptgs2	7
GO:0046688	BP	response to copper ion	4/1068	29/28891	0.137931	3.73124	2.88306	0.0211336	0.0881827	0.0627072	Il1a/Sord/Lcat/Mt2	4
GO:0048634	BP	regulation of muscle organ development	4/1068	29/28891	0.137931	3.73124	2.88306	0.0211336	0.0881827	0.0627072	Hdac5/Cdon/Erbb3/Il6	4
GO:1903319	BP	positive regulation of protein maturation	4/1068	29/28891	0.137931	3.73124	2.88306	0.0211336	0.0881827	0.0627072	Nkd2/Plgrkt/Sox4/Meltf	4
GO:0048167	BP	regulation of synaptic plasticity	23/1068	393/28891	0.0585242	1.58317	2.28055	0.0211562	0.0882085	0.0627255	Rin1/Grip1/Gfap/Syt12/Lzts1/Pde9a/Rims3/Grid2ip/Lgmn/Chrd/Prkar1b/Calb1/Vgf/Epha4/Penk/Mme/Egr1/Mir30c-1/Atf4/Rara/Kit/Plk2/Ptgs2	23
GO:0050770	BP	regulation of axonogenesis	13/1068	186/28891	0.0698925	1.8907	2.38762	0.0212263	0.0884318	0.0628843	Tnfrsf12a/Sema6a/Ret/Draxin/Sema3e/L1cam/Epha4/Sema3f/Islr2/Map1b/Map3k13/Sema4c/Ifrd1	13
GO:0071706	BP	tumor necrosis factor superfamily cytokine production	15/1068	226/28891	0.0663717	1.79545	2.35207	0.0213804	0.0890048	0.0632918	Arid5a/Bcl3/H2-Q2/H2-Q4/Foxp1/Nod1/Il1a/Axl/H2-T-ps/Arg2/Ltf/Rara/Errfi1/Zfp36/Il6	15
GO:0034612	BP	response to tumor necrosis factor	14/1068	206/28891	0.0679612	1.83845	2.36615	0.0214118	0.0890194	0.0633021	Slc22a5/Gch1/Peli3/Nfkbia/Casp1/Gper1/Slc22a21/Zfp36l1/Sphk1/Zfp36l2/Zfp36/Cebpa/Cxcl16/Il6	14
GO:0032673	BP	regulation of interleukin-4 production	6/1068	59/28891	0.101695	2.751	2.63774	0.0214668	0.0890194	0.0633021	H2-Q2/H2-Q4/H2-T-ps/Slc7a5/Rara/Cebpb	6
GO:1900271	BP	regulation of long-term synaptic potentiation	6/1068	59/28891	0.101695	2.751	2.63774	0.0214668	0.0890194	0.0633021	Pde9a/Lgmn/Prkar1b/Calb1/Epha4/Mme	6
GO:1901607	BP	alpha-amino acid biosynthetic process	6/1068	59/28891	0.101695	2.751	2.63774	0.0214668	0.0890194	0.0633021	Ilvbl/Adi1/Plod3/Pycr2/Phgdh/Asns	6
GO:2000649	BP	regulation of sodium ion transmembrane transporter activity	6/1068	59/28891	0.101695	2.751	2.63774	0.0214668	0.0890194	0.0633021	Grip1/Stk39/Stom/Gper1/Drd4/Klhl24	6
GO:0032956	BP	regulation of actin cytoskeleton organization	21/1068	351/28891	0.0598291	1.61847	2.28402	0.0216283	0.0896172	0.0637273	Add2/Arhgap18/Hip1r/Pdlim4/Akap13/Tmod1/Lima1/Capn1/Tmod2/Arhgef19/Vangl2/Ttc8/Il1a/Alox15/Avil/Wnt11/Cgnl1/Arhgap40/Tsc1/Csf3/Actn2	21
GO:0016052	BP	carbohydrate catabolic process	12/1068	167/28891	0.0718563	1.94382	2.39653	0.0216444	0.0896172	0.0637273	Aldoc/Nupr1/Gabarapl1/Hexb/Hexa/Gale/Hk2/Khk/Ier3/Neu2/Sord/Hsd11b1	12
GO:0031348	BP	negative regulation of defense response	20/1068	330/28891	0.0606061	1.63948	2.28906	0.0217597	0.0900251	0.0640173	Enpp3/Cd200/Pla2g5/Dtx4/H2-Q2/H2-Q4/Slc39a8/Socs3/Fgl2/Mfhas1/Ceacam1/Ldlr/Ier3/H2-T-ps/Hamp/Gpx2/Arg2/Gper1/Ets1/Zfp36	20
GO:0042310	BP	vasoconstriction	9/1068	111/28891	0.0810811	2.19336	2.46801	0.0219997	0.0909479	0.0646735	Avp/G6pdx/Dusp5/Adra2a/Adra2c/Adm/Rbfox2/Dbh/Ptgs2	9
GO:0034248	BP	regulation of amide metabolic process	27/1068	482/28891	0.0560166	1.51533	2.23533	0.0221329	0.0914282	0.065015	Bcl3/Krt13/Nolc1/Bzw2/Mrps27/Krt17/Pdk2/Piwil2/Epha4/Sox4/Gsap/Eif4ebp1/Zfp36l1/Rbm24/Sorl1/Hsd11b1/Tsc1/Rara/Sphk1/Noct/Zfp36l2/Ppp1r15a/Zfp36/Btg2/Pde12/Tob1/Il6	27
GO:0008207	BP	C21-steroid hormone metabolic process	5/1068	44/28891	0.113636	3.07403	2.69742	0.0225461	0.0927069	0.0659243	Clcn2/Akr1c18/Srd5a1/Egr1/Stat5b	5
GO:0010543	BP	regulation of platelet activation	5/1068	44/28891	0.113636	3.07403	2.69742	0.0225461	0.0927069	0.0659243	Il6ra/Pla2g4a/Ceacam1/Pdgfa/Il6	5
GO:0032660	BP	regulation of interleukin-17 production	5/1068	44/28891	0.113636	3.07403	2.69742	0.0225461	0.0927069	0.0659243	Arid5a/Arg2/Slc7a5/Sphk1/Il6	5
GO:0042220	BP	response to cocaine	5/1068	44/28891	0.113636	3.07403	2.69742	0.0225461	0.0927069	0.0659243	Tgm2/Hdac5/Pgr/Drd4/Homer1	5
GO:0046006	BP	regulation of activated T cell proliferation	5/1068	44/28891	0.113636	3.07403	2.69742	0.0225461	0.0927069	0.0659243	Stat5a/Ripk3/Gpam/Stat5b/Jak3	5
GO:0060219	BP	camera-type eye photoreceptor cell differentiation	5/1068	44/28891	0.113636	3.07403	2.69742	0.0225461	0.0927069	0.0659243	Sox9/Rp1/Ttc8/Ihh/Cfh	5
GO:0071675	BP	regulation of mononuclear cell migration	10/1068	130/28891	0.0769231	2.08088	2.41995	0.0226544	0.0930809	0.0661903	Padi2/Msn/Stk39/Cd200/Lgmn/Cxcl14/Ripk3/Nbl1/Rarres2/Dusp1	10
GO:0050871	BP	positive regulation of B cell activation	8/1068	94/28891	0.0851064	2.30226	2.47767	0.0231282	0.0942307	0.0670079	Stat5a/Bcl6/Cdkn1a/Mad2l2/Pnp/Tfrc/Stat5b/Il6	8
GO:0051341	BP	regulation of oxidoreductase activity	8/1068	94/28891	0.0851064	2.30226	2.47767	0.0231282	0.0942307	0.0670079	Gch1/Sdhaf4/Rfk/Nod1/Il1a/Ripk3/Arg2/Etfbkmt	8
GO:0006826	BP	iron ion transport	6/1068	60/28891	0.1	2.70515	2.59039	0.0231309	0.0942307	0.0670079	Slc39a8/Hamp/Tfrc/Meltf/Lcn2/Ltf	6
GO:0007595	BP	lactation	6/1068	60/28891	0.1	2.70515	2.59039	0.0231309	0.0942307	0.0670079	Stat5a/Cdo1/Nme1/Ccnd1/Stat5b/Prl8a2	6
GO:0022613	BP	ribonucleoprotein complex biogenesis	25/1068	440/28891	0.0568182	1.53702	2.22394	0.0231509	0.0942307	0.0670079	Rrp12/Bysl/Nop56/Urb1/Grwd1/Utp14a/Nop2/Mphosph10/Utp14b/Znhit6/Pwp2/Isg20/Tsr1/Sdad1/Rrp15/Mrm3/Ddx21/Heatr1/Ppan/Nop58/Bop1/Nle1/Rrp1b/Rpp38/Tsc1	25
GO:0072676	BP	lymphocyte migration	9/1068	112/28891	0.0803571	2.17378	2.43846	0.0231667	0.0942307	0.0670079	Padi2/Msn/Stk39/Cd200/Cxcl14/Slc12a2/Ripk3/Fut4/Cxcl16	9
GO:0003334	BP	keratinocyte development	3/1068	17/28891	0.176471	4.77379	3.04935	0.0232504	0.0942307	0.0670079	Palld/Sfn/Fosl2	3
GO:0009226	BP	nucleotide-sugar biosynthetic process	3/1068	17/28891	0.176471	4.77379	3.04935	0.0232504	0.0942307	0.0670079	Gmppb/Gnpda1/Uap1	3
GO:0015693	BP	magnesium ion transport	3/1068	17/28891	0.176471	4.77379	3.04935	0.0232504	0.0942307	0.0670079	Nipal3/Cnnm4/Slc41a3	3
GO:0030299	BP	intestinal cholesterol absorption	3/1068	17/28891	0.176471	4.77379	3.04935	0.0232504	0.0942307	0.0670079	Lima1/Npc1/Ldlr	3
GO:0042711	BP	maternal behavior	3/1068	17/28891	0.176471	4.77379	3.04935	0.0232504	0.0942307	0.0670079	Avp/Crebrf/Dbh	3
GO:0060100	BP	positive regulation of phagocytosis, engulfment	3/1068	17/28891	0.176471	4.77379	3.04935	0.0232504	0.0942307	0.0670079	Appl2/Gata2/C3	3
GO:0061577	BP	calcium ion transmembrane transport via high voltage-gated calcium channel	3/1068	17/28891	0.176471	4.77379	3.04935	0.0232504	0.0942307	0.0670079	Cacnb3/G6pdx/Sestd1	3
GO:0071498	BP	cellular response to fluid shear stress	3/1068	17/28891	0.176471	4.77379	3.04935	0.0232504	0.0942307	0.0670079	Hdac5/Klf4/Ptgs2	3
GO:0097531	BP	mast cell migration	3/1068	17/28891	0.176471	4.77379	3.04935	0.0232504	0.0942307	0.0670079	Vegfb/Stat5b/Kit	3
GO:1905155	BP	positive regulation of membrane invagination	3/1068	17/28891	0.176471	4.77379	3.04935	0.0232504	0.0942307	0.0670079	Appl2/Gata2/C3	3
GO:1905288	BP	vascular associated smooth muscle cell apoptotic process	3/1068	17/28891	0.176471	4.77379	3.04935	0.0232504	0.0942307	0.0670079	Pdcd4/Slc7a5/Atf4	3
GO:1905459	BP	regulation of vascular associated smooth muscle cell apoptotic process	3/1068	17/28891	0.176471	4.77379	3.04935	0.0232504	0.0942307	0.0670079	Pdcd4/Slc7a5/Atf4	3
GO:0030832	BP	regulation of actin filament length	12/1068	169/28891	0.0710059	1.92082	2.35216	0.0234949	0.0950782	0.0676106	Add2/Arhgap18/Hip1r/Tmod1/Lima1/Capn1/Tmod2/Alox15/Avil/Arhgap40/Csf3/Actn2	12
GO:0050680	BP	negative regulation of epithelial cell proliferation	12/1068	169/28891	0.0710059	1.92082	2.35216	0.0234949	0.0950782	0.0676106	Krt4/Sox9/Cdkn1b/Aqp11/Ift122/Nupr1/Irf6/Ceacam1/Sfn/Ptch1/Tinf2/Sparc	12
GO:0099003	BP	vesicle-mediated transport in synapse	17/1068	270/28891	0.062963	1.70324	2.27458	0.0236821	0.0950808	0.0676124	Ap3b2/Grip1/Syt12/Pls3/Syde1/Cspg5/Rims3/Stx11/Atp6v1d/P2ry2/Clstn1/Syt6/Prkar1b/Atp6v1g2/Drd4/Atp6v0a4/Syn2	17
GO:0001919	BP	regulation of receptor recycling	4/1068	30/28891	0.133333	3.60687	2.79886	0.0236905	0.0950808	0.0676124	Ece1/Ldlr/Tbc1d16/Ramp3	4
GO:0007350	BP	blastoderm segmentation	4/1068	30/28891	0.133333	3.60687	2.79886	0.0236905	0.0950808	0.0676124	Chrd/Sema3f/Pcsk6/Tcf7l1	4
GO:0030224	BP	monocyte differentiation	4/1068	30/28891	0.133333	3.60687	2.79886	0.0236905	0.0950808	0.0676124	Foxp1/Bmyc/Fasn/Zfp36l1	4
GO:0045932	BP	negative regulation of muscle contraction	4/1068	30/28891	0.133333	3.60687	2.79886	0.0236905	0.0950808	0.0676124	Adra2a/Arg2/Adra2c/Ptgs2	4
GO:0046639	BP	negative regulation of alpha-beta T cell differentiation	4/1068	30/28891	0.133333	3.60687	2.79886	0.0236905	0.0950808	0.0676124	Bcl6/Il4ra/Ihh/Jak3	4
GO:0046885	BP	regulation of hormone biosynthetic process	4/1068	30/28891	0.133333	3.60687	2.79886	0.0236905	0.0950808	0.0676124	Clcn2/Stc2/H6pd/Egr1	4
GO:0051156	BP	glucose 6-phosphate metabolic process	4/1068	30/28891	0.133333	3.60687	2.79886	0.0236905	0.0950808	0.0676124	G6pdx/Hk2/H6pd/Hsd11b1	4
GO:0061484	BP	hematopoietic stem cell homeostasis	4/1068	30/28891	0.133333	3.60687	2.79886	0.0236905	0.0950808	0.0676124	Nle1/Sox4/Smarca2/Gata2	4
GO:0098869	BP	cellular oxidant detoxification	4/1068	30/28891	0.133333	3.60687	2.79886	0.0236905	0.0950808	0.0676124	Gch1/Cat/Gpx2/Gpx3	4
GO:1901658	BP	glycosyl compound catabolic process	4/1068	30/28891	0.133333	3.60687	2.79886	0.0236905	0.0950808	0.0676124	Urah/Nudt1/Pnp/Enpp4	4
GO:0034341	BP	response to type II interferon	11/1068	150/28891	0.0733333	1.98378	2.36673	0.0238016	0.0953842	0.0678282	Slc22a5/Gch1/Stx11/Slc26a6/Myo18a/Casp1/Jak1/Slc22a21/Rab20/Pde12/Cxcl16	11
GO:0090316	BP	positive regulation of intracellular protein transport	11/1068	150/28891	0.0733333	1.98378	2.36673	0.0238016	0.0953842	0.0678282	Stom/Cacnb3/Zfand1/Bbc3/Plk3/Sfn/Gper1/Sorl1/Prr5l/Il6/Ptgs2	11
GO:0022408	BP	negative regulation of cell-cell adhesion	14/1068	209/28891	0.0669856	1.81206	2.30842	0.0238867	0.0956536	0.0680198	Bcl6/Pla2g5/Muc4/Fgl2/Il4ra/Klf4/Mad2l2/Ceacam1/Ihh/Arg2/Sftpd/Zfp703/Cebpb/Jak3	14
GO:0019233	BP	sensory perception of pain	8/1068	95/28891	0.0842105	2.27802	2.44451	0.024467	0.0978317	0.0695686	Cacnb3/Hoxb8/Cxcr4/Fabp5/Penk/Nipsnap1/Mme/Tmem120a	8
GO:1901879	BP	regulation of protein depolymerization	8/1068	95/28891	0.0842105	2.27802	2.44451	0.024467	0.0978317	0.0695686	Add2/Rp1/Tmod1/Lima1/Tmod2/Avil/Map1b/Actn2	8
GO:0034763	BP	negative regulation of transmembrane transport	11/1068	151/28891	0.0728477	1.97064	2.34293	0.024848	0.0990378	0.0704263	Grip1/Appl2/Stk39/Cacnb3/Fabp5/Sestd1/Grb10/Hamp/Drd4/Actn2/Upk3b	11
GO:0010212	BP	response to ionizing radiation	10/1068	132/28891	0.0757576	2.04936	2.36745	0.0248737	0.0990378	0.0704263	Aen/Gadd45a/Cdkn1a/Bbc3/Pnp/Net1/Bmyc/Fignl1/Lrp2/Egr1	10
GO:0045931	BP	positive regulation of mitotic cell cycle	10/1068	132/28891	0.0757576	2.04936	2.36745	0.0248737	0.0990378	0.0704263	Stat5a/Hyal1/Lgmn/Ube2e2/Ccnd1/Asns/Eif4ebp1/Rrm2/Stat5b/Sphk1	10
GO:0001974	BP	blood vessel remodeling	6/1068	61/28891	0.0983607	2.6608	2.54401	0.0248794	0.0990378	0.0704263	Tgm2/Lif/Axl/Ceacam1/Npr2/Dbh	6
GO:0002066	BP	columnar/cuboidal epithelial cell development	6/1068	61/28891	0.0983607	2.6608	2.54401	0.0248794	0.0990378	0.0704263	Il6st/Pgr/Fasn/Gsdmc2/Gata2/Rara	6
GO:0035924	BP	cellular response to vascular endothelial growth factor stimulus	6/1068	61/28891	0.0983607	2.6608	2.54401	0.0248794	0.0990378	0.0704263	Sema6a/Vegfb/Gab1/Egr3/Sphk1/Nr4a1	6
GO:0006919	BP	activation of cysteine-type endopeptidase activity involved in apoptotic process	7/1068	78/28891	0.0897436	2.4277	2.4737	0.0252096	0.100055	0.0711498	Hip1r/Ret/Nod1/Bbc3/Cycs/Khdc1a/F3	7
GO:0007566	BP	embryo implantation	7/1068	78/28891	0.0897436	2.4277	2.4737	0.0252096	0.100055	0.0711498	Timp1/Lif/Syde1/Tead4/Errfi1/Vmp1/Ptgs2	7
GO:0043279	BP	response to alkaloid	7/1068	78/28891	0.0897436	2.4277	2.4737	0.0252096	0.100055	0.0711498	Tgm2/Hdac5/Pgr/Tmem38a/Bche/Drd4/Homer1	7
GO:1901606	BP	alpha-amino acid catabolic process	7/1068	78/28891	0.0897436	2.4277	2.4737	0.0252096	0.100055	0.0711498	Cdo1/Aldh6a1/Mccc2/Hmgcll1/Amt/Arg2/Gldc	7
GO:2001236	BP	regulation of extrinsic apoptotic signaling pathway	12/1068	171/28891	0.0701754	1.89835	2.30839	0.0254592	0.100971	0.0718012	Hmox1/Tnfrsf12a/Peli3/Ret/Mal/Itga6/Timp3/Gper1/Ppp2r1b/Jak3/Dbh/Atf3	12
GO:1990138	BP	neuron projection extension	14/1068	211/28891	0.0663507	1.79489	2.27046	0.025651	0.101657	0.0722887	Tnfrsf12a/Sema6a/Draxin/Sema3e/Cxcr4/Prickle1/L1cam/Sema3f/Islr2/Map1b/Map3k13/Olfm1/Sema4c/Ifrd1	14
GO:0042552	BP	myelination	13/1068	191/28891	0.0680628	1.8412	2.28525	0.0256968	0.101763	0.0723641	Mall/B4galt5/Hexb/Hexa/Mal/Cxcr4/Nab2/Erbb3/Cmtm8/Pllp/Sh3tc2/Tsc1/Rara	13
GO:0003007	BP	heart morphogenesis	18/1068	294/28891	0.0612245	1.65621	2.21573	0.0260239	0.102982	0.0732313	Sox9/Hey1/Fgfrl1/Pim1/Fhl2/Fzd2/Vangl2/Pdcd4/Prickle1/Msx1/Ncor2/Id2/Ihh/Sox4/Wnt11/Rbm20/Lrp2/Ptch1	18
GO:0009132	BP	nucleoside diphosphate metabolic process	4/1068	31/28891	0.129032	3.49052	2.71819	0.0264267	0.104177	0.0740809	Entpd5/Ampd3/Rrm2/Entpd7	4
GO:0050995	BP	negative regulation of lipid catabolic process	4/1068	31/28891	0.129032	3.49052	2.71819	0.0264267	0.104177	0.0740809	Mfsd2a/Adra2a/Etfbkmt/Sorl1	4
GO:0120255	BP	olefinic compound biosynthetic process	4/1068	31/28891	0.129032	3.49052	2.71819	0.0264267	0.104177	0.0740809	Clcn2/Akr1c18/H6pd/Egr1	4
GO:1903055	BP	positive regulation of extracellular matrix organization	4/1068	31/28891	0.129032	3.49052	2.71819	0.0264267	0.104177	0.0740809	Sox9/Mad2l2/Meltf/Il6	4
GO:2000737	BP	negative regulation of stem cell differentiation	4/1068	31/28891	0.129032	3.49052	2.71819	0.0264267	0.104177	0.0740809	Prickle1/Zfp36l2/Zfp36/Tcf15	4
GO:0006959	BP	humoral immune response	20/1068	337/28891	0.0593472	1.60543	2.1903	0.0264423	0.104177	0.0740809	Bcl3/Defb1/H2-Q2/H2-Q4/Lgals4/Cd59a/Krt6a/Sprr2a1/Cxcl14/H2-T-ps/Hamp/Ang4/Adm/C1s1/Ltf/C1ra/Rarres2/C3/Cfh/Rnase4	20
GO:0032970	BP	regulation of actin filament-based process	23/1068	402/28891	0.0572139	1.54772	2.16667	0.0265869	0.104585	0.074371	Stc1/Add2/Arhgap18/Hip1r/Pdlim4/Akap13/Dsc2/Tmod1/Lima1/Capn1/Tmod2/Arhgef19/Vangl2/Ttc8/Il1a/Alox15/Avil/Wnt11/Cgnl1/Arhgap40/Tsc1/Csf3/Actn2	23
GO:0001755	BP	neural crest cell migration	6/1068	62/28891	0.0967742	2.61789	2.49854	0.0267139	0.104585	0.074371	Sema6a/Nrtn/Ret/Sema3e/Sema3f/Sema4c	6
GO:0031342	BP	negative regulation of cell killing	6/1068	62/28891	0.0967742	2.61789	2.49854	0.0267139	0.104585	0.074371	H2-Q2/H2-Q4/Cd59a/Muc4/Ceacam1/H2-T-ps	6
GO:0042446	BP	hormone biosynthetic process	6/1068	62/28891	0.0967742	2.61789	2.49854	0.0267139	0.104585	0.074371	Clcn2/Stc2/H6pd/Srd5a1/Hsd17b2/Egr1	6
GO:0030835	BP	negative regulation of actin filament depolymerization	5/1068	46/28891	0.108696	2.94038	2.58041	0.0268054	0.104585	0.074371	Add2/Tmod1/Lima1/Tmod2/Avil	5
GO:0032656	BP	regulation of interleukin-13 production	5/1068	46/28891	0.108696	2.94038	2.58041	0.0268054	0.104585	0.074371	H2-Q2/H2-Q4/H2-T-ps/Arg2/Rara	5
GO:0071825	BP	protein-lipid complex organization	5/1068	46/28891	0.108696	2.94038	2.58041	0.0268054	0.104585	0.074371	Acsl3/Mfsd2a/Pla2g5/Ces1d/Lcat	5
GO:0090181	BP	regulation of cholesterol metabolic process	5/1068	46/28891	0.108696	2.94038	2.58041	0.0268054	0.104585	0.074371	Aqp8/Ces1e/Ldlr/Ces1d/Fgf1	5
GO:0048146	BP	positive regulation of fibroblast proliferation	7/1068	79/28891	0.0886076	2.39697	2.43596	0.0268106	0.104585	0.074371	Lif/Cdkn1a/Bmyc/Fbln1/Sphk1/Fosl2/Pdgfa	7
GO:0006913	BP	nucleocytoplasmic transport	21/1068	359/28891	0.0584958	1.5824	2.1755	0.0268219	0.104585	0.074371	Bcl3/Nolc1/Cdkn1b/Appl2/Fermt1/Cdkn1a/Akap13/Nfkbia/Tmco6/Sdad1/Ptpn14/Prickle1/Akap8l/Tmem53/Sfn/Ier3/Gper1/Txnip/Tsc1/Il6/Ptgs2	21
GO:0051169	BP	nuclear transport	21/1068	359/28891	0.0584958	1.5824	2.1755	0.0268219	0.104585	0.074371	Bcl3/Nolc1/Cdkn1b/Appl2/Fermt1/Cdkn1a/Akap13/Nfkbia/Tmco6/Sdad1/Ptpn14/Prickle1/Akap8l/Tmem53/Sfn/Ier3/Gper1/Txnip/Tsc1/Il6/Ptgs2	21
GO:0051702	BP	biological process involved in interaction with symbiont	9/1068	115/28891	0.0782609	2.11707	2.35165	0.026932	0.104585	0.074371	Stom/Cysrt1/Sprr2a1/Rrp1b/Napepld/Gpx2/Fasn/St6galnac1/Ltf	9
GO:0001936	BP	regulation of endothelial cell proliferation	11/1068	153/28891	0.0718954	1.94488	2.29589	0.0270402	0.104585	0.074371	Hmox1/Stat5a/Vegfb/Lrg1/Egr3/Ang4/Gata2/F3/Nr4a1/Dbh/Sparc	11
GO:0003231	BP	cardiac ventricle development	11/1068	153/28891	0.0718954	1.94488	2.29589	0.0270402	0.104585	0.074371	Hey1/Fgfrl1/Lmo4/Fzd2/Vangl2/Cxcr4/Id2/Sox4/Wnt11/Lrp2/Stra6	11
GO:0046328	BP	regulation of JNK cascade	11/1068	153/28891	0.0718954	1.94488	2.29589	0.0270402	0.104585	0.074371	Gadd45a/Unc5cl/Tnfrsf19/Mdfi/Sh3rf2/Nod1/Il1a/Mfhas1/Rap2a/Gadd45g/Gadd45b	11
GO:1903038	BP	negative regulation of leukocyte cell-cell adhesion	11/1068	153/28891	0.0718954	1.94488	2.29589	0.0270402	0.104585	0.074371	Bcl6/Pla2g5/Fgl2/Il4ra/Klf4/Ceacam1/Ihh/Arg2/Sftpd/Cebpb/Jak3	11
GO:0002460	BP	adaptive immune response based on somatic recombination of immune receptors built from immunoglobulin superfamily domains	27/1068	491/28891	0.0549898	1.48756	2.13484	0.0271417	0.104585	0.074371	Arid5a/Bcl3/Il6ra/Dpp4/Bcl6/H2-Q2/Pla2g4a/H2-Q4/Stx11/Muc4/Fgl2/Il4ra/Mad2l2/Pnp/Ripk3/H2-T-ps/Tfrc/Gadd45g/H60c/C1s1/C1ra/Fosl2/C3/Jak3/Entpd7/Cfh/Il6	27
GO:0000463	BP	maturation of LSU-rRNA from tricistronic rRNA transcript (SSU-rRNA, 5.8S rRNA, LSU-rRNA)	3/1068	18/28891	0.166667	4.50858	2.91729	0.02715	0.104585	0.074371	Urb1/Znhit6/Bop1	3
GO:0002730	BP	regulation of dendritic cell cytokine production	3/1068	18/28891	0.166667	4.50858	2.91729	0.02715	0.104585	0.074371	Ddx21/Kit/Jak3	3
GO:0002830	BP	positive regulation of type 2 immune response	3/1068	18/28891	0.166667	4.50858	2.91729	0.02715	0.104585	0.074371	Il4ra/Rara/Il6	3
GO:0032966	BP	negative regulation of collagen biosynthetic process	3/1068	18/28891	0.166667	4.50858	2.91729	0.02715	0.104585	0.074371	Il6ra/Errfi1/Il6	3
GO:0033631	BP	cell-cell adhesion mediated by integrin	3/1068	18/28891	0.166667	4.50858	2.91729	0.02715	0.104585	0.074371	Dpp4/L1cam/Plpp3	3
GO:0045655	BP	regulation of monocyte differentiation	3/1068	18/28891	0.166667	4.50858	2.91729	0.02715	0.104585	0.074371	Foxp1/Bmyc/Zfp36l1	3
GO:0045779	BP	negative regulation of bone resorption	3/1068	18/28891	0.166667	4.50858	2.91729	0.02715	0.104585	0.074371	Ceacam1/Hamp/Il6	3
GO:0060712	BP	spongiotrophoblast layer development	3/1068	18/28891	0.166667	4.50858	2.91729	0.02715	0.104585	0.074371	Lif/Zfp36l1/Adm	3
GO:0060746	BP	parental behavior	3/1068	18/28891	0.166667	4.50858	2.91729	0.02715	0.104585	0.074371	Avp/Crebrf/Dbh	3
GO:0071243	BP	cellular response to arsenic-containing substance	3/1068	18/28891	0.166667	4.50858	2.91729	0.02715	0.104585	0.074371	Hmox1/Zfand1/Mapk13	3
GO:0097048	BP	dendritic cell apoptotic process	3/1068	18/28891	0.166667	4.50858	2.91729	0.02715	0.104585	0.074371	Axl/Jak3/Nr4a3	3
GO:0097401	BP	synaptic vesicle lumen acidification	3/1068	18/28891	0.166667	4.50858	2.91729	0.02715	0.104585	0.074371	Atp6v1d/Atp6v1g2/Atp6v0a4	3
GO:1901160	BP	primary amino compound metabolic process	3/1068	18/28891	0.166667	4.50858	2.91729	0.02715	0.104585	0.074371	Gch1/Rnf180/Chka	3
GO:2000668	BP	regulation of dendritic cell apoptotic process	3/1068	18/28891	0.166667	4.50858	2.91729	0.02715	0.104585	0.074371	Axl/Jak3/Nr4a3	3
GO:2000027	BP	regulation of animal organ morphogenesis	10/1068	134/28891	0.0746269	2.01877	2.31587	0.027245	0.104875	0.0745775	Ntn4/Sox9/Fzd2/Vangl2/Prickle1/Msx1/Wnt11/Lgr4/Fgf1/Pdgfa	10
GO:0009063	BP	amino acid catabolic process	8/1068	97/28891	0.0824742	2.23105	2.37941	0.0273055	0.104958	0.074636	Amdhd1/Cdo1/Aldh6a1/Mccc2/Hmgcll1/Amt/Arg2/Gldc	8
GO:0061157	BP	mRNA destabilization	8/1068	97/28891	0.0824742	2.23105	2.37941	0.0273055	0.104958	0.074636	Zfp36l1/Rbm24/Noct/Zfp36l2/Zfp36/Btg2/Pde12/Tob1	8
GO:0002440	BP	production of molecular mediator of immune response	24/1068	425/28891	0.0564706	1.52761	2.14687	0.0273276	0.104968	0.0746431	Hmox1/Arid5a/Nipal3/Bcl6/H2-Q2/H2-Q4/Lgals4/Foxp1/Nod1/Ddx21/Fgl2/Il4ra/Mad2l2/Casp1/Axl/Lacc1/Mzb1/H2-T-ps/Tfrc/Fosl2/Kit/Jak3/Il6/Nr4a3	24
GO:0010921	BP	regulation of phosphatase activity	7/1068	80/28891	0.0875	2.36701	2.3988	0.0284794	0.109039	0.0775382	Mgat5/Mastl/Ripk3/Ppargc1b/Tsc1/Ppp1r15a/Rcan1	7
GO:0060976	BP	coronary vasculature development	7/1068	80/28891	0.0875	2.36701	2.3988	0.0284794	0.109039	0.0775382	Vegfb/Vangl2/Prickle1/Adamts6/Gper1/Lrp2/Fgf1	7
GO:0043500	BP	muscle adaptation	10/1068	135/28891	0.0740741	2.00381	2.29041	0.0284891	0.109039	0.0775382	Pde9a/Foxp1/G6pdx/Klf4/Ece1/Fbxo32/Hamp/Foxo1/Errfi1/Nr4a3	10
GO:0046822	BP	regulation of nucleocytoplasmic transport	10/1068	135/28891	0.0740741	2.00381	2.29041	0.0284891	0.109039	0.0775382	Nolc1/Fermt1/Ptpn14/Akap8l/Tmem53/Sfn/Ier3/Gper1/Il6/Ptgs2	10
GO:0090090	BP	negative regulation of canonical Wnt signaling pathway	10/1068	135/28891	0.0740741	2.00381	2.29041	0.0284891	0.109039	0.0775382	Sox9/Nkd2/Fermt1/Draxin/Prickle1/Mad2l2/Foxo1/Wnt11/Egr1/Tle3	10
GO:0007269	BP	neurotransmitter secretion	12/1068	174/28891	0.0689655	1.86562	2.24383	0.0286269	0.109133	0.0776051	Syt12/Syde1/Cspg5/Rims3/Stx11/P2ry2/Ppt1/Drd4/Sphk1/Nr4a1/Syn2/Kcnc4	12
GO:0051250	BP	negative regulation of lymphocyte activation	12/1068	174/28891	0.0689655	1.86562	2.24383	0.0286269	0.109133	0.0776051	Bcl6/Pla2g5/Fgl2/Il4ra/Axl/Ceacam1/Id2/Ihh/Arg2/Sftpd/Cebpb/Jak3	12
GO:0099643	BP	signal release from synapse	12/1068	174/28891	0.0689655	1.86562	2.24383	0.0286269	0.109133	0.0776051	Syt12/Syde1/Cspg5/Rims3/Stx11/P2ry2/Ppt1/Drd4/Sphk1/Nr4a1/Syn2/Kcnc4	12
GO:0009948	BP	anterior/posterior axis specification	6/1068	63/28891	0.0952381	2.57633	2.45397	0.0286357	0.109133	0.0776051	Hey1/Prickle1/Wls/Pcsk6/Tcf7l1/Ets2	6
GO:0045620	BP	negative regulation of lymphocyte differentiation	6/1068	63/28891	0.0952381	2.57633	2.45397	0.0286357	0.109133	0.0776051	Bcl6/Fgl2/Il4ra/Id2/Ihh/Jak3	6
GO:0051058	BP	negative regulation of small GTPase mediated signal transduction	6/1068	63/28891	0.0952381	2.57633	2.45397	0.0286357	0.109133	0.0776051	Bcl6/Rasip1/Cgnl1/Spry4/Itga3/Timp2	6
GO:0007272	BP	ensheathment of neurons	13/1068	194/28891	0.0670103	1.81273	2.22529	0.0286914	0.109165	0.0776278	Mall/B4galt5/Hexb/Hexa/Mal/Cxcr4/Nab2/Erbb3/Cmtm8/Pllp/Sh3tc2/Tsc1/Rara	13
GO:0008366	BP	axon ensheathment	13/1068	194/28891	0.0670103	1.81273	2.22529	0.0286914	0.109165	0.0776278	Mall/B4galt5/Hexb/Hexa/Mal/Cxcr4/Nab2/Erbb3/Cmtm8/Pllp/Sh3tc2/Tsc1/Rara	13
GO:0006766	BP	vitamin metabolic process	8/1068	98/28891	0.0816327	2.20829	2.34745	0.0288069	0.109165	0.0776278	Alpl/Lrat/Rbp1/Rfk/Pdxk/Akr1c18/Gulo/Lrp2	8
GO:0006835	BP	dicarboxylic acid transport	8/1068	98/28891	0.0816327	2.20829	2.34745	0.0288069	0.109165	0.0776278	Avp/Gfap/Slc1a5/Slc26a6/Slc13a5/Slc12a2/Lrp2/Lrrc8a	8
GO:0045685	BP	regulation of glial cell differentiation	8/1068	98/28891	0.0816327	2.20829	2.34745	0.0288069	0.109165	0.0776278	Lif/Slc45a3/Il6st/Cxcr4/Clcn2/Epha4/Ldlr/Id2	8
GO:0046683	BP	response to organophosphorus	8/1068	98/28891	0.0816327	2.20829	2.34745	0.0288069	0.109165	0.0776278	Cdo1/Slc26a6/Casp1/Hmga1/Zfp36l1/Errfi1/Crem/Npr2	8
GO:0048864	BP	stem cell development	8/1068	98/28891	0.0816327	2.20829	2.34745	0.0288069	0.109165	0.0776278	Sox9/Nolc1/Sema6a/Nrtn/Ret/Sema3e/Sema3f/Sema4c	8
GO:0061515	BP	myeloid cell development	8/1068	98/28891	0.0816327	2.20829	2.34745	0.0288069	0.109165	0.0776278	Thpo/Bcl6/Fam210b/Foxp1/G6pdx/Fam20c/Cebpb/Kit	8
GO:0002686	BP	negative regulation of leukocyte migration	5/1068	47/28891	0.106383	2.87782	2.52425	0.0291143	0.109729	0.0780291	Padi2/Dpp4/Cd200/Nbl1/Dusp1	5
GO:0002691	BP	regulation of cellular extravasation	5/1068	47/28891	0.106383	2.87782	2.52425	0.0291143	0.109729	0.0780291	Capn1/Ripk3/Fut4/Gcnt1/St3gal4	5
GO:0003382	BP	epithelial cell morphogenesis	5/1068	47/28891	0.106383	2.87782	2.52425	0.0291143	0.109729	0.0780291	Stc1/Plod3/Palld/Clic4/Ihh	5
GO:0032616	BP	interleukin-13 production	5/1068	47/28891	0.106383	2.87782	2.52425	0.0291143	0.109729	0.0780291	H2-Q2/H2-Q4/H2-T-ps/Arg2/Rara	5
GO:0032620	BP	interleukin-17 production	5/1068	47/28891	0.106383	2.87782	2.52425	0.0291143	0.109729	0.0780291	Arid5a/Arg2/Slc7a5/Sphk1/Il6	5
GO:0046636	BP	negative regulation of alpha-beta T cell activation	5/1068	47/28891	0.106383	2.87782	2.52425	0.0291143	0.109729	0.0780291	Bcl6/Il4ra/Ihh/Arg2/Jak3	5
GO:2000772	BP	regulation of cellular senescence	5/1068	47/28891	0.106383	2.87782	2.52425	0.0291143	0.109729	0.0780291	Bcl6/Ypel3/Eef1e1/Arg2/Plk2	5
GO:0021952	BP	central nervous system projection neuron axonogenesis	4/1068	32/28891	0.125	3.38144	2.64077	0.0293443	0.109729	0.0780291	Draxin/Epha4/Tsku/Nr4a2	4
GO:0030262	BP	apoptotic nuclear changes	4/1068	32/28891	0.125	3.38144	2.64077	0.0293443	0.109729	0.0780291	Gper1/Igfbp3/Top2a/Il6	4
GO:0032148	BP	activation of protein kinase B activity	4/1068	32/28891	0.125	3.38144	2.64077	0.0293443	0.109729	0.0780291	Adra2a/Ang4/Fgf1/Adra2c	4
GO:0034505	BP	tooth mineralization	4/1068	32/28891	0.125	3.38144	2.64077	0.0293443	0.109729	0.0780291	Fam20a/Wls/Fam20c/Cnnm4	4
GO:0035308	BP	negative regulation of protein dephosphorylation	4/1068	32/28891	0.125	3.38144	2.64077	0.0293443	0.109729	0.0780291	Mgat5/Mastl/Mfhas1/Ppp1r15a	4
GO:0042572	BP	retinol metabolic process	4/1068	32/28891	0.125	3.38144	2.64077	0.0293443	0.109729	0.0780291	Lrat/Rdh11/Rdh12/Rbp1	4
GO:0045745	BP	positive regulation of G protein-coupled receptor signaling pathway	4/1068	32/28891	0.125	3.38144	2.64077	0.0293443	0.109729	0.0780291	Tmod2/Ece1/Gper1/C3	4
GO:0051446	BP	positive regulation of meiotic cell cycle	4/1068	32/28891	0.125	3.38144	2.64077	0.0293443	0.109729	0.0780291	Mapk15/Piwil2/Msx1/Npr2	4
GO:0061036	BP	positive regulation of cartilage development	4/1068	32/28891	0.125	3.38144	2.64077	0.0293443	0.109729	0.0780291	Sox9/Bmp1/Fgf18/Sox5	4
GO:0071398	BP	cellular response to fatty acid	4/1068	32/28891	0.125	3.38144	2.64077	0.0293443	0.109729	0.0780291	Akr1c19/Foxp1/Akr1c18/Ldlr	4
GO:0071875	BP	adrenergic receptor signaling pathway	4/1068	32/28891	0.125	3.38144	2.64077	0.0293443	0.109729	0.0780291	Akap13/Arrdc3/Adra2a/Adra2c	4
GO:1900273	BP	positive regulation of long-term synaptic potentiation	4/1068	32/28891	0.125	3.38144	2.64077	0.0293443	0.109729	0.0780291	Pde9a/Lgmn/Prkar1b/Mme	4
GO:0010906	BP	regulation of glucose metabolic process	9/1068	117/28891	0.0769231	2.08088	2.29525	0.0296699	0.110792	0.0787849	Obp2a/Slc45a3/Lcmt1/Pdk2/Foxo1/Igfbp3/Midn/Sik1/Il6	9
GO:0043473	BP	pigmentation	9/1068	117/28891	0.0769231	2.08088	2.29525	0.0296699	0.110792	0.0787849	Bace2/Mlph/Adamts9/Ap1s3/Rab17/Hps4/Ihh/Kit/Sparc	9
GO:0001935	BP	endothelial cell proliferation	12/1068	175/28891	0.0685714	1.85496	2.22259	0.0297435	0.110869	0.0788398	Hmox1/Stat5a/Vegfb/Lrg1/Egr3/Ang4/Gata2/F3/Epha2/Nr4a1/Dbh/Sparc	12
GO:0050768	BP	negative regulation of neurogenesis	12/1068	175/28891	0.0685714	1.85496	2.22259	0.0297435	0.110869	0.0788398	Sema6a/Appl2/Draxin/Sema3e/Sema3f/Ldlr/Id2/Gata2/Sorl1/Sema4c/Ifrd1/Btg2	12
GO:0001910	BP	regulation of leukocyte mediated cytotoxicity	10/1068	136/28891	0.0735294	1.98908	2.26518	0.0297732	0.110869	0.0788398	Stat5a/H2-Q2/H2-Q4/Muc4/Ceacam1/Pnp/Ripk3/H2-T-ps/H60c/Stat5b	10
GO:0046467	BP	membrane lipid biosynthetic process	10/1068	136/28891	0.0735294	1.98908	2.26518	0.0297732	0.110869	0.0788398	B4galt5/Elovl7/Sgms2/Cwh43/Sptlc3/Cers3/Fut4/St3gal4/St6galnac1/Sphk1	10
GO:0045453	BP	bone resorption	7/1068	81/28891	0.0864198	2.33778	2.36219	0.030217	0.112366	0.0799043	Rab3d/Ceacam1/Ihh/Hamp/Tfrc/Ppargc1b/Il6	7
GO:1901880	BP	negative regulation of protein depolymerization	7/1068	81/28891	0.0864198	2.33778	2.36219	0.030217	0.112366	0.0799043	Add2/Rp1/Tmod1/Lima1/Tmod2/Avil/Map1b	7
GO:0030148	BP	sphingolipid biosynthetic process	8/1068	99/28891	0.0808081	2.18598	2.31588	0.0303643	0.112836	0.080238	B4galt5/Elovl7/Sgms2/Sptlc3/Cers3/Fut4/St6galnac1/Sphk1	8
GO:0006584	BP	catecholamine metabolic process	6/1068	64/28891	0.09375	2.53608	2.41024	0.0306464	0.113569	0.0807597	Gch1/Sult1d1/Drd4/Rnf180/Dbh/Nr4a2	6
GO:0009712	BP	catechol-containing compound metabolic process	6/1068	64/28891	0.09375	2.53608	2.41024	0.0306464	0.113569	0.0807597	Gch1/Sult1d1/Drd4/Rnf180/Dbh/Nr4a2	6
GO:0046173	BP	polyol biosynthetic process	6/1068	64/28891	0.09375	2.53608	2.41024	0.0306464	0.113569	0.0807597	Gch1/Pck1/Sptlc3/Ephx1/Gper1/Sphk1	6
GO:0090497	BP	mesenchymal cell migration	6/1068	64/28891	0.09375	2.53608	2.41024	0.0306464	0.113569	0.0807597	Sema6a/Nrtn/Ret/Sema3e/Sema3f/Sema4c	6
GO:2000177	BP	regulation of neural precursor cell proliferation	10/1068	137/28891	0.0729927	1.97456	2.24015	0.0310976	0.114453	0.0813879	Hdac5/Appl2/Pde9a/Cdon/Id2/Foxo1/Lrp2/Gata2/Btg2/Rassf10	10
GO:0002520	BP	immune system development	16/1068	258/28891	0.0620155	1.67761	2.14198	0.0311025	0.114453	0.0813879	Stat5a/Bcl3/Lmo4/Bcl6/Ret/H2-Q2/H2-Q4/Foxp1/Mad2l2/Id2/Ripk3/Tcf7/H2-T-ps/Tfrc/Stat5b/Jak3	16
GO:0016241	BP	regulation of macroautophagy	9/1068	118/28891	0.0762712	2.06325	2.26747	0.0311092	0.114453	0.0813879	Hmox1/Qsox1/Lzts1/Nupr1/Wipi1/Npc1/Nod1/Vps13c/Tsc1	9
GO:0002371	BP	dendritic cell cytokine production	3/1068	19/28891	0.157895	4.27129	2.79457	0.0313753	0.114453	0.0813879	Ddx21/Kit/Jak3	3
GO:0010713	BP	negative regulation of collagen metabolic process	3/1068	19/28891	0.157895	4.27129	2.79457	0.0313753	0.114453	0.0813879	Il6ra/Errfi1/Il6	3
GO:0010867	BP	positive regulation of triglyceride biosynthetic process	3/1068	19/28891	0.157895	4.27129	2.79457	0.0313753	0.114453	0.0813879	Mfsd2a/Ldlr/Gpam	3
GO:0015867	BP	ATP transport	3/1068	19/28891	0.157895	4.27129	2.79457	0.0313753	0.114453	0.0813879	Slc25a23/Slc25a25/Slc25a42	3
GO:0030214	BP	hyaluronan catabolic process	3/1068	19/28891	0.157895	4.27129	2.79457	0.0313753	0.114453	0.0813879	Hyal1/Hexb/Hexa	3
GO:0032261	BP	purine nucleotide salvage	3/1068	19/28891	0.157895	4.27129	2.79457	0.0313753	0.114453	0.0813879	Ampd3/Pnp/Gmpr	3
GO:0032823	BP	regulation of natural killer cell differentiation	3/1068	19/28891	0.157895	4.27129	2.79457	0.0313753	0.114453	0.0813879	Stat5a/Axl/Stat5b	3
GO:0038093	BP	Fc receptor signaling pathway	3/1068	19/28891	0.157895	4.27129	2.79457	0.0313753	0.114453	0.0813879	Appl2/Kit/Nr4a3	3
GO:0044321	BP	response to leptin	3/1068	19/28891	0.157895	4.27129	2.79457	0.0313753	0.114453	0.0813879	Ccnd1/Lrp2/Nr4a3	3
GO:0045198	BP	establishment of epithelial cell apical/basal polarity	3/1068	19/28891	0.157895	4.27129	2.79457	0.0313753	0.114453	0.0813879	Msn/Ttc8/Tcf15	3
GO:0045579	BP	positive regulation of B cell differentiation	3/1068	19/28891	0.157895	4.27129	2.79457	0.0313753	0.114453	0.0813879	Stat5a/Pnp/Stat5b	3
GO:0045717	BP	negative regulation of fatty acid biosynthetic process	3/1068	19/28891	0.157895	4.27129	2.79457	0.0313753	0.114453	0.0813879	Trib3/Ceacam1/Insig1	3
GO:0045986	BP	negative regulation of smooth muscle contraction	3/1068	19/28891	0.157895	4.27129	2.79457	0.0313753	0.114453	0.0813879	Adra2a/Adra2c/Ptgs2	3
GO:0070431	BP	nucleotide-binding oligomerization domain containing 2 signaling pathway	3/1068	19/28891	0.157895	4.27129	2.79457	0.0313753	0.114453	0.0813879	Peli3/Nfkbia/Lacc1	3
GO:0070486	BP	leukocyte aggregation	3/1068	19/28891	0.157895	4.27129	2.79457	0.0313753	0.114453	0.0813879	Msn/Cfh/Nr4a3	3
GO:0072087	BP	renal vesicle development	3/1068	19/28891	0.157895	4.27129	2.79457	0.0313753	0.114453	0.0813879	Sox9/Lif/Hey1	3
GO:0090280	BP	positive regulation of calcium ion import	3/1068	19/28891	0.157895	4.27129	2.79457	0.0313753	0.114453	0.0813879	Stc1/Atp2c2/Cxcr4	3
GO:1901569	BP	fatty acid derivative catabolic process	3/1068	19/28891	0.157895	4.27129	2.79457	0.0313753	0.114453	0.0813879	Nudt19/Abhd16a/Hpgd	3
GO:1901741	BP	positive regulation of myoblast fusion	3/1068	19/28891	0.157895	4.27129	2.79457	0.0313753	0.114453	0.0813879	Ehd2/Il4ra/Gdf15	3
GO:1902033	BP	regulation of hematopoietic stem cell proliferation	3/1068	19/28891	0.157895	4.27129	2.79457	0.0313753	0.114453	0.0813879	Thpo/Pim1/Cebpa	3
GO:0043122	BP	regulation of canonical NF-kappaB signal transduction	14/1068	217/28891	0.0645161	1.74526	2.15899	0.0315229	0.114759	0.081606	Tgm2/Unc5cl/Tnfrsf19/Akap13/Trim59/Slc39a8/Nod1/Ddx21/Il1a/Casp1/Ripk3/Lurap1l/Tfrc/Ltf	14
GO:0045197	BP	establishment or maintenance of epithelial cell apical/basal polarity	5/1068	48/28891	0.104167	2.81786	2.46956	0.031545	0.114759	0.081606	Msn/Vangl2/Ttc8/Wnt11/Tcf15	5
GO:0060122	BP	inner ear receptor cell stereocilium organization	5/1068	48/28891	0.104167	2.81786	2.46956	0.031545	0.114759	0.081606	Clic5/Hey1/Vangl2/Ttc8/Tsku	5
GO:1904037	BP	positive regulation of epithelial cell apoptotic process	5/1068	48/28891	0.104167	2.81786	2.46956	0.031545	0.114759	0.081606	Hmox1/Pdcd4/Akr1c18/Gper1/Wnt11	5
GO:0006820	BP	monoatomic anion transport	11/1068	157/28891	0.0700637	1.89533	2.2039	0.0318368	0.115564	0.0821783	Stc1/Clic5/Slc26a6/Clcn2/Clic4/Slc12a2/Lrrc8b/Ttyh3/Lrrc8a/Wnk4/Slc5a5	11
GO:0030100	BP	regulation of endocytosis	20/1068	344/28891	0.0581395	1.57276	2.09378	0.0318523	0.115564	0.0821783	Tgm2/Hip1r/Appl2/Pla2g5/Myo18a/Axl/Alox15/Rab17/Ppt1/Hamp/Camk1d/Drd4/Lrp2/Gata2/Pacsin3/Sftpd/Sphk1/Ptpn1/C3/Plk2	20
GO:0003333	BP	amino acid transmembrane transport	8/1068	100/28891	0.08	2.16412	2.28469	0.0319785	0.115564	0.0821783	Gfap/Slc1a5/Slc7a7/Slc38a6/Tspo2/Arg2/Slc7a5/Lrrc8a	8
GO:0014033	BP	neural crest cell differentiation	8/1068	100/28891	0.08	2.16412	2.28469	0.0319785	0.115564	0.0821783	Sox9/Nolc1/Sema6a/Nrtn/Ret/Sema3e/Sema3f/Sema4c	8
GO:0032147	BP	activation of protein kinase activity	8/1068	100/28891	0.08	2.16412	2.28469	0.0319785	0.115564	0.0821783	Il6ra/Ghr/Adra2a/Ripk3/Ang4/Fgf1/Adra2c/Wnk4	8
GO:0090630	BP	activation of GTPase activity	8/1068	100/28891	0.08	2.16412	2.28469	0.0319785	0.115564	0.0821783	Sgsm3/Arhgef19/Tbc1d8/Tbc1d16/Sgsm1/Tsc1/Epha2/Rap1gap2	8
GO:0048738	BP	cardiac muscle tissue development	17/1068	280/28891	0.0607143	1.64241	2.11633	0.0320108	0.115564	0.0821783	Hey1/Pim1/Adamts9/Akap13/Fhl2/Foxp1/G6pdx/Prickle1/Erbb3/Id2/Hamp/Lrp2/Fgf1/Tsc1/Rara/Sik1/Actn2	17
GO:0110053	BP	regulation of actin filament organization	17/1068	280/28891	0.0607143	1.64241	2.11633	0.0320108	0.115564	0.0821783	Add2/Arhgap18/Hip1r/Pdlim4/Tmod1/Lima1/Capn1/Tmod2/Ttc8/Alox15/Avil/Wnt11/Cgnl1/Arhgap40/Tsc1/Csf3/Actn2	17
GO:0008543	BP	fibroblast growth factor receptor signaling pathway	7/1068	82/28891	0.0853659	2.30927	2.32611	0.0320246	0.115564	0.0821783	Sulf2/Fgf18/Fgfrl1/Chrd/Spry4/Fam20c/Fgf1	7
GO:0044773	BP	mitotic DNA damage checkpoint signaling	7/1068	82/28891	0.0853659	2.30927	2.32611	0.0320246	0.115564	0.0821783	Foxo4/Cdkn1a/Mbtps1/Mbd4/Foxn3/Ier3/Ccnd1	7
GO:0046626	BP	regulation of insulin receptor signaling pathway	7/1068	82/28891	0.0853659	2.30927	2.32611	0.0320246	0.115564	0.0821783	Vwa2/Socs3/Grb10/Mzb1/Sorl1/Rarres2/Ptpn1	7
GO:0051851	BP	modulation by host of symbiont process	7/1068	82/28891	0.0853659	2.30927	2.32611	0.0320246	0.115564	0.0821783	Stom/Sprr2a1/Rrp1b/Napepld/Fasn/St6galnac1/Ltf	7
GO:0000462	BP	maturation of SSU-rRNA from tricistronic rRNA transcript (SSU-rRNA, 5.8S rRNA, LSU-rRNA)	4/1068	33/28891	0.121212	3.27897	2.56637	0.0324451	0.116208	0.0826363	Bysl/Pwp2/Tsr1/Heatr1	4
GO:0002825	BP	regulation of T-helper 1 type immune response	4/1068	33/28891	0.121212	3.27897	2.56637	0.0324451	0.116208	0.0826363	Arid5a/Pla2g4a/Il4ra/Jak3	4
GO:0006921	BP	cellular component disassembly involved in execution phase of apoptosis	4/1068	33/28891	0.121212	3.27897	2.56637	0.0324451	0.116208	0.0826363	Gper1/Igfbp3/Top2a/Il6	4
GO:0009156	BP	ribonucleoside monophosphate biosynthetic process	4/1068	33/28891	0.121212	3.27897	2.56637	0.0324451	0.116208	0.0826363	Rfk/Ampd3/Pnp/Gmpr	4
GO:0010875	BP	positive regulation of cholesterol efflux	4/1068	33/28891	0.121212	3.27897	2.56637	0.0324451	0.116208	0.0826363	Nfkbia/Ces1e/Ces1d/Ptch1	4
GO:0034391	BP	regulation of smooth muscle cell apoptotic process	4/1068	33/28891	0.121212	3.27897	2.56637	0.0324451	0.116208	0.0826363	Pdcd4/Slc7a5/Atf4/Nr4a3	4
GO:0045662	BP	negative regulation of myoblast differentiation	4/1068	33/28891	0.121212	3.27897	2.56637	0.0324451	0.116208	0.0826363	Sox9/Prickle1/Cxcl14/Sox4	4
GO:0048841	BP	regulation of axon extension involved in axon guidance	4/1068	33/28891	0.121212	3.27897	2.56637	0.0324451	0.116208	0.0826363	Sema6a/Sema3e/Sema3f/Sema4c	4
GO:0050999	BP	regulation of nitric-oxide synthase activity	4/1068	33/28891	0.121212	3.27897	2.56637	0.0324451	0.116208	0.0826363	Gch1/Nod1/Il1a/Arg2	4
GO:0007266	BP	Rho protein signal transduction	10/1068	138/28891	0.0724638	1.96025	2.21534	0.032463	0.116208	0.0826363	Bcl6/Gpr4/Akap13/Arhgef28/Vangl2/Rasip1/Net1/Nfix/Itga3/Eps8l1	10
GO:0017015	BP	regulation of transforming growth factor beta receptor signaling pathway	10/1068	138/28891	0.0724638	1.96025	2.21534	0.032463	0.116208	0.0826363	Fermt1/Nrep/Spred3/Zfyve9/Pmepa1/Lrg1/Tgfb1i1/Itga3/Zfp703/Bambi	10
GO:0050868	BP	negative regulation of T cell activation	10/1068	138/28891	0.0724638	1.96025	2.21534	0.032463	0.116208	0.0826363	Bcl6/Pla2g5/Fgl2/Il4ra/Ceacam1/Ihh/Arg2/Sftpd/Cebpb/Jak3	10
GO:0031032	BP	actomyosin structure organization	14/1068	218/28891	0.0642202	1.73725	2.14075	0.0325894	0.116453	0.0828102	Pdlim4/Akap13/Tmod1/Itgb5/Tmod2/Myh14/Ttc8/Myo18a/Fam171a1/Frmd5/Wnt11/Cgnl1/Tsc1/Actn2	14
GO:0001942	BP	hair follicle development	9/1068	119/28891	0.0756303	2.04591	2.23996	0.0325964	0.116453	0.0828102	Sox9/Tnfrsf19/Fermt1/Krt17/Vangl2/Barx2/Lgr4/Pdgfa/Ptgs2	9
GO:0010657	BP	muscle cell apoptotic process	9/1068	119/28891	0.0756303	2.04591	2.23996	0.0325964	0.116453	0.0828102	Hmox1/Nupr1/Capn1/Pdcd4/Fbxo32/Slc7a5/Igfbp3/Atf4/Nr4a3	9
GO:0002717	BP	positive regulation of natural killer cell mediated immunity	6/1068	65/28891	0.0923077	2.49706	2.36734	0.032747	0.11668	0.082972	Stat5a/Dpp4/H2-Q2/H2-Q4/H2-T-ps/Stat5b	6
GO:0002762	BP	negative regulation of myeloid leukocyte differentiation	6/1068	65/28891	0.0923077	2.49706	2.36734	0.032747	0.11668	0.082972	Nme1/Ceacam1/Bmyc/Gata2/Rara/Trib1	6
GO:0003170	BP	heart valve development	6/1068	65/28891	0.0923077	2.49706	2.36734	0.032747	0.11668	0.082972	Sox9/Hey1/Fgfrl1/Adamts9/Sox4/Stra6	6
GO:0032615	BP	interleukin-12 production	6/1068	65/28891	0.0923077	2.49706	2.36734	0.032747	0.11668	0.082972	Foxp1/G6pdx/Mast2/Rel/Jak3/Il16	6
GO:0035051	BP	cardiocyte differentiation	13/1068	198/28891	0.0656566	1.77611	2.14696	0.0330697	0.117752	0.0837339	Akap13/Fhl2/Foxp1/G6pdx/Vangl2/Pdcd4/Prickle1/Hamp/Gper1/Tsc1/Rara/Sik1/Actn2	13
GO:0002444	BP	myeloid leukocyte mediated immunity	11/1068	158/28891	0.0696203	1.88333	2.18132	0.0331248	0.11787	0.0838178	Hmox1/H2-Q2/H2-Q4/Stx11/Ddx21/Il4ra/H2-T-ps/Gata2/C3/Kit/Nr4a3	11
GO:0009410	BP	response to xenobiotic stimulus	20/1068	346/28891	0.0578035	1.56367	2.0666	0.03354	0.119268	0.0848122	Fmo2/Hdac5/Npc1/Mgst1/Prickle1/Hadh/Casp1/Rap2a/Pnp/Bmyc/Bche/Tfrc/Srd5a1/Lcn2/Fos/Errfi1/Npas2/Fosl2/Wnk4/Arnt2	20
GO:0007229	BP	integrin-mediated signaling pathway	8/1068	101/28891	0.0792079	2.14269	2.25386	0.0336502	0.119502	0.0849783	Timp1/Fermt1/Itgb5/Itga6/Plpp3/Itga9/Itga3/Bcar1	8
GO:0060021	BP	roof of mouth development	8/1068	101/28891	0.0792079	2.14269	2.25386	0.0336502	0.119502	0.0849783	Irf6/Dlx6/Fzd2/Tiparp/Msx1/Wnt11/Insig1/Csrnp1	8
GO:0034620	BP	cellular response to unfolded protein	7/1068	83/28891	0.0843373	2.28145	2.29056	0.033903	0.120257	0.0855156	Ccnd1/Stc2/Crebrf/Atf4/Ptpn1/Ppp1r15a/Atf3	7
GO:0034764	BP	positive regulation of transmembrane transport	17/1068	282/28891	0.0602837	1.63076	2.08544	0.0339078	0.120257	0.0855156	Stk39/Cacnb3/G6pdx/Slc26a6/Clcn2/Erbb3/Gper1/Drd4/Crebl2/Slc7a5/Ramp3/Lcn2/C3/Wnk4/Actn2/Vmp1/Nr4a3	17
GO:0097305	BP	response to alcohol	16/1068	261/28891	0.0613027	1.65833	2.0932	0.0340446	0.120663	0.0858038	Cdo1/Grip1/Stk39/G6pdx/Ces1e/Ptger2/Akr1c18/Adcy6/Mir10a/Ces1d/Hpgd/Mir30c-1/Rara/Ptch1/Slc5a5/Dbh	16
GO:0050819	BP	negative regulation of coagulation	5/1068	49/28891	0.102041	2.76036	2.41626	0.0340989	0.120733	0.0858542	Plaur/Thbd/Ceacam1/Klkb1/Pdgfa	5
GO:0002228	BP	natural killer cell mediated immunity	9/1068	120/28891	0.075	2.02886	2.21273	0.0341321	0.120733	0.0858542	Stat5a/Dpp4/H2-Q2/H2-Q4/Stx11/Ceacam1/H2-T-ps/H60c/Stat5b	9
GO:1903076	BP	regulation of protein localization to plasma membrane	9/1068	120/28891	0.075	2.02886	2.21273	0.0341321	0.120733	0.0858542	Acsl3/Grip1/Nkd2/Pgrmc1/Gper1/Itga3/Ramp3/Epha2/Wnk4	9
GO:0071674	BP	mononuclear cell migration	13/1068	199/28891	0.0653266	1.76718	2.12766	0.0342355	0.12102	0.0860577	Padi2/Msn/Stk39/Cd200/Lgmn/Cxcl14/Slc12a2/Ripk3/Fut4/Nbl1/Rarres2/Cxcl16/Dusp1	13
GO:0007189	BP	adenylate cyclase-activating G protein-coupled receptor signaling pathway	11/1068	159/28891	0.0691824	1.87149	2.15891	0.0344491	0.121695	0.0865376	Gpr4/Akap13/Ptger2/Adcy6/Arrdc3/Adra2a/Gper1/Ramp3/Pthlh/Adra2c/Adm	11
GO:0007292	BP	female gamete generation	12/1068	179/28891	0.0670391	1.81351	2.13902	0.034525	0.121882	0.0866711	Rec8/Pla2g4a/Hexb/Fosl1/Pgr/Marf1/Mastl/Piwil2/Ihh/Spire2/Npr2/Top2a	12
GO:0034470	BP	ncRNA processing	23/1068	413/28891	0.0556901	1.5065	2.03122	0.0346018	0.122073	0.0868068	Rrp12/Bysl/Trmt61a/Urb1/Utp14a/Nop2/Mphosph10/Utp14b/Znhit6/Pwp2/Isg20/Tsr1/Rrp15/Mrm3/Ddx21/Heatr1/Piwil2/Ppan/Bop1/Mettl1/Rrp1b/Rpp38/Il6	23
GO:0009123	BP	nucleoside monophosphate metabolic process	6/1068	66/28891	0.0909091	2.45923	2.32524	0.0349389	0.122859	0.0873654	Rfk/Nme1/Ampd3/Urah/Pnp/Gmpr	6
GO:0030193	BP	regulation of blood coagulation	6/1068	66/28891	0.0909091	2.45923	2.32524	0.0349389	0.122859	0.0873654	Plaur/Ceacam1/Klkb1/St3gal4/Enpp4/Pdgfa	6
GO:0033344	BP	cholesterol efflux	6/1068	66/28891	0.0909091	2.45923	2.32524	0.0349389	0.122859	0.0873654	Nfkbia/Npc1/Ces1e/Ces1d/Tsku/Ptch1	6
GO:0048512	BP	circadian behavior	6/1068	66/28891	0.0909091	2.45923	2.32524	0.0349389	0.122859	0.0873654	Per3/Casp1/Id2/Egr1/Npas2/Il6	6
GO:2000401	BP	regulation of lymphocyte migration	6/1068	66/28891	0.0909091	2.45923	2.32524	0.0349389	0.122859	0.0873654	Padi2/Msn/Stk39/Cd200/Cxcl14/Ripk3	6
GO:0010811	BP	positive regulation of cell-substrate adhesion	10/1068	140/28891	0.0714286	1.93225	2.16634	0.0353188	0.122859	0.0873655	Fermt1/Cspg5/Rin2/Itga6/L1cam/Alox15/Vit/Itga3/Fbln1/Tsc1	10
GO:0019731	BP	antibacterial humoral response	10/1068	140/28891	0.0714286	1.93225	2.16634	0.0353188	0.122859	0.0873655	Defb1/H2-Q2/H2-Q4/Lgals4/Sprr2a1/H2-T-ps/Ang4/Adm/Ltf/Rnase4	10
GO:0002886	BP	regulation of myeloid leukocyte mediated immunity	8/1068	102/28891	0.0784314	2.12169	2.22339	0.0353804	0.122859	0.0873655	Hmox1/H2-Q2/H2-Q4/Ddx21/Il4ra/H2-T-ps/Gata2/C3	8
GO:0034446	BP	substrate adhesion-dependent cell spreading	8/1068	102/28891	0.0784314	2.12169	2.22339	0.0353804	0.122859	0.0873655	Ntn4/Cspg5/Lamc2/Axl/Spry4/Fbln1/Meltf/Bcar1	8
GO:0050779	BP	RNA destabilization	8/1068	102/28891	0.0784314	2.12169	2.22339	0.0353804	0.122859	0.0873655	Zfp36l1/Rbm24/Noct/Zfp36l2/Zfp36/Btg2/Pde12/Tob1	8
GO:0003205	BP	cardiac chamber development	13/1068	200/28891	0.065	1.75835	2.10847	0.0354306	0.122859	0.0873655	Hey1/Fgfrl1/Lmo4/Fhl2/Fzd2/Vangl2/Cxcr4/Adamts6/Id2/Sox4/Wnt11/Lrp2/Stra6	13
GO:0001796	BP	regulation of type IIa hypersensitivity	4/1068	34/28891	0.117647	3.18253	2.49477	0.0357303	0.122859	0.0873655	H2-Q2/H2-Q4/H2-T-ps/C3	4
GO:0001798	BP	positive regulation of type IIa hypersensitivity	4/1068	34/28891	0.117647	3.18253	2.49477	0.0357303	0.122859	0.0873655	H2-Q2/H2-Q4/H2-T-ps/C3	4
GO:0002892	BP	regulation of type II hypersensitivity	4/1068	34/28891	0.117647	3.18253	2.49477	0.0357303	0.122859	0.0873655	H2-Q2/H2-Q4/H2-T-ps/C3	4
GO:0002894	BP	positive regulation of type II hypersensitivity	4/1068	34/28891	0.117647	3.18253	2.49477	0.0357303	0.122859	0.0873655	H2-Q2/H2-Q4/H2-T-ps/C3	4
GO:0009225	BP	nucleotide-sugar metabolic process	4/1068	34/28891	0.117647	3.18253	2.49477	0.0357303	0.122859	0.0873655	Entpd5/Gmppb/Gnpda1/Uap1	4
GO:0018149	BP	peptide cross-linking	4/1068	34/28891	0.117647	3.18253	2.49477	0.0357303	0.122859	0.0873655	Sprr1a/Tgm2/Tgm1/Lor	4
GO:0034390	BP	smooth muscle cell apoptotic process	4/1068	34/28891	0.117647	3.18253	2.49477	0.0357303	0.122859	0.0873655	Pdcd4/Slc7a5/Atf4/Nr4a3	4
GO:0035335	BP	peptidyl-tyrosine dephosphorylation	4/1068	34/28891	0.117647	3.18253	2.49477	0.0357303	0.122859	0.0873655	Dusp5/Ptpn1/Dusp6/Dusp1	4
GO:0036314	BP	response to sterol	4/1068	34/28891	0.117647	3.18253	2.49477	0.0357303	0.122859	0.0873655	Ces1e/Ces1d/Insig1/Ptch1	4
GO:0040036	BP	regulation of fibroblast growth factor receptor signaling pathway	4/1068	34/28891	0.117647	3.18253	2.49477	0.0357303	0.122859	0.0873655	Sulf2/Fgfrl1/Spry4/Fam20c	4
GO:0042278	BP	purine nucleoside metabolic process	4/1068	34/28891	0.117647	3.18253	2.49477	0.0357303	0.122859	0.0873655	Urah/Nudt1/Pnp/Enpp4	4
GO:0045943	BP	positive regulation of transcription by RNA polymerase I	4/1068	34/28891	0.117647	3.18253	2.49477	0.0357303	0.122859	0.0873655	Ddx21/Heatr1/Atf4/Ppp1r15a	4
GO:0046475	BP	glycerophospholipid catabolic process	4/1068	34/28891	0.117647	3.18253	2.49477	0.0357303	0.122859	0.0873655	Pla2g5/Pla2g4a/Abhd16a/Ldlr	4
GO:0052652	BP	cyclic purine nucleotide metabolic process	4/1068	34/28891	0.117647	3.18253	2.49477	0.0357303	0.122859	0.0873655	Pde9a/Adcy6/Epha2/Npr2	4
GO:0060914	BP	heart formation	4/1068	34/28891	0.117647	3.18253	2.49477	0.0357303	0.122859	0.0873655	Pim1/Wnt11/Rbm20/Lrp2	4
GO:0070633	BP	transepithelial transport	4/1068	34/28891	0.117647	3.18253	2.49477	0.0357303	0.122859	0.0873655	Aqp8/Slc26a6/Slc12a2/Slc5a1	4
GO:2000178	BP	negative regulation of neural precursor cell proliferation	4/1068	34/28891	0.117647	3.18253	2.49477	0.0357303	0.122859	0.0873655	Appl2/Pde9a/Gata2/Btg2	4
GO:0006098	BP	pentose-phosphate shunt	3/1068	20/28891	0.15	4.05772	2.68003	0.0359235	0.122859	0.0873655	G6pdx/H6pd/Hsd11b1	3
GO:0009083	BP	branched-chain amino acid catabolic process	3/1068	20/28891	0.15	4.05772	2.68003	0.0359235	0.122859	0.0873655	Aldh6a1/Mccc2/Hmgcll1	3
GO:0015810	BP	aspartate transmembrane transport	3/1068	20/28891	0.15	4.05772	2.68003	0.0359235	0.122859	0.0873655	Gfap/Slc1a5/Lrrc8a	3
GO:0015936	BP	coenzyme A metabolic process	3/1068	20/28891	0.15	4.05772	2.68003	0.0359235	0.122859	0.0873655	Nudt19/Mccc2/Slc25a42	3
GO:0021516	BP	dorsal spinal cord development	3/1068	20/28891	0.15	4.05772	2.68003	0.0359235	0.122859	0.0873655	Lmo4/Hoxb8/Draxin	3
GO:0032570	BP	response to progesterone	3/1068	20/28891	0.15	4.05772	2.68003	0.0359235	0.122859	0.0873655	Ptger2/Abhd2/Errfi1	3
GO:0035313	BP	wound healing, spreading of epidermal cells	3/1068	20/28891	0.15	4.05772	2.68003	0.0359235	0.122859	0.0873655	Fermt1/Hbegf/Lrg1	3
GO:0035461	BP	vitamin transmembrane transport	3/1068	20/28891	0.15	4.05772	2.68003	0.0359235	0.122859	0.0873655	Slc23a1/Lrp2/Stra6	3
GO:0035633	BP	maintenance of blood-brain barrier	3/1068	20/28891	0.15	4.05772	2.68003	0.0359235	0.122859	0.0873655	Mfsd2a/Slc12a2/Ptgs2	3
GO:0040037	BP	negative regulation of fibroblast growth factor receptor signaling pathway	3/1068	20/28891	0.15	4.05772	2.68003	0.0359235	0.122859	0.0873655	Sulf2/Fgfrl1/Spry4	3
GO:0043691	BP	reverse cholesterol transport	3/1068	20/28891	0.15	4.05772	2.68003	0.0359235	0.122859	0.0873655	Ces1e/Ces1d/Lcat	3
GO:0044241	BP	lipid digestion	3/1068	20/28891	0.15	4.05772	2.68003	0.0359235	0.122859	0.0873655	Lima1/Npc1/Ldlr	3
GO:0045721	BP	negative regulation of gluconeogenesis	3/1068	20/28891	0.15	4.05772	2.68003	0.0359235	0.122859	0.0873655	Obp2a/Sik1/Il6	3
GO:0046514	BP	ceramide catabolic process	3/1068	20/28891	0.15	4.05772	2.68003	0.0359235	0.122859	0.0873655	Hexb/Hexa/Neu2	3
GO:0046851	BP	negative regulation of bone remodeling	3/1068	20/28891	0.15	4.05772	2.68003	0.0359235	0.122859	0.0873655	Ceacam1/Hamp/Il6	3
GO:0048557	BP	embryonic digestive tract morphogenesis	3/1068	20/28891	0.15	4.05772	2.68003	0.0359235	0.122859	0.0873655	Id2/Tcf7/Ihh	3
GO:0060081	BP	membrane hyperpolarization	3/1068	20/28891	0.15	4.05772	2.68003	0.0359235	0.122859	0.0873655	Cacnb3/Casp1/Rbfox2	3
GO:0060457	BP	negative regulation of digestive system process	3/1068	20/28891	0.15	4.05772	2.68003	0.0359235	0.122859	0.0873655	Stk39/Hamp/Wnk4	3
GO:0071379	BP	cellular response to prostaglandin stimulus	3/1068	20/28891	0.15	4.05772	2.68003	0.0359235	0.122859	0.0873655	Ptger2/Akr1c18/Adcy6	3
GO:1904251	BP	regulation of bile acid metabolic process	3/1068	20/28891	0.15	4.05772	2.68003	0.0359235	0.122859	0.0873655	Ces1e/Ces1d/Kit	3
GO:0097191	BP	extrinsic apoptotic signaling pathway	15/1068	242/28891	0.0619835	1.67675	2.07127	0.0361527	0.123564	0.087867	Hmox1/Tnfrsf12a/Peli3/Ret/Mal/Il1a/Erbb3/Itga6/Timp3/Gper1/Ppp2r1b/Lcn2/Jak3/Dbh/Atf3	15
GO:1902903	BP	regulation of supramolecular fiber organization	22/1068	393/28891	0.0559796	1.51433	2.01137	0.036328	0.124084	0.0882368	Add2/Cdkn1b/Arhgap18/Hip1r/Pdlim4/Akap13/Rp1/Tmod1/Lima1/Capn1/Tmod2/Ttc8/Alox15/Ldlr/Avil/Map1b/Wnt11/Cgnl1/Arhgap40/Tsc1/Csf3/Actn2	22
GO:0033628	BP	regulation of cell adhesion mediated by integrin	5/1068	50/28891	0.1	2.70515	2.36428	0.0367773	0.125379	0.0891578	Lif/Dpp4/Ret/Fermt1/Epha2	5
GO:0045663	BP	positive regulation of myoblast differentiation	5/1068	50/28891	0.1	2.70515	2.36428	0.0367773	0.125379	0.0891578	Cdon/Sox4/Neu2/Smarca2/Igfbp3	5
GO:0071526	BP	semaphorin-plexin signaling pathway	5/1068	50/28891	0.1	2.70515	2.36428	0.0367773	0.125379	0.0891578	Sema6a/Sema3e/Ece1/Sema3f/Sema4c	5
GO:1903844	BP	regulation of cellular response to transforming growth factor beta stimulus	10/1068	141/28891	0.070922	1.91855	2.14215	0.0368103	0.125412	0.0891812	Fermt1/Nrep/Spred3/Zfyve9/Pmepa1/Lrg1/Tgfb1i1/Itga3/Zfp703/Bambi	10
GO:0030522	BP	intracellular receptor signaling pathway	19/1068	328/28891	0.0579268	1.56701	2.0234	0.036877	0.12556	0.0892861	Trim15/Peli3/Padi2/Pim1/Foxp1/Nfkbia/Calcoco1/Nod1/Pgr/Fabp5/Akr1c18/Ncor2/Alox15/Lacc1/Hmga1/Gper1/Ppargc1b/Rara/Rbfox2	19
GO:0071772	BP	response to BMP	12/1068	181/28891	0.0662983	1.79347	2.09802	0.0371102	0.126178	0.0897256	Pdcd4/Chrd/Msx1/Nfix/Tmem53/Itga3/Lrp2/Egr1/Sorl1/Nbl1/Bambi/Tob1	12
GO:0071773	BP	cellular response to BMP stimulus	12/1068	181/28891	0.0662983	1.79347	2.09802	0.0371102	0.126178	0.0897256	Pdcd4/Chrd/Msx1/Nfix/Tmem53/Itga3/Lrp2/Egr1/Sorl1/Nbl1/Bambi/Tob1	12
GO:0002704	BP	negative regulation of leukocyte mediated immunity	8/1068	103/28891	0.0776699	2.10109	2.19327	0.0371696	0.126178	0.0897256	Hmox1/Bcl6/H2-Q2/H2-Q4/Muc4/Ceacam1/H2-T-ps/Jak3	8
GO:0046635	BP	positive regulation of alpha-beta T cell activation	8/1068	103/28891	0.0776699	2.10109	2.19327	0.0371696	0.126178	0.0897256	H2-Q2/H2-Q4/Il4ra/Pnp/Ihh/H2-T-ps/Rara/Il6	8
GO:0008652	BP	amino acid biosynthetic process	6/1068	67/28891	0.0895522	2.42252	2.2839	0.0372231	0.126178	0.0897256	Ilvbl/Adi1/Plod3/Pycr2/Phgdh/Asns	6
GO:0010972	BP	negative regulation of G2/M transition of mitotic cell cycle	6/1068	67/28891	0.0895522	2.42252	2.2839	0.0372231	0.126178	0.0897256	Foxo4/Cdkn1a/Mbtps1/Mbd4/Foxn3/Ier3	6
GO:0060119	BP	inner ear receptor cell development	6/1068	67/28891	0.0895522	2.42252	2.2839	0.0372231	0.126178	0.0897256	Clic5/Hey1/Fzd2/Vangl2/Ttc8/Tsku	6
GO:0022404	BP	molting cycle process	9/1068	122/28891	0.0737705	1.9956	2.15904	0.0373514	0.126373	0.0898646	Sox9/Tnfrsf19/Fermt1/Krt17/Vangl2/Barx2/Lgr4/Pdgfa/Ptgs2	9
GO:0022405	BP	hair cycle process	9/1068	122/28891	0.0737705	1.9956	2.15904	0.0373514	0.126373	0.0898646	Sox9/Tnfrsf19/Fermt1/Krt17/Vangl2/Barx2/Lgr4/Pdgfa/Ptgs2	9
GO:0042472	BP	inner ear morphogenesis	9/1068	122/28891	0.0737705	1.9956	2.15904	0.0373514	0.126373	0.0898646	Sox9/Clic5/Dlx6/Fzd2/Vangl2/Kcnq4/Insig1/Gata2/Nr4a3	9
GO:0009416	BP	response to light stimulus	19/1068	329/28891	0.0577508	1.56224	2.00949	0.0378411	0.127949	0.0909854	Timp1/Rdh11/Bcl3/Hyal1/Cat/Cdkn1a/Rp1/Per3/Chrd/Cds2/Ercc5/Id2/Ccnd1/Mme/Slc24a4/Mapk13/Kit/Sik1/Dbh	19
GO:2000736	BP	regulation of stem cell differentiation	7/1068	85/28891	0.0823529	2.22777	2.22097	0.0378761	0.127987	0.0910122	Sox9/Prickle1/Sox5/Rbm24/Zfp36l2/Zfp36/Tcf15	7
GO:0032434	BP	regulation of proteasomal ubiquitin-dependent protein catabolic process	10/1068	142/28891	0.0704225	1.90504	2.11814	0.0383449	0.129489	0.0920805	Nkd2/Sh3rf2/Trib3/Prickle1/Plk3/Rnf180/Rnf19a/Trib1/Plk2/Hspa1a	10
GO:0006606	BP	protein import into nucleus	12/1068	182/28891	0.0659341	1.78362	2.07772	0.0384528	0.129691	0.0922237	Bcl3/Nolc1/Appl2/Fermt1/Cdkn1a/Nfkbia/Tmco6/Prickle1/Gper1/Txnip/Il6/Ptgs2	12
GO:1901991	BP	negative regulation of mitotic cell cycle phase transition	12/1068	182/28891	0.0659341	1.78362	2.07772	0.0384528	0.129691	0.0922237	Foxo4/Cdkn1a/Lcmt1/Mbtps1/Mbd4/Foxn3/Klf4/Plk3/Ier3/Ccnd1/Zfp36l1/Zfp36l2	12
GO:0001824	BP	blastocyst development	11/1068	162/28891	0.0679012	1.83683	2.09263	0.0386454	0.130258	0.0926272	Tm4sf1/Mxi1/Bysl/Nop2/Tead4/Klf4/Hbegf/Nle1/Rrm2/Junb/Ncapg2	11
GO:0045185	BP	maintenance of protein location	8/1068	104/28891	0.0769231	2.08088	2.16349	0.0390186	0.130896	0.0930807	Nfkbia/Chrd/Vps13c/Hk2/Adcy6/Insig1/Sorl1/Nbl1	8
GO:0070664	BP	negative regulation of leukocyte proliferation	8/1068	104/28891	0.0769231	2.08088	2.16349	0.0390186	0.130896	0.0930807	Enpp3/Bcl6/Pla2g5/Ceacam1/Ihh/Arg2/Sftpd/Cebpb	8
GO:0031346	BP	positive regulation of cell projection organization	25/1068	463/28891	0.0539957	1.46066	1.95776	0.0390277	0.130896	0.0930807	Tnfrsf12a/Lif/Grip1/Ret/Rp1/P2ry2/Nme1/Wls/Efemp1/Itga6/L1cam/Epha4/Islr2/Tmem106b/Avil/Camk1d/Map1b/Map3k13/Itga3/Lcn2/Sphk1/Crocc/Kit/Eps8l1/Il6	25
GO:0007498	BP	mesoderm development	9/1068	123/28891	0.0731707	1.97938	2.13258	0.0390363	0.130896	0.0930807	Chrd/Wls/Tcf7l1/Wnt11/Zfp36l1/Epha2/Ets2/Tcf15/Nr4a3	9
GO:0048709	BP	oligodendrocyte differentiation	9/1068	123/28891	0.0731707	1.97938	2.13258	0.0390363	0.130896	0.0930807	Sox9/B4galt5/Slc45a3/Mal/Cxcr4/Clcn2/Sox5/Nfix/Id2	9
GO:0001794	BP	type IIa hypersensitivity	4/1068	35/28891	0.114286	3.0916	2.42578	0.0392004	0.130896	0.0930807	H2-Q2/H2-Q4/H2-T-ps/C3	4
GO:0002063	BP	chondrocyte development	4/1068	35/28891	0.114286	3.0916	2.42578	0.0392004	0.130896	0.0930807	Sox9/Sulf2/Fgf18/Pthlh	4
GO:0002445	BP	type II hypersensitivity	4/1068	35/28891	0.114286	3.0916	2.42578	0.0392004	0.130896	0.0930807	H2-Q2/H2-Q4/H2-T-ps/C3	4
GO:0002719	BP	negative regulation of cytokine production involved in immune response	4/1068	35/28891	0.114286	3.0916	2.42578	0.0392004	0.130896	0.0930807	Hmox1/Bcl6/Axl/Jak3	4
GO:0009187	BP	cyclic nucleotide metabolic process	4/1068	35/28891	0.114286	3.0916	2.42578	0.0392004	0.130896	0.0930807	Pde9a/Adcy6/Epha2/Npr2	4
GO:0032682	BP	negative regulation of chemokine production	4/1068	35/28891	0.114286	3.0916	2.42578	0.0392004	0.130896	0.0930807	Klf4/Arg2/Epha2/Il6	4
GO:0032819	BP	positive regulation of natural killer cell proliferation	4/1068	35/28891	0.114286	3.0916	2.42578	0.0392004	0.130896	0.0930807	H2-Q2/H2-Q4/H2-T-ps/Stat5b	4
GO:0045987	BP	positive regulation of smooth muscle contraction	4/1068	35/28891	0.114286	3.0916	2.42578	0.0392004	0.130896	0.0930807	Gper1/Sphk1/Kit/Ptgs2	4
GO:0071404	BP	cellular response to low-density lipoprotein particle stimulus	4/1068	35/28891	0.114286	3.0916	2.42578	0.0392004	0.130896	0.0930807	Npc1/Ces1e/Ldlr/Ces1d	4
GO:0090279	BP	regulation of calcium ion import	4/1068	35/28891	0.114286	3.0916	2.42578	0.0392004	0.130896	0.0930807	Stc1/Atp2c2/Cxcr4/Homer1	4
GO:0071692	BP	protein localization to extracellular region	24/1068	441/28891	0.0544218	1.47219	1.95773	0.039385	0.131372	0.0934195	Fam3b/Porcn/Cd200/Krt20/Rab3d/Il1a/Hadh/Wls/Myo18a/Cpt1a/Vgf/Slc12a2/Hmga1/Adra2a/Sox4/Foxo1/Gper1/Drd4/Snord32a/Ang4/Nbl1/Snord35a/Midn/Il6	24
GO:0034976	BP	response to endoplasmic reticulum stress	16/1068	266/28891	0.0601504	1.62716	2.01327	0.0393921	0.131372	0.0934195	Aqp11/Rnf186/Nupr1/Trib3/Nod1/Bbc3/Alox15/Ccnd1/Stc2/Crebrf/Chac1/Atf4/Ptpn1/Ppp1r15a/Cebpb/Atf3	16
GO:1901654	BP	response to ketone	14/1068	224/28891	0.0625	1.69072	2.03325	0.0395438	0.131658	0.0936229	Msn/Grip1/Stk39/Pck1/Ptger2/Akr1c18/Adcy6/Fbxo32/Abhd2/Mir10a/Eif4ebp1/Mir30c-1/Errfi1/Slc5a5	14
GO:0001655	BP	urogenital system development	6/1068	68/28891	0.0882353	2.3869	2.2433	0.0396006	0.131658	0.0936229	Stat5a/Sox9/Cdkn1b/Serpinb5/Plaur/Gata2	6
GO:0030837	BP	negative regulation of actin filament polymerization	6/1068	68/28891	0.0882353	2.3869	2.2433	0.0396006	0.131658	0.0936229	Add2/Hip1r/Tmod1/Capn1/Tmod2/Avil	6
GO:0032663	BP	regulation of interleukin-2 production	6/1068	68/28891	0.0882353	2.3869	2.2433	0.0396006	0.131658	0.0936229	Stat5a/Il1a/Pnp/Sftpd/Stat5b/Zfp36	6
GO:1900046	BP	regulation of hemostasis	6/1068	68/28891	0.0882353	2.3869	2.2433	0.0396006	0.131658	0.0936229	Plaur/Ceacam1/Klkb1/St3gal4/Enpp4/Pdgfa	6
GO:0051961	BP	negative regulation of nervous system development	12/1068	183/28891	0.0655738	1.77387	2.05754	0.0398292	0.132321	0.0940941	Sema6a/Appl2/Draxin/Sema3e/Sema3f/Ldlr/Id2/Gata2/Sorl1/Sema4c/Ifrd1/Btg2	12
GO:0014013	BP	regulation of gliogenesis	10/1068	143/28891	0.0699301	1.89171	2.09434	0.039923	0.132321	0.0940941	Lif/Gfap/Il6st/Cxcr4/Clcn2/Ldlr/Id2/Slc7a5/Lrp2/Il6	10
GO:0042303	BP	molting cycle	10/1068	143/28891	0.0699301	1.89171	2.09434	0.039923	0.132321	0.0940941	Sox9/Tnfrsf19/Fermt1/Krt17/Vangl2/Barx2/Tsku/Lgr4/Pdgfa/Ptgs2	10
GO:0042633	BP	hair cycle	10/1068	143/28891	0.0699301	1.89171	2.09434	0.039923	0.132321	0.0940941	Sox9/Tnfrsf19/Fermt1/Krt17/Vangl2/Barx2/Tsku/Lgr4/Pdgfa/Ptgs2	10
GO:0032722	BP	positive regulation of chemokine production	7/1068	86/28891	0.0813953	2.20187	2.1869	0.0399725	0.132321	0.0940941	Il6ra/Chil5/P2ry2/Il4ra/Egr1/Il16/Il6	7
GO:0044774	BP	mitotic DNA integrity checkpoint signaling	7/1068	86/28891	0.0813953	2.20187	2.1869	0.0399725	0.132321	0.0940941	Foxo4/Cdkn1a/Mbtps1/Mbd4/Foxn3/Ier3/Ccnd1	7
GO:0072078	BP	nephron tubule morphogenesis	7/1068	86/28891	0.0813953	2.20187	2.1869	0.0399725	0.132321	0.0940941	Sox9/Hey1/Adamts16/Lgr4/Fgf1/Ptch1/Wnk4	7
GO:0045807	BP	positive regulation of endocytosis	13/1068	204/28891	0.0637255	1.72387	2.03278	0.0405092	0.133791	0.0951396	Hip1r/Appl2/Pla2g5/Myo18a/Axl/Ppt1/Hamp/Camk1d/Lrp2/Gata2/Sftpd/C3/Plk2	13
GO:0001502	BP	cartilage condensation	3/1068	21/28891	0.142857	3.8645	2.57272	0.0407906	0.133791	0.0951396	Sox9/Sox5/Barx2	3
GO:0009067	BP	aspartate family amino acid biosynthetic process	3/1068	21/28891	0.142857	3.8645	2.57272	0.0407906	0.133791	0.0951396	Adi1/Plod3/Asns	3
GO:0035234	BP	ectopic germ cell programmed cell death	3/1068	21/28891	0.142857	3.8645	2.57272	0.0407906	0.133791	0.0951396	Il1a/Insl6/Kit	3
GO:0035268	BP	protein mannosylation	3/1068	21/28891	0.142857	3.8645	2.57272	0.0407906	0.133791	0.0951396	Dpy19l1/Tmtc2/B4gat1	3
GO:0045623	BP	negative regulation of T-helper cell differentiation	3/1068	21/28891	0.142857	3.8645	2.57272	0.0407906	0.133791	0.0951396	Bcl6/Il4ra/Jak3	3
GO:0045624	BP	positive regulation of T-helper cell differentiation	3/1068	21/28891	0.142857	3.8645	2.57272	0.0407906	0.133791	0.0951396	Il4ra/Rara/Il6	3
GO:0045836	BP	positive regulation of meiotic nuclear division	3/1068	21/28891	0.142857	3.8645	2.57272	0.0407906	0.133791	0.0951396	Piwil2/Msx1/Npr2	3
GO:0046325	BP	negative regulation of glucose import	3/1068	21/28891	0.142857	3.8645	2.57272	0.0407906	0.133791	0.0951396	Appl2/Grb10/Upk3b	3
GO:0050884	BP	neuromuscular process controlling posture	3/1068	21/28891	0.142857	3.8645	2.57272	0.0407906	0.133791	0.0951396	Gch1/Hexa/Tcf15	3
GO:0051546	BP	keratinocyte migration	3/1068	21/28891	0.142857	3.8645	2.57272	0.0407906	0.133791	0.0951396	Fermt1/Hbegf/Lrg1	3
GO:0070166	BP	enamel mineralization	3/1068	21/28891	0.142857	3.8645	2.57272	0.0407906	0.133791	0.0951396	Fam20a/Fam20c/Cnnm4	3
GO:0071071	BP	regulation of phospholipid biosynthetic process	3/1068	21/28891	0.142857	3.8645	2.57272	0.0407906	0.133791	0.0951396	Acsl3/Idh1/Pdgfa	3
GO:0099509	BP	regulation of presynaptic cytosolic calcium ion concentration	3/1068	21/28891	0.142857	3.8645	2.57272	0.0407906	0.133791	0.0951396	P2ry2/Marcksl1/Calb1	3
GO:1901623	BP	regulation of lymphocyte chemotaxis	3/1068	21/28891	0.142857	3.8645	2.57272	0.0407906	0.133791	0.0951396	Padi2/Stk39/Cxcl14	3
GO:0048525	BP	negative regulation of viral process	8/1068	105/28891	0.0761905	2.06107	2.13405	0.0409281	0.13416	0.0954019	Trim15/Trim10/Trim59/Isg20/Fbln1/Ltf/Mphosph8/Zfp36	8
GO:0009266	BP	response to temperature stimulus	11/1068	164/28891	0.0670732	1.81443	2.04922	0.041633	0.136304	0.0969266	Hmox1/Tcim/Appl2/Cxcr4/Il1a/Vgf/Plac8/Ier5/Ces1d/Fgf1/Hspa1a	11
GO:1901655	BP	cellular response to ketone	11/1068	164/28891	0.0670732	1.81443	2.04922	0.041633	0.136304	0.0969266	Msn/Grip1/Pck1/Ptger2/Akr1c18/Adcy6/Fbxo32/Mir10a/Eif4ebp1/Mir30c-1/Slc5a5	11
GO:0001523	BP	retinoid metabolic process	6/1068	69/28891	0.0869565	2.3523	2.2034	0.0420721	0.137407	0.0977106	Lrat/Rdh11/Rdh12/Rbp1/Akr1c18/Rarres2	6
GO:0006940	BP	regulation of smooth muscle contraction	6/1068	69/28891	0.0869565	2.3523	2.2034	0.0420721	0.137407	0.0977106	Adra2a/Gper1/Adra2c/Sphk1/Kit/Ptgs2	6
GO:0007622	BP	rhythmic behavior	6/1068	69/28891	0.0869565	2.3523	2.2034	0.0420721	0.137407	0.0977106	Per3/Casp1/Id2/Egr1/Npas2/Il6	6
GO:0072678	BP	T cell migration	6/1068	69/28891	0.0869565	2.3523	2.2034	0.0420721	0.137407	0.0977106	Msn/Stk39/Cd200/Slc12a2/Ripk3/Cxcl16	6
GO:0003197	BP	endocardial cushion development	5/1068	52/28891	0.0961538	2.60111	2.26407	0.0425118	0.138254	0.0983128	Sox9/Hey1/Msx1/Erbb3/Rbm24	5
GO:0007617	BP	mating behavior	5/1068	52/28891	0.0961538	2.60111	2.26407	0.0425118	0.138254	0.0983128	Avp/Hexb/P2ry2/Pgr/Drd4	5
GO:0034605	BP	cellular response to heat	5/1068	52/28891	0.0961538	2.60111	2.26407	0.0425118	0.138254	0.0983128	Hmox1/Tcim/Il1a/Ier5/Fgf1	5
GO:0043666	BP	regulation of phosphoprotein phosphatase activity	5/1068	52/28891	0.0961538	2.60111	2.26407	0.0425118	0.138254	0.0983128	Mgat5/Mastl/Tsc1/Ppp1r15a/Rcan1	5
GO:0044848	BP	biological phase	5/1068	52/28891	0.0961538	2.60111	2.26407	0.0425118	0.138254	0.0983128	Fermt1/Piwil2/Nfix/Barx2/Ptgs2	5
GO:0050798	BP	activated T cell proliferation	5/1068	52/28891	0.0961538	2.60111	2.26407	0.0425118	0.138254	0.0983128	Stat5a/Ripk3/Gpam/Stat5b/Jak3	5
GO:0050974	BP	detection of mechanical stimulus involved in sensory perception	5/1068	52/28891	0.0961538	2.60111	2.26407	0.0425118	0.138254	0.0983128	Cacnb3/Cxcr4/Slc12a2/Tmem120a/Kit	5
GO:0009069	BP	serine family amino acid metabolic process	4/1068	36/28891	0.111111	3.00572	2.35922	0.042856	0.138868	0.0987497	Cdo1/Amt/Phgdh/Gldc	4
GO:0009112	BP	nucleobase metabolic process	4/1068	36/28891	0.111111	3.00572	2.35922	0.042856	0.138868	0.0987497	Aldh6a1/Urah/Pnp/Gmpr	4
GO:0033273	BP	response to vitamin	4/1068	36/28891	0.111111	3.00572	2.35922	0.042856	0.138868	0.0987497	Alpl/Rbp1/Pim1/Bche	4
GO:0048048	BP	embryonic eye morphogenesis	4/1068	36/28891	0.111111	3.00572	2.35922	0.042856	0.138868	0.0987497	Ift122/Ihh/Stra6/Mfap2	4
GO:0055094	BP	response to lipoprotein particle	4/1068	36/28891	0.111111	3.00572	2.35922	0.042856	0.138868	0.0987497	Npc1/Ces1e/Ldlr/Ces1d	4
GO:2000515	BP	negative regulation of CD4-positive, alpha-beta T cell activation	4/1068	36/28891	0.111111	3.00572	2.35922	0.042856	0.138868	0.0987497	Bcl6/Il4ra/Arg2/Jak3	4
GO:0046661	BP	male sex differentiation	12/1068	186/28891	0.0645161	1.74526	1.99775	0.0441648	0.142936	0.101643	Stat5a/Rec8/Sox9/Nupr1/Dhcr24/Il1a/Ccnd1/Insl6/Lgr4/Lrp2/Rara/Stat5b	12
GO:0062013	BP	positive regulation of small molecule metabolic process	12/1068	186/28891	0.0645161	1.74526	1.99775	0.0441648	0.142936	0.101643	Avp/Obp2a/Pla2g4a/Slc45a3/Ces1e/Cpt1a/Foxo1/Gper1/Ces1d/Fgf1/Nr4a3/Ptgs2	12
GO:0006816	BP	calcium ion transport	25/1068	469/28891	0.0533049	1.44198	1.89067	0.0442599	0.143158	0.1018	Stc1/Atp2c2/Mcur1/Cacnb3/G6pdx/Cxcr4/Bbc3/Slc25a23/Sestd1/Stc2/Tmem38a/Trpm3/Slc24a4/Gper1/Drd4/Slc35g1/Plch2/Ramp3/Pacsin3/Slc25a25/Homer1/Jak3/Il16/Vmp1/Ptgs2	25
GO:0070830	BP	bicellular tight junction assembly	7/1068	88/28891	0.0795455	2.15182	2.12015	0.0443885	0.143401	0.101973	Cldn8/Cldn1/Mpp7/Wnt11/Cldn10/Cldn15/Epha2	7
GO:1902117	BP	positive regulation of organelle assembly	7/1068	88/28891	0.0795455	2.15182	2.12015	0.0443885	0.143401	0.101973	Sdc1/Mapk15/Msn/Stx18/Rp1/Wipi1/Crocc	7
GO:0000079	BP	regulation of cyclin-dependent protein serine/threonine kinase activity	6/1068	70/28891	0.0857143	2.3187	2.1642	0.0446386	0.143776	0.10224	Cdkn1b/Pim1/Cdkn1a/Sfn/Ccnd1/Ccng2	6
GO:0046427	BP	positive regulation of receptor signaling pathway via JAK-STAT	6/1068	70/28891	0.0857143	2.3187	2.1642	0.0446386	0.143776	0.10224	Il6ra/Ghr/Stra6/Kit/Il6/Prl8a2	6
GO:0046513	BP	ceramide biosynthetic process	6/1068	70/28891	0.0857143	2.3187	2.1642	0.0446386	0.143776	0.10224	B4galt5/Sgms2/Sptlc3/Cers3/St6galnac1/Sphk1	6
GO:0097006	BP	regulation of plasma lipoprotein particle levels	6/1068	70/28891	0.0857143	2.3187	2.1642	0.0446386	0.143776	0.10224	Acsl3/Mfsd2a/Pla2g5/Ldlr/Ces1d/Lcat	6
GO:1902750	BP	negative regulation of cell cycle G2/M phase transition	6/1068	70/28891	0.0857143	2.3187	2.1642	0.0446386	0.143776	0.10224	Foxo4/Cdkn1a/Mbtps1/Mbd4/Foxn3/Ier3	6
GO:0002824	BP	positive regulation of adaptive immune response based on somatic recombination of immune receptors built from immunoglobulin superfamily domains	11/1068	166/28891	0.0662651	1.79257	2.00641	0.0447764	0.144047	0.102433	Arid5a/H2-Q2/Pla2g4a/H2-Q4/Mad2l2/Pnp/H2-T-ps/Tfrc/H60c/C3/Il6	11
GO:2000045	BP	regulation of G1/S transition of mitotic cell cycle	11/1068	166/28891	0.0662651	1.79257	2.00641	0.0447764	0.144047	0.102433	Cdkn1b/Hyal1/Appl2/Cdkn1a/Ube2e2/Klf4/Id2/Plk3/Ccnd1/Smarca2/Rrm2	11
GO:0030833	BP	regulation of actin filament polymerization	10/1068	146/28891	0.0684932	1.85284	2.02405	0.0449232	0.144346	0.102645	Add2/Arhgap18/Hip1r/Tmod1/Capn1/Tmod2/Alox15/Avil/Arhgap40/Csf3	10
GO:0042471	BP	ear morphogenesis	10/1068	146/28891	0.0684932	1.85284	2.02405	0.0449232	0.144346	0.102645	Sox9/Clic5/Dlx6/Fzd2/Vangl2/Msx1/Kcnq4/Insig1/Gata2/Nr4a3	10
GO:0009161	BP	ribonucleoside monophosphate metabolic process	5/1068	53/28891	0.0943396	2.55203	2.21571	0.0455695	0.14545	0.10343	Rfk/Ampd3/Urah/Pnp/Gmpr	5
GO:0030850	BP	prostate gland development	5/1068	53/28891	0.0943396	2.55203	2.21571	0.0455695	0.14545	0.10343	Stat5a/Sox9/Cdkn1b/Serpinb5/Plaur	5
GO:0045907	BP	positive regulation of vasoconstriction	5/1068	53/28891	0.0943396	2.55203	2.21571	0.0455695	0.14545	0.10343	Avp/Adra2c/Rbfox2/Dbh/Ptgs2	5
GO:0046638	BP	positive regulation of alpha-beta T cell differentiation	5/1068	53/28891	0.0943396	2.55203	2.21571	0.0455695	0.14545	0.10343	Il4ra/Pnp/Ihh/Rara/Il6	5
GO:1902930	BP	regulation of alcohol biosynthetic process	5/1068	53/28891	0.0943396	2.55203	2.21571	0.0455695	0.14545	0.10343	Aqp8/Clcn2/Gper1/H6pd/Fgf1	5
GO:0042770	BP	signal transduction in response to DNA damage	12/1068	187/28891	0.0641711	1.73593	1.97807	0.0456798	0.14545	0.10343	Gadd45a/Bcl3/Foxo4/Cdkn1a/Eef1e1/Mbtps1/Mbd4/Foxn3/Mad2l2/Sox4/Ier3/Ccnd1	12
GO:0051170	BP	import into nucleus	12/1068	187/28891	0.0641711	1.73593	1.97807	0.0456798	0.14545	0.10343	Bcl3/Nolc1/Appl2/Fermt1/Cdkn1a/Nfkbia/Tmco6/Prickle1/Gper1/Txnip/Il6/Ptgs2	12
GO:0006907	BP	pinocytosis	3/1068	22/28891	0.136364	3.68884	2.47183	0.0459716	0.14545	0.10343	Appl2/Axl/Ppt1	3
GO:0009158	BP	ribonucleoside monophosphate catabolic process	3/1068	22/28891	0.136364	3.68884	2.47183	0.0459716	0.14545	0.10343	Ampd3/Urah/Pnp	3
GO:0010039	BP	response to iron ion	3/1068	22/28891	0.136364	3.68884	2.47183	0.0459716	0.14545	0.10343	Hmox1/Hamp/Tfrc	3
GO:0010224	BP	response to UV-B	3/1068	22/28891	0.136364	3.68884	2.47183	0.0459716	0.14545	0.10343	Hyal1/Cdkn1a/Mme	3
GO:0032332	BP	positive regulation of chondrocyte differentiation	3/1068	22/28891	0.136364	3.68884	2.47183	0.0459716	0.14545	0.10343	Sox9/Fgf18/Sox5	3
GO:0032515	BP	negative regulation of phosphoprotein phosphatase activity	3/1068	22/28891	0.136364	3.68884	2.47183	0.0459716	0.14545	0.10343	Mgat5/Mastl/Ppp1r15a	3
GO:0043101	BP	purine-containing compound salvage	3/1068	22/28891	0.136364	3.68884	2.47183	0.0459716	0.14545	0.10343	Ampd3/Pnp/Gmpr	3
GO:0044851	BP	hair cycle phase	3/1068	22/28891	0.136364	3.68884	2.47183	0.0459716	0.14545	0.10343	Fermt1/Barx2/Ptgs2	3
GO:0045056	BP	transcytosis	3/1068	22/28891	0.136364	3.68884	2.47183	0.0459716	0.14545	0.10343	Mfsd2a/Rab17/Lrp2	3
GO:0045475	BP	locomotor rhythm	3/1068	22/28891	0.136364	3.68884	2.47183	0.0459716	0.14545	0.10343	Id2/Egr1/Npas2	3
GO:0045737	BP	positive regulation of cyclin-dependent protein serine/threonine kinase activity	3/1068	22/28891	0.136364	3.68884	2.47183	0.0459716	0.14545	0.10343	Cdkn1b/Pim1/Ccnd1	3
GO:0046321	BP	positive regulation of fatty acid oxidation	3/1068	22/28891	0.136364	3.68884	2.47183	0.0459716	0.14545	0.10343	Obp2a/Cpt1a/Nr4a3	3
GO:0050849	BP	negative regulation of calcium-mediated signaling	3/1068	22/28891	0.136364	3.68884	2.47183	0.0459716	0.14545	0.10343	Fhl2/Slc24a4/Rcan1	3
GO:0071397	BP	cellular response to cholesterol	3/1068	22/28891	0.136364	3.68884	2.47183	0.0459716	0.14545	0.10343	Ces1e/Ces1d/Ptch1	3
GO:0072111	BP	cell proliferation involved in kidney development	3/1068	22/28891	0.136364	3.68884	2.47183	0.0459716	0.14545	0.10343	Il6ra/Egr1/Ptch1	3
GO:0072273	BP	metanephric nephron morphogenesis	3/1068	22/28891	0.136364	3.68884	2.47183	0.0459716	0.14545	0.10343	Sox9/Lif/Lgr4	3
GO:0090205	BP	positive regulation of cholesterol metabolic process	3/1068	22/28891	0.136364	3.68884	2.47183	0.0459716	0.14545	0.10343	Ces1e/Ces1d/Fgf1	3
GO:0097502	BP	mannosylation	3/1068	22/28891	0.136364	3.68884	2.47183	0.0459716	0.14545	0.10343	Dpy19l1/Tmtc2/B4gat1	3
GO:0098856	BP	intestinal lipid absorption	3/1068	22/28891	0.136364	3.68884	2.47183	0.0459716	0.14545	0.10343	Lima1/Npc1/Ldlr	3
GO:0016050	BP	vesicle organization	20/1068	359/28891	0.0557103	1.50705	1.89403	0.0461678	0.145985	0.103811	Sdc1/Mapk15/Bace2/Ap3b2/Aqp11/Pla2g5/Nkd2/Sec23b/Ap1s3/Pla2g4a/Stx11/Atp6v1d/Tmem9/Myo18a/Atp6v1g2/Hps4/Atp6v0a4/Insig1/Sphk1/Rab20	20
GO:0006937	BP	regulation of muscle contraction	11/1068	167/28891	0.0658683	1.78184	1.98522	0.0464076	0.146621	0.104263	Stc1/Dsc2/Adra2a/Tmem38a/Arg2/Gper1/Adra2c/Sphk1/Kit/Nr4a1/Ptgs2	11
GO:0006898	BP	receptor-mediated endocytosis	16/1068	272/28891	0.0588235	1.59126	1.91954	0.0465771	0.146621	0.104263	Sdc1/Arhgap27/Hip1r/Ceacam1/Ldlr/Ppt1/Hamp/Drd4/Tfrc/Lrp2/Ramp3/Sorl1/Adm/C3/Cxcl16/Plk2	16
GO:0001702	BP	gastrulation with mouth forming second	4/1068	37/28891	0.108108	2.92449	2.29493	0.0466969	0.146621	0.104263	Prickle1/Chrd/Plpp3/Ets2	4
GO:0007435	BP	salivary gland morphogenesis	4/1068	37/28891	0.108108	2.92449	2.29493	0.0466969	0.146621	0.104263	Tgm2/Ntn4/Pdgfa/Il6	4
GO:0014912	BP	negative regulation of smooth muscle cell migration	4/1068	37/28891	0.108108	2.92449	2.29493	0.0466969	0.146621	0.104263	Abhd2/Drd4/Igfbp3/Trib1	4
GO:0022617	BP	extracellular matrix disassembly	4/1068	37/28891	0.108108	2.92449	2.29493	0.0466969	0.146621	0.104263	Dpp4/Meltf/Ets1/Il6	4
GO:0032817	BP	regulation of natural killer cell proliferation	4/1068	37/28891	0.108108	2.92449	2.29493	0.0466969	0.146621	0.104263	H2-Q2/H2-Q4/H2-T-ps/Stat5b	4
GO:0034389	BP	lipid droplet organization	4/1068	37/28891	0.108108	2.92449	2.29493	0.0466969	0.146621	0.104263	Tspo2/Sqle/Cds2/Chka	4
GO:0048846	BP	axon extension involved in axon guidance	4/1068	37/28891	0.108108	2.92449	2.29493	0.0466969	0.146621	0.104263	Sema6a/Sema3e/Sema3f/Sema4c	4
GO:0097242	BP	amyloid-beta clearance	4/1068	37/28891	0.108108	2.92449	2.29493	0.0466969	0.146621	0.104263	Ldlr/Mme/Lrp2/C3	4
GO:1902284	BP	neuron projection extension involved in neuron projection guidance	4/1068	37/28891	0.108108	2.92449	2.29493	0.0466969	0.146621	0.104263	Sema6a/Sema3e/Sema3f/Sema4c	4
GO:1903715	BP	regulation of aerobic respiration	4/1068	37/28891	0.108108	2.92449	2.29493	0.0466969	0.146621	0.104263	Cox7a2l/Nupr1/Slc25a23/Slc25a33	4
GO:0051153	BP	regulation of striated muscle cell differentiation	8/1068	108/28891	0.0740741	2.00381	2.04765	0.047025	0.147565	0.104934	Hdac5/Foxp1/G6pdx/Msx1/Hamp/Neu2/Rbm24/Sik1	8
GO:0001885	BP	endothelial cell development	6/1068	71/28891	0.084507	2.28604	2.12566	0.0473007	0.147911	0.10518	Stc1/Msn/Plod3/Clic4/Cldn1/Fasn	6
GO:0016101	BP	diterpenoid metabolic process	6/1068	71/28891	0.084507	2.28604	2.12566	0.0473007	0.147911	0.10518	Lrat/Rdh11/Rdh12/Rbp1/Akr1c18/Rarres2	6
GO:0046324	BP	regulation of glucose import	6/1068	71/28891	0.084507	2.28604	2.12566	0.0473007	0.147911	0.10518	Appl2/Erbb3/Hk2/Grb10/Crebl2/Upk3b	6
GO:0050771	BP	negative regulation of axonogenesis	6/1068	71/28891	0.084507	2.28604	2.12566	0.0473007	0.147911	0.10518	Sema6a/Draxin/Sema3e/Sema3f/Sema4c/Ifrd1	6
GO:0050885	BP	neuromuscular process controlling balance	6/1068	71/28891	0.084507	2.28604	2.12566	0.0473007	0.147911	0.10518	Igdcc3/Clic5/Hexb/Hexa/Rbfox2/Nr4a3	6
GO:1902305	BP	regulation of sodium ion transmembrane transport	6/1068	71/28891	0.084507	2.28604	2.12566	0.0473007	0.147911	0.10518	Grip1/Stk39/Stom/Gper1/Drd4/Klhl24	6
GO:0051100	BP	negative regulation of binding	11/1068	168/28891	0.0654762	1.77123	1.96418	0.0480787	0.150256	0.106848	Hmox1/Hey1/Cdkn1a/Mdfi/Msx1/Mad2l2/Id2/Ckmt1/Gper1/Sorl1/Plk2	11
GO:0001676	BP	long-chain fatty acid metabolic process	9/1068	128/28891	0.0703125	1.90206	2.00392	0.0482339	0.150566	0.107068	Acsl3/Pla2g4a/Alox12e/Cpt1a/Ephx1/Alox15/Slc27a3/Sphk1/Ptgs2	9
GO:0051261	BP	protein depolymerization	9/1068	128/28891	0.0703125	1.90206	2.00392	0.0482339	0.150566	0.107068	Add2/Rp1/Tmod1/Lima1/Tmod2/Mical2/Avil/Map1b/Actn2	9
GO:0010821	BP	regulation of mitochondrion organization	10/1068	148/28891	0.0675676	1.8278	1.97811	0.0484825	0.15105	0.107413	Avp/Hip1r/Slc35f6/Acaa2/Plaur/Bbc3/Vps13c/Ier3/Gper1/Tfrc	10
GO:0050954	BP	sensory perception of mechanical stimulus	18/1068	317/28891	0.0567823	1.53605	1.8802	0.0485016	0.15105	0.107413	Cdc14a/Clic5/Cdkn1b/Cacnb3/Hexb/Hexa/Myh14/Cxcr4/Fam107b/Coch/Kcnq4/Slc12a2/Atp6v0a4/Gjb2/Lrp2/Tmem120a/Npr2/Kit	18
GO:0006195	BP	purine nucleotide catabolic process	5/1068	54/28891	0.0925926	2.50477	2.16845	0.0487549	0.15105	0.107413	Pde9a/Nudt19/Ampd3/Urah/Pnp	5
GO:0010823	BP	negative regulation of mitochondrion organization	5/1068	54/28891	0.0925926	2.50477	2.16845	0.0487549	0.15105	0.107413	Avp/Slc35f6/Acaa2/Ier3/Tfrc	5
GO:0032941	BP	secretion by tissue	5/1068	54/28891	0.0925926	2.50477	2.16845	0.0487549	0.15105	0.107413	Stk39/P2ry2/Prickle1/Fosl2/Wnk4	5
GO:0035088	BP	establishment or maintenance of apical/basal cell polarity	5/1068	54/28891	0.0925926	2.50477	2.16845	0.0487549	0.15105	0.107413	Msn/Vangl2/Ttc8/Wnt11/Tcf15	5
GO:0045124	BP	regulation of bone resorption	5/1068	54/28891	0.0925926	2.50477	2.16845	0.0487549	0.15105	0.107413	Ceacam1/Hamp/Tfrc/Ppargc1b/Il6	5
GO:0045581	BP	negative regulation of T cell differentiation	5/1068	54/28891	0.0925926	2.50477	2.16845	0.0487549	0.15105	0.107413	Bcl6/Fgl2/Il4ra/Ihh/Jak3	5
GO:0045773	BP	positive regulation of axon extension	5/1068	54/28891	0.0925926	2.50477	2.16845	0.0487549	0.15105	0.107413	Tnfrsf12a/L1cam/Islr2/Map1b/Map3k13	5
GO:0048066	BP	developmental pigmentation	5/1068	54/28891	0.0925926	2.50477	2.16845	0.0487549	0.15105	0.107413	Mlph/Adamts9/Hps4/Ihh/Kit	5
GO:0048247	BP	lymphocyte chemotaxis	5/1068	54/28891	0.0925926	2.50477	2.16845	0.0487549	0.15105	0.107413	Padi2/Stk39/Cxcl14/Slc12a2/Cxcl16	5
GO:0061245	BP	establishment or maintenance of bipolar cell polarity	5/1068	54/28891	0.0925926	2.50477	2.16845	0.0487549	0.15105	0.107413	Msn/Vangl2/Ttc8/Wnt11/Tcf15	5
GO:1990928	BP	response to amino acid starvation	5/1068	54/28891	0.0925926	2.50477	2.16845	0.0487549	0.15105	0.107413	Cdkn1a/Rragd/Eif4ebp1/Atf4/Atf3	5
GO:0051048	BP	negative regulation of secretion	13/1068	210/28891	0.0619048	1.67462	1.92233	0.049057	0.151877	0.108	Hmox1/Lif/Stk39/Cd200/Hadh/Erbb3/Adra2a/Foxo1/Drd4/Igfbp3/Midn/Wnk4/Il6	13
GO:0048663	BP	neuron fate commitment	7/1068	90/28891	0.0777778	2.10401	2.05516	0.0491067	0.151877	0.108	Sox9/Lmo4/Chrd/Nfix/Id2/Ihh/Gata2	7
GO:0098661	BP	inorganic anion transmembrane transport	7/1068	90/28891	0.0777778	2.10401	2.05516	0.0491067	0.151877	0.108	Slc26a6/Clcn2/Slc20a1/Slc12a2/Slc37a1/Lrrc8a/Slc5a5	7
GO:0007156	BP	homophilic cell adhesion via plasma membrane adhesion molecules	8/1068	109/28891	0.0733945	1.98543	2.01947	0.049182	0.151919	0.10803	Ret/Dsc2/Palld/Clstn1/Igsf9/L1cam/Ceacam1/Cdhr5	8
GO:0090263	BP	positive regulation of canonical Wnt signaling pathway	8/1068	109/28891	0.0733945	1.98543	2.01947	0.049182	0.151919	0.10803	Sulf2/Scel/Tmem9/Wls/Nle1/Sox4/Lgr4/Bambi	8
GO:0051924	BP	regulation of calcium ion transport	17/1068	296/28891	0.0574324	1.55363	1.87577	0.0495566	0.151919	0.10803	Stc1/Atp2c2/Cacnb3/G6pdx/Cxcr4/Sestd1/Stc2/Tmem38a/Gper1/Drd4/Ramp3/Pacsin3/Homer1/Jak3/Il16/Vmp1/Ptgs2	17
GO:0030509	BP	BMP signaling pathway	11/1068	169/28891	0.0650888	1.76075	1.94328	0.0497902	0.151919	0.10803	Pdcd4/Chrd/Msx1/Tmem53/Itga3/Lrp2/Egr1/Sorl1/Nbl1/Bambi/Tob1	11
GO:0035725	BP	sodium ion transmembrane transport	11/1068	169/28891	0.0650888	1.76075	1.94328	0.0497902	0.151919	0.10803	Grip1/Stk39/Stom/Slc12a2/Slc5a1/Slc24a4/Gper1/Drd4/Klhl24/Wnk4/Slc5a5	11
GO:2001234	BP	negative regulation of apoptotic signaling pathway	15/1068	253/28891	0.0592885	1.60384	1.89004	0.049877	0.151919	0.10803	Hmox1/Avp/Peli3/Slc35f6/Acaa2/Plaur/Itga6/Nle1/Fignl1/Ier3/Atf4/Ptpn1/Pam16/Ptgs2/Nr4a2	15
GO:0002279	BP	mast cell activation involved in immune response	6/1068	72/28891	0.0833333	2.25429	2.08777	0.0500589	0.151919	0.10803	Hmox1/Enpp3/Il4ra/Gata2/Kit/Nr4a3	6
GO:0048332	BP	mesoderm morphogenesis	6/1068	72/28891	0.0833333	2.25429	2.08777	0.0500589	0.151919	0.10803	Chrd/Wls/Tcf7l1/Wnt11/Epha2/Nr4a3	6
GO:0051480	BP	regulation of cytosolic calcium ion concentration	6/1068	72/28891	0.0833333	2.25429	2.08777	0.0500589	0.151919	0.10803	Hcrtr1/Grid2ip/P2ry2/Marcksl1/Calb1/Slc35g1	6
GO:0071479	BP	cellular response to ionizing radiation	6/1068	72/28891	0.0833333	2.25429	2.08777	0.0500589	0.151919	0.10803	Gadd45a/Cdkn1a/Bbc3/Net1/Fignl1/Egr1	6
GO:1903050	BP	regulation of proteolysis involved in protein catabolic process	14/1068	232/28891	0.0603448	1.63242	1.89485	0.050376	0.151919	0.10803	Aqp11/Nkd2/Nupr1/Sh3rf2/Trib3/Prickle1/Epha4/Plk3/Tgfb1i1/Rnf180/Rnf19a/Trib1/Plk2/Hspa1a	14
GO:1905952	BP	regulation of lipid localization	12/1068	190/28891	0.0631579	1.70852	1.91971	0.050439	0.151919	0.10803	Lrat/Hilpda/Pla2g4a/P2ry2/Nfkbia/Ces1e/Il1a/Map2k6/Ces1d/Igfbp3/Ptch1/C3	12
GO:0000050	BP	urea cycle	2/1068	10/28891	0.2	5.4103	2.73287	0.0504509	0.151919	0.10803	Arg2/Cebpa	2
GO:0002604	BP	regulation of dendritic cell antigen processing and presentation	2/1068	10/28891	0.2	5.4103	2.73287	0.0504509	0.151919	0.10803	Nod1/Fgl2	2
GO:0003357	BP	noradrenergic neuron differentiation	2/1068	10/28891	0.2	5.4103	2.73287	0.0504509	0.151919	0.10803	Sox4/Zc4h2	2
GO:0006646	BP	phosphatidylethanolamine biosynthetic process	2/1068	10/28891	0.2	5.4103	2.73287	0.0504509	0.151919	0.10803	Alox15/Chka	2
GO:0007567	BP	parturition	2/1068	10/28891	0.2	5.4103	2.73287	0.0504509	0.151919	0.10803	Akr1c18/Hpgd	2
GO:0009138	BP	pyrimidine nucleoside diphosphate metabolic process	2/1068	10/28891	0.2	5.4103	2.73287	0.0504509	0.151919	0.10803	Entpd5/Entpd7	2
GO:0009650	BP	UV protection	2/1068	10/28891	0.2	5.4103	2.73287	0.0504509	0.151919	0.10803	Cat/Ercc5	2
GO:0014016	BP	neuroblast differentiation	2/1068	10/28891	0.2	5.4103	2.73287	0.0504509	0.151919	0.10803	Nfix/Bche	2
GO:0015820	BP	leucine transport	2/1068	10/28891	0.2	5.4103	2.73287	0.0504509	0.151919	0.10803	Slc7a7/Slc7a5	2
GO:0015840	BP	urea transport	2/1068	10/28891	0.2	5.4103	2.73287	0.0504509	0.151919	0.10803	Aqp3/Aqp8	2
GO:0033007	BP	negative regulation of mast cell activation involved in immune response	2/1068	10/28891	0.2	5.4103	2.73287	0.0504509	0.151919	0.10803	Hmox1/Enpp3	2
GO:0033212	BP	iron import into cell	2/1068	10/28891	0.2	5.4103	2.73287	0.0504509	0.151919	0.10803	Slc39a8/Lcn2	2
GO:0046055	BP	dGMP catabolic process	2/1068	10/28891	0.2	5.4103	2.73287	0.0504509	0.151919	0.10803	Urah/Pnp	2
GO:0046543	BP	development of secondary female sexual characteristics	2/1068	10/28891	0.2	5.4103	2.73287	0.0504509	0.151919	0.10803	Stat5a/Stat5b	2
GO:0060539	BP	diaphragm development	2/1068	10/28891	0.2	5.4103	2.73287	0.0504509	0.151919	0.10803	Fgfrl1/Stra6	2
GO:0072017	BP	distal tubule development	2/1068	10/28891	0.2	5.4103	2.73287	0.0504509	0.151919	0.10803	Calb1/Wnk4	2
GO:0072173	BP	metanephric tubule morphogenesis	2/1068	10/28891	0.2	5.4103	2.73287	0.0504509	0.151919	0.10803	Sox9/Lgr4	2
GO:0072203	BP	cell proliferation involved in metanephros development	2/1068	10/28891	0.2	5.4103	2.73287	0.0504509	0.151919	0.10803	Egr1/Ptch1	2
GO:0072488	BP	ammonium transmembrane transport	2/1068	10/28891	0.2	5.4103	2.73287	0.0504509	0.151919	0.10803	Aqp8/Slc12a2	2
GO:0090091	BP	positive regulation of extracellular matrix disassembly	2/1068	10/28891	0.2	5.4103	2.73287	0.0504509	0.151919	0.10803	Meltf/Il6	2
GO:0099538	BP	synaptic signaling via neuropeptide	2/1068	10/28891	0.2	5.4103	2.73287	0.0504509	0.151919	0.10803	Vgf/Penk	2
GO:0110095	BP	cellular detoxification of aldehyde	2/1068	10/28891	0.2	5.4103	2.73287	0.0504509	0.151919	0.10803	Rdh11/Rdh12	2
GO:0120188	BP	regulation of bile acid secretion	2/1068	10/28891	0.2	5.4103	2.73287	0.0504509	0.151919	0.10803	Ces1e/Ces1d	2
GO:1901523	BP	icosanoid catabolic process	2/1068	10/28891	0.2	5.4103	2.73287	0.0504509	0.151919	0.10803	Abhd16a/Hpgd	2
GO:1901724	BP	positive regulation of cell proliferation involved in kidney development	2/1068	10/28891	0.2	5.4103	2.73287	0.0504509	0.151919	0.10803	Il6ra/Egr1	2
GO:1902255	BP	positive regulation of intrinsic apoptotic signaling pathway by p53 class mediator	2/1068	10/28891	0.2	5.4103	2.73287	0.0504509	0.151919	0.10803	Msx1/Bmyc	2
GO:1902732	BP	positive regulation of chondrocyte proliferation	2/1068	10/28891	0.2	5.4103	2.73287	0.0504509	0.151919	0.10803	Sox9/Ltf	2
GO:1902746	BP	regulation of lens fiber cell differentiation	2/1068	10/28891	0.2	5.4103	2.73287	0.0504509	0.151919	0.10803	Cdkn1b/Spred3	2
GO:1902965	BP	regulation of protein localization to early endosome	2/1068	10/28891	0.2	5.4103	2.73287	0.0504509	0.151919	0.10803	Msn/Sorl1	2
GO:1902966	BP	positive regulation of protein localization to early endosome	2/1068	10/28891	0.2	5.4103	2.73287	0.0504509	0.151919	0.10803	Msn/Sorl1	2
GO:1903242	BP	regulation of cardiac muscle hypertrophy in response to stress	2/1068	10/28891	0.2	5.4103	2.73287	0.0504509	0.151919	0.10803	Foxo1/Errfi1	2
GO:1903589	BP	positive regulation of blood vessel endothelial cell proliferation involved in sprouting angiogenesis	2/1068	10/28891	0.2	5.4103	2.73287	0.0504509	0.151919	0.10803	Hmox1/Gata2	2
GO:1904238	BP	pericyte cell differentiation	2/1068	10/28891	0.2	5.4103	2.73287	0.0504509	0.151919	0.10803	Gpr4/Epha2	2
GO:2000646	BP	positive regulation of receptor catabolic process	2/1068	10/28891	0.2	5.4103	2.73287	0.0504509	0.151919	0.10803	Hamp/Ptpn1	2
GO:2000987	BP	positive regulation of behavioral fear response	2/1068	10/28891	0.2	5.4103	2.73287	0.0504509	0.151919	0.10803	Penk/Npas2	2
GO:0048736	BP	appendage development	13/1068	211/28891	0.0616114	1.66668	1.90426	0.0505937	0.152054	0.108126	Sox9/Ift122/Irf6/Dlx6/Prickle1/Msx1/Itga6/Ece1/Ihh/Rara/Ptch1/Npr2/Prkab1	13
GO:0060173	BP	limb development	13/1068	211/28891	0.0616114	1.66668	1.90426	0.0505937	0.152054	0.108126	Sox9/Ift122/Irf6/Dlx6/Prickle1/Msx1/Itga6/Ece1/Ihh/Rara/Ptch1/Npr2/Prkab1	13
GO:0098742	BP	cell-cell adhesion via plasma-membrane adhesion molecules	13/1068	211/28891	0.0616114	1.66668	1.90426	0.0505937	0.152054	0.108126	Fgfrl1/Ret/Dsc2/Palld/Clstn1/Igsf9/Klf4/L1cam/Cldn1/Ceacam1/Itga3/Cdhr5/Arvcf	13
GO:0002068	BP	glandular epithelial cell development	4/1068	38/28891	0.105263	2.84753	2.23277	0.0507225	0.152054	0.108126	Pgr/Fasn/Gata2/Rara	4
GO:0009167	BP	purine ribonucleoside monophosphate metabolic process	4/1068	38/28891	0.105263	2.84753	2.23277	0.0507225	0.152054	0.108126	Ampd3/Urah/Pnp/Gmpr	4
GO:0060071	BP	Wnt signaling pathway, planar cell polarity pathway	4/1068	38/28891	0.105263	2.84753	2.23277	0.0507225	0.152054	0.108126	Fzd2/Vangl2/Prickle1/Wnt11	4
GO:0061098	BP	positive regulation of protein tyrosine kinase activity	4/1068	38/28891	0.105263	2.84753	2.23277	0.0507225	0.152054	0.108126	Erbb3/Epha4/Adra2a/Ptpn1	4
GO:2000191	BP	regulation of fatty acid transport	4/1068	38/28891	0.105263	2.84753	2.23277	0.0507225	0.152054	0.108126	Pla2g4a/P2ry2/Il1a/Map2k6	4
GO:0006821	BP	chloride transport	8/1068	110/28891	0.0727273	1.96738	1.99158	0.0514022	0.152805	0.10866	Clic5/Slc26a6/Clcn2/Clic4/Slc12a2/Ttyh3/Lrrc8a/Wnk4	8
GO:0002043	BP	blood vessel endothelial cell proliferation involved in sprouting angiogenesis	3/1068	23/28891	0.130435	3.52846	2.37667	0.0514605	0.152805	0.10866	Hmox1/Gata2/Epha2	3
GO:0006144	BP	purine nucleobase metabolic process	3/1068	23/28891	0.130435	3.52846	2.37667	0.0514605	0.152805	0.10866	Urah/Pnp/Gmpr	3
GO:0006595	BP	polyamine metabolic process	3/1068	23/28891	0.130435	3.52846	2.37667	0.0514605	0.152805	0.10866	Srm/Sat1/Smox	3
GO:0006740	BP	NADPH regeneration	3/1068	23/28891	0.130435	3.52846	2.37667	0.0514605	0.152805	0.10866	G6pdx/H6pd/Hsd11b1	3
GO:0009168	BP	purine ribonucleoside monophosphate biosynthetic process	3/1068	23/28891	0.130435	3.52846	2.37667	0.0514605	0.152805	0.10866	Ampd3/Pnp/Gmpr	3
GO:0010447	BP	response to acidic pH	3/1068	23/28891	0.130435	3.52846	2.37667	0.0514605	0.152805	0.10866	Gpr4/Pck1/Lgmn	3
GO:0010818	BP	T cell chemotaxis	3/1068	23/28891	0.130435	3.52846	2.37667	0.0514605	0.152805	0.10866	Stk39/Slc12a2/Cxcl16	3
GO:0031649	BP	heat generation	3/1068	23/28891	0.130435	3.52846	2.37667	0.0514605	0.152805	0.10866	Il1a/Arrdc3/Ptgs2	3
GO:0035089	BP	establishment of apical/basal cell polarity	3/1068	23/28891	0.130435	3.52846	2.37667	0.0514605	0.152805	0.10866	Msn/Ttc8/Tcf15	3
GO:0043605	BP	amide catabolic process	3/1068	23/28891	0.130435	3.52846	2.37667	0.0514605	0.152805	0.10866	Amdhd1/Urah/Pnp	3
GO:0050966	BP	detection of mechanical stimulus involved in sensory perception of pain	3/1068	23/28891	0.130435	3.52846	2.37667	0.0514605	0.152805	0.10866	Cacnb3/Cxcr4/Tmem120a	3
GO:0060221	BP	retinal rod cell differentiation	3/1068	23/28891	0.130435	3.52846	2.37667	0.0514605	0.152805	0.10866	Sox9/Rp1/Cfh	3
GO:0072529	BP	pyrimidine-containing compound catabolic process	3/1068	23/28891	0.130435	3.52846	2.37667	0.0514605	0.152805	0.10866	Aldh6a1/Entpd5/Entpd7	3
GO:0072530	BP	purine-containing compound transmembrane transport	3/1068	23/28891	0.130435	3.52846	2.37667	0.0514605	0.152805	0.10866	Slc25a23/Slc25a42/Lrrc8a	3
GO:1903672	BP	positive regulation of sprouting angiogenesis	3/1068	23/28891	0.130435	3.52846	2.37667	0.0514605	0.152805	0.10866	Klf4/Jak1/Fgf1	3
GO:2001026	BP	regulation of endothelial cell chemotaxis	3/1068	23/28891	0.130435	3.52846	2.37667	0.0514605	0.152805	0.10866	Fgf18/Lgmn/Fgf1	3
GO:0006865	BP	amino acid transport	11/1068	170/28891	0.0647059	1.75039	1.92252	0.0515425	0.152805	0.10866	Avp/Gfap/Slc1a5/Slc7a7/Slc38a6/Tspo2/Slc12a2/Arg2/Slc7a5/Lrrc8a/Slc15a1	11
GO:0030010	BP	establishment of cell polarity	11/1068	170/28891	0.0647059	1.75039	1.92252	0.0515425	0.152805	0.10866	Hey1/Msn/Fermt1/Vangl2/Ttc8/Prickle1/Myo18a/Map1b/Coro7/Amotl1/Tcf15	11
GO:0030041	BP	actin filament polymerization	11/1068	170/28891	0.0647059	1.75039	1.92252	0.0515425	0.152805	0.10866	Add2/Arhgap18/Hip1r/Tmod1/Capn1/Tmod2/Alox15/Avil/Arhgap40/Spire2/Csf3	11
GO:0043242	BP	negative regulation of protein-containing complex disassembly	7/1068	91/28891	0.0769231	2.08088	2.0233	0.0515804	0.152833	0.10868	Add2/Rp1/Tmod1/Lima1/Tmod2/Avil/Map1b	7
GO:0022602	BP	ovulation cycle process	5/1068	55/28891	0.0909091	2.45923	2.12224	0.0520683	0.153854	0.109406	Stat5a/Pla2g4a/Pgr/Stat5b/Npr2	5
GO:0043029	BP	T cell homeostasis	5/1068	55/28891	0.0909091	2.45923	2.12224	0.0520683	0.153854	0.109406	Stat5a/Ripk3/Gpam/Stat5b/Jak3	5
GO:0043370	BP	regulation of CD4-positive, alpha-beta T cell differentiation	5/1068	55/28891	0.0909091	2.45923	2.12224	0.0520683	0.153854	0.109406	Bcl6/Il4ra/Rara/Jak3/Il6	5
GO:0051353	BP	positive regulation of oxidoreductase activity	5/1068	55/28891	0.0909091	2.45923	2.12224	0.0520683	0.153854	0.109406	Gch1/Sdhaf4/Rfk/Nod1/Ripk3	5
GO:0089718	BP	amino acid import across plasma membrane	5/1068	55/28891	0.0909091	2.45923	2.12224	0.0520683	0.153854	0.109406	Gfap/Slc1a5/Tspo2/Arg2/Slc7a5	5
GO:0021953	BP	central nervous system neuron differentiation	13/1068	212/28891	0.0613208	1.65882	1.88629	0.0521632	0.153965	0.109485	Lmo4/B4galt5/Arhgef28/Draxin/Sema3e/Epha4/Sox5/Nfix/Tsku/Gata2/Ptch1/Btg2/Nr4a2	13
GO:1905475	BP	regulation of protein localization to membrane	13/1068	212/28891	0.0613208	1.65882	1.88629	0.0521632	0.153965	0.109485	Acsl3/Grip1/Stom/Nkd2/Cacnb3/Pgrmc1/Bbc3/Gper1/Slc5a3/Itga3/Ramp3/Epha2/Wnk4	13
GO:0048144	BP	fibroblast proliferation	10/1068	150/28891	0.0666667	1.80343	1.93287	0.052226	0.154065	0.109556	Lif/Cdkn1a/Nupr1/Dach1/Bmyc/Smarca2/Fbln1/Sphk1/Fosl2/Pdgfa	10
GO:0043270	BP	positive regulation of monoatomic ion transport	16/1068	277/28891	0.0577617	1.56254	1.84316	0.0532354	0.156957	0.111613	Stc1/Atp2c2/Stk39/Cacnb3/G6pdx/Cxcr4/Clcn2/Gper1/Drd4/Ramp3/Lcn2/Homer1/Jak3/Wnk4/Actn2/Vmp1	16
GO:0140013	BP	meiotic nuclear division	13/1068	213/28891	0.0610329	1.65103	1.86842	0.0537657	0.158433	0.112662	Rec8/Lif/Mapk15/Syde1/Marf1/Mastl/Piwil2/Msx1/Fignl1/Spire2/Npr2/Top2a/Catsperz	13
GO:0002715	BP	regulation of natural killer cell mediated immunity	7/1068	92/28891	0.076087	2.05827	1.99185	0.0541312	0.159423	0.113366	Stat5a/Dpp4/H2-Q2/H2-Q4/Ceacam1/H2-T-ps/Stat5b	7
GO:0051928	BP	positive regulation of calcium ion transport	10/1068	151/28891	0.0662252	1.79149	1.9105	0.0541677	0.159442	0.11338	Stc1/Atp2c2/Cacnb3/G6pdx/Cxcr4/Gper1/Ramp3/Homer1/Jak3/Vmp1	10
GO:0009306	BP	protein secretion	23/1068	434/28891	0.0529954	1.4336	1.78321	0.0547189	0.160898	0.114415	Fam3b/Porcn/Cd200/Krt20/Rab3d/Il1a/Hadh/Wls/Myo18a/Cpt1a/Vgf/Slc12a2/Hmga1/Adra2a/Sox4/Foxo1/Gper1/Drd4/Snord32a/Ang4/Snord35a/Midn/Il6	23
GO:0002885	BP	positive regulation of hypersensitivity	4/1068	39/28891	0.102564	2.77451	2.17261	0.054932	0.160898	0.114415	H2-Q2/H2-Q4/H2-T-ps/C3	4
GO:0006884	BP	cell volume homeostasis	4/1068	39/28891	0.102564	2.77451	2.17261	0.054932	0.160898	0.114415	Aqp11/Stk39/Slc12a2/Lrrc8a	4
GO:0040020	BP	regulation of meiotic nuclear division	4/1068	39/28891	0.102564	2.77451	2.17261	0.054932	0.160898	0.114415	Lif/Piwil2/Msx1/Npr2	4
GO:0045940	BP	positive regulation of steroid metabolic process	4/1068	39/28891	0.102564	2.77451	2.17261	0.054932	0.160898	0.114415	Ces1e/Il1a/Ces1d/Fgf1	4
GO:0050931	BP	pigment cell differentiation	4/1068	39/28891	0.102564	2.77451	2.17261	0.054932	0.160898	0.114415	Mlph/Adamts9/Hps4/Kit	4
GO:0070528	BP	protein kinase C signaling	4/1068	39/28891	0.102564	2.77451	2.17261	0.054932	0.160898	0.114415	Avp/Slc26a6/Wnt11/Wnk4	4
GO:0071402	BP	cellular response to lipoprotein particle stimulus	4/1068	39/28891	0.102564	2.77451	2.17261	0.054932	0.160898	0.114415	Npc1/Ces1e/Ldlr/Ces1d	4
GO:1901661	BP	quinone metabolic process	4/1068	39/28891	0.102564	2.77451	2.17261	0.054932	0.160898	0.114415	Akr1c19/Akr1c18/Coq8a/Coq10b	4
GO:0006111	BP	regulation of gluconeogenesis	5/1068	56/28891	0.0892857	2.41531	2.07703	0.0555099	0.162325	0.11543	Obp2a/Pdk2/Foxo1/Sik1/Il6	5
GO:0043507	BP	positive regulation of JUN kinase activity	5/1068	56/28891	0.0892857	2.41531	2.07703	0.0555099	0.162325	0.11543	Vangl2/Epha4/Map3k13/Fzd8/Ptpn1	5
GO:0046580	BP	negative regulation of Ras protein signal transduction	5/1068	56/28891	0.0892857	2.41531	2.07703	0.0555099	0.162325	0.11543	Bcl6/Rasip1/Spry4/Itga3/Timp2	5
GO:0035592	BP	establishment of protein localization to extracellular region	23/1068	435/28891	0.0528736	1.43031	1.77172	0.0558492	0.163009	0.115917	Fam3b/Porcn/Cd200/Krt20/Rab3d/Il1a/Hadh/Wls/Myo18a/Cpt1a/Vgf/Slc12a2/Hmga1/Adra2a/Sox4/Foxo1/Gper1/Drd4/Snord32a/Ang4/Snord35a/Midn/Il6	23
GO:0006879	BP	intracellular iron ion homeostasis	6/1068	74/28891	0.0810811	2.19336	2.01383	0.0558655	0.163009	0.115917	Hmox1/Slc39a8/Bmyc/Hamp/Tfrc/Lcn2	6
GO:0060675	BP	ureteric bud morphogenesis	6/1068	74/28891	0.0810811	2.19336	2.01383	0.0558655	0.163009	0.115917	Sox9/Hey1/Adamts16/Lgr4/Fgf1/Ptch1	6
GO:1904029	BP	regulation of cyclin-dependent protein kinase activity	6/1068	74/28891	0.0810811	2.19336	2.01383	0.0558655	0.163009	0.115917	Cdkn1b/Pim1/Cdkn1a/Sfn/Ccnd1/Ccng2	6
GO:0006986	BP	response to unfolded protein	8/1068	112/28891	0.0714286	1.93225	1.93669	0.0560335	0.163411	0.116202	Ccnd1/Stc2/Crebrf/Chac1/Atf4/Ptpn1/Ppp1r15a/Atf3	8
GO:0002711	BP	positive regulation of T cell mediated immunity	7/1068	93/28891	0.0752688	2.03613	1.9608	0.0567594	0.165258	0.117516	Arid5a/H2-Q2/H2-Q4/Pnp/H2-T-ps/H60c/Il6	7
GO:0050766	BP	positive regulation of phagocytosis	7/1068	93/28891	0.0752688	2.03613	1.9608	0.0567594	0.165258	0.117516	Appl2/Pla2g5/Myo18a/Camk1d/Gata2/Sftpd/C3	7
GO:0050848	BP	regulation of calcium-mediated signaling	7/1068	93/28891	0.0752688	2.03613	1.9608	0.0567594	0.165258	0.117516	Fhl2/Pdk2/Erbb3/L1cam/Slc24a4/Drd4/Rcan1	7
GO:0051222	BP	positive regulation of protein transport	19/1068	346/28891	0.0549133	1.48549	1.77995	0.0571705	0.165788	0.117893	Acsl3/Stom/Cacnb3/Zfand1/Il1a/Bbc3/Wls/Myo18a/Plk3/Sfn/Sox4/Gper1/Lrp2/Ang4/Crebrf/Sorl1/Prr5l/Il6/Ptgs2	19
GO:0007625	BP	grooming behavior	3/1068	24/28891	0.125	3.38144	2.28666	0.0572503	0.165788	0.117893	Avp/Hoxb8/Ppt1	3
GO:0016202	BP	regulation of striated muscle tissue development	3/1068	24/28891	0.125	3.38144	2.28666	0.0572503	0.165788	0.117893	Hdac5/Cdon/Erbb3	3
GO:0031645	BP	negative regulation of nervous system process	3/1068	24/28891	0.125	3.38144	2.28666	0.0572503	0.165788	0.117893	Avp/Cacnb3/Kcnc4	3
GO:0033630	BP	positive regulation of cell adhesion mediated by integrin	3/1068	24/28891	0.125	3.38144	2.28666	0.0572503	0.165788	0.117893	Lif/Ret/Fermt1	3
GO:0034405	BP	response to fluid shear stress	3/1068	24/28891	0.125	3.38144	2.28666	0.0572503	0.165788	0.117893	Hdac5/Klf4/Ptgs2	3
GO:0043173	BP	nucleotide salvage	3/1068	24/28891	0.125	3.38144	2.28666	0.0572503	0.165788	0.117893	Ampd3/Pnp/Gmpr	3
GO:0090330	BP	regulation of platelet aggregation	3/1068	24/28891	0.125	3.38144	2.28666	0.0572503	0.165788	0.117893	Il6ra/Ceacam1/Il6	3
GO:0150105	BP	protein localization to cell-cell junction	3/1068	24/28891	0.125	3.38144	2.28666	0.0572503	0.165788	0.117893	Jak1/Mpp7/Cgnl1	3
GO:1902644	BP	tertiary alcohol metabolic process	3/1068	24/28891	0.125	3.38144	2.28666	0.0572503	0.165788	0.117893	Akr1c19/Akr1c18/H6pd	3
GO:0070227	BP	lymphocyte apoptotic process	8/1068	113/28891	0.0707965	1.91515	1.90967	0.0584454	0.169157	0.120289	Bcl3/Foxp1/Bbc3/Pnp/Ripk3/Arg2/Gpam/Jak3	8
GO:1902414	BP	protein localization to cell junction	9/1068	133/28891	0.0676692	1.83055	1.88092	0.0587616	0.169773	0.120727	Grip1/Kif5c/Clstn1/Jak1/Mpp7/Cgnl1/Nptx2/Nptx1/Homer1	9
GO:0032677	BP	regulation of interleukin-8 production	6/1068	75/28891	0.08	2.16412	1.97774	0.0589145	0.169773	0.120727	Bcl3/Nod1/Klf4/Afap1l2/F3/Il6	6
GO:0097194	BP	execution phase of apoptosis	6/1068	75/28891	0.08	2.16412	1.97774	0.0589145	0.169773	0.120727	Bbc3/Gper1/Igfbp3/Npr2/Top2a/Il6	6
GO:0002821	BP	positive regulation of adaptive immune response	11/1068	174/28891	0.0632184	1.71015	1.84083	0.0589641	0.169773	0.120727	Arid5a/H2-Q2/Pla2g4a/H2-Q4/Mad2l2/Pnp/H2-T-ps/Tfrc/H60c/C3/Il6	11
GO:0051017	BP	actin filament bundle assembly	11/1068	174/28891	0.0632184	1.71015	1.84083	0.0589641	0.169773	0.120727	Add2/Pls3/Pdlim4/Itgb5/Lima1/Ttc8/Fam171a1/Wnt11/Cgnl1/Tsc1/Spire2	11
GO:0001911	BP	negative regulation of leukocyte mediated cytotoxicity	5/1068	57/28891	0.0877193	2.37294	2.03279	0.0590796	0.169773	0.120727	H2-Q2/H2-Q4/Muc4/Ceacam1/H2-T-ps	5
GO:0002888	BP	positive regulation of myeloid leukocyte mediated immunity	5/1068	57/28891	0.0877193	2.37294	2.03279	0.0590796	0.169773	0.120727	H2-Q2/H2-Q4/Ddx21/H2-T-ps/C3	5
GO:0010596	BP	negative regulation of endothelial cell migration	5/1068	57/28891	0.0877193	2.37294	2.03279	0.0590796	0.169773	0.120727	Stc1/Gadd45a/Hdac5/Adamts9/Klf4	5
GO:0010883	BP	regulation of lipid storage	5/1068	57/28891	0.0877193	2.37294	2.03279	0.0590796	0.169773	0.120727	Hilpda/Nfkbia/Ces1e/Ces1d/C3	5
GO:0032350	BP	regulation of hormone metabolic process	5/1068	57/28891	0.0877193	2.37294	2.03279	0.0590796	0.169773	0.120727	Clcn2/Akr1c18/Stc2/H6pd/Egr1	5
GO:0050435	BP	amyloid-beta metabolic process	5/1068	57/28891	0.0877193	2.37294	2.03279	0.0590796	0.169773	0.120727	Bace2/Epha4/Gsap/Mme/Sorl1	5
GO:0051955	BP	regulation of amino acid transport	5/1068	57/28891	0.0877193	2.37294	2.03279	0.0590796	0.169773	0.120727	Avp/Slc12a2/Arg2/Slc7a5/Slc15a1	5
GO:0070509	BP	calcium ion import	5/1068	57/28891	0.0877193	2.37294	2.03279	0.0590796	0.169773	0.120727	Stc1/Atp2c2/Mcur1/Cxcr4/Homer1	5
GO:0061136	BP	regulation of proteasomal protein catabolic process	12/1068	195/28891	0.0615385	1.66471	1.82471	0.0591011	0.169773	0.120727	Aqp11/Nkd2/Nupr1/Sh3rf2/Trib3/Prickle1/Plk3/Rnf180/Rnf19a/Trib1/Plk2/Hspa1a	12
GO:0006026	BP	aminoglycan catabolic process	4/1068	40/28891	0.1	2.70515	2.11431	0.0593241	0.169793	0.120741	Hyal1/Chil5/Hexb/Hexa	4
GO:0042745	BP	circadian sleep/wake cycle	4/1068	40/28891	0.1	2.70515	2.11431	0.0593241	0.169793	0.120741	Per3/Casp1/Npas2/Il6	4
GO:0051693	BP	actin filament capping	4/1068	40/28891	0.1	2.70515	2.11431	0.0593241	0.169793	0.120741	Add2/Tmod1/Tmod2/Avil	4
GO:1905332	BP	positive regulation of morphogenesis of an epithelium	4/1068	40/28891	0.1	2.70515	2.11431	0.0593241	0.169793	0.120741	Sox9/Lif/Lgr4/Lcn2	4
GO:0120192	BP	tight junction assembly	7/1068	94/28891	0.0744681	2.01447	1.93014	0.0594654	0.169793	0.120741	Cldn8/Cldn1/Mpp7/Wnt11/Cldn10/Cldn15/Epha2	7
GO:0046777	BP	protein autophosphorylation	14/1068	238/28891	0.0588235	1.59126	1.7945	0.0597397	0.169793	0.120741	Mapk15/Stk39/Pim1/Dyrk1b/Epha4/Rap2a/Nek6/Ripk3/Map3k13/Fam20c/Errfi1/Kit/Pdgfa/Sik1	14
GO:0002118	BP	aggressive behavior	2/1068	11/28891	0.181818	4.91845	2.54665	0.0601839	0.169793	0.120741	Avp/Penk	2
GO:0003139	BP	secondary heart field specification	2/1068	11/28891	0.181818	4.91845	2.54665	0.0601839	0.169793	0.120741	Wnt11/Lrp2	2
GO:0006054	BP	N-acetylneuraminate metabolic process	2/1068	11/28891	0.181818	4.91845	2.54665	0.0601839	0.169793	0.120741	Gnpda1/St6gal2	2
GO:0008354	BP	germ cell migration	2/1068	11/28891	0.181818	4.91845	2.54665	0.0601839	0.169793	0.120741	Cxcr4/Kit	2
GO:0009172	BP	purine deoxyribonucleoside monophosphate catabolic process	2/1068	11/28891	0.181818	4.91845	2.54665	0.0601839	0.169793	0.120741	Urah/Pnp	2
GO:0010612	BP	regulation of cardiac muscle adaptation	2/1068	11/28891	0.181818	4.91845	2.54665	0.0601839	0.169793	0.120741	Foxo1/Errfi1	2
GO:0015803	BP	branched-chain amino acid transport	2/1068	11/28891	0.181818	4.91845	2.54665	0.0601839	0.169793	0.120741	Slc7a7/Slc7a5	2
GO:0018401	BP	peptidyl-proline hydroxylation to 4-hydroxy-L-proline	2/1068	11/28891	0.181818	4.91845	2.54665	0.0601839	0.169793	0.120741	P4ha2/P4ha1	2
GO:0019372	BP	lipoxygenase pathway	2/1068	11/28891	0.181818	4.91845	2.54665	0.0601839	0.169793	0.120741	Alox12e/Alox15	2
GO:0019627	BP	urea metabolic process	2/1068	11/28891	0.181818	4.91845	2.54665	0.0601839	0.169793	0.120741	Arg2/Cebpa	2
GO:0032225	BP	regulation of synaptic transmission, dopaminergic	2/1068	11/28891	0.181818	4.91845	2.54665	0.0601839	0.169793	0.120741	Kcnq4/Ptgs2	2
GO:0035701	BP	hematopoietic stem cell migration	2/1068	11/28891	0.181818	4.91845	2.54665	0.0601839	0.169793	0.120741	Cxcr4/Kit	2
GO:0042118	BP	endothelial cell activation	2/1068	11/28891	0.181818	4.91845	2.54665	0.0601839	0.169793	0.120741	Tcim/Foxp1	2
GO:0043353	BP	enucleate erythrocyte differentiation	2/1068	11/28891	0.181818	4.91845	2.54665	0.0601839	0.169793	0.120741	Tspo2/Id2	2
GO:0046051	BP	UTP metabolic process	2/1068	11/28891	0.181818	4.91845	2.54665	0.0601839	0.169793	0.120741	Nme1/Entpd7	2
GO:0048318	BP	axial mesoderm development	2/1068	11/28891	0.181818	4.91845	2.54665	0.0601839	0.169793	0.120741	Tcf7l1/Epha2	2
GO:0050655	BP	dermatan sulfate proteoglycan metabolic process	2/1068	11/28891	0.181818	4.91845	2.54665	0.0601839	0.169793	0.120741	Hexb/Hexa	2
GO:0051307	BP	meiotic chromosome separation	2/1068	11/28891	0.181818	4.91845	2.54665	0.0601839	0.169793	0.120741	Mapk15/Top2a	2
GO:0051639	BP	actin filament network formation	2/1068	11/28891	0.181818	4.91845	2.54665	0.0601839	0.169793	0.120741	Pls3/Spire2	2
GO:0060056	BP	mammary gland involution	2/1068	11/28891	0.181818	4.91845	2.54665	0.0601839	0.169793	0.120741	Stat5a/Capn1	2
GO:0060068	BP	vagina development	2/1068	11/28891	0.181818	4.91845	2.54665	0.0601839	0.169793	0.120741	Axl/Lrp2	2
GO:0060405	BP	regulation of penile erection	2/1068	11/28891	0.181818	4.91845	2.54665	0.0601839	0.169793	0.120741	P2ry2/Drd4	2
GO:0060693	BP	regulation of branching involved in salivary gland morphogenesis	2/1068	11/28891	0.181818	4.91845	2.54665	0.0601839	0.169793	0.120741	Ntn4/Pdgfa	2
GO:0071732	BP	cellular response to nitric oxide	2/1068	11/28891	0.181818	4.91845	2.54665	0.0601839	0.169793	0.120741	Foxo1/Bcar1	2
GO:0071941	BP	nitrogen cycle metabolic process	2/1068	11/28891	0.181818	4.91845	2.54665	0.0601839	0.169793	0.120741	Arg2/Cebpa	2
GO:0086100	BP	endothelin receptor signaling pathway	2/1068	11/28891	0.181818	4.91845	2.54665	0.0601839	0.169793	0.120741	Bcar1/Bcar3	2
GO:0090184	BP	positive regulation of kidney development	2/1068	11/28891	0.181818	4.91845	2.54665	0.0601839	0.169793	0.120741	Sox9/Ret	2
GO:1902959	BP	regulation of aspartic-type endopeptidase activity involved in amyloid precursor protein catabolic process	2/1068	11/28891	0.181818	4.91845	2.54665	0.0601839	0.169793	0.120741	Epha4/Sorl1	2
GO:2000058	BP	regulation of ubiquitin-dependent protein catabolic process	11/1068	175/28891	0.0628571	1.70038	1.82074	0.060924	0.171791	0.122161	Nkd2/Sh3rf2/Trib3/Prickle1/Plk3/Tgfb1i1/Rnf180/Rnf19a/Trib1/Plk2/Hspa1a	11
GO:0032637	BP	interleukin-8 production	6/1068	76/28891	0.0789474	2.13564	1.94222	0.0620609	0.174721	0.124245	Bcl3/Nod1/Klf4/Afap1l2/F3/Il6	6
GO:0051926	BP	negative regulation of calcium ion transport	6/1068	76/28891	0.0789474	2.13564	1.94222	0.0620609	0.174721	0.124245	Stc1/Cacnb3/Sestd1/Drd4/Pacsin3/Ptgs2	6
GO:1901657	BP	glycosyl compound metabolic process	6/1068	76/28891	0.0789474	2.13564	1.94222	0.0620609	0.174721	0.124245	Akr1c19/Urah/Nudt1/Akr1c18/Pnp/Enpp4	6
GO:0042475	BP	odontogenesis of dentin-containing tooth	7/1068	95/28891	0.0736842	1.99327	1.89985	0.0622493	0.17516	0.124557	Fam20a/Msx1/Itga6/Relt/Slc24a4/Fam20c/Cnnm4	7
GO:0033059	BP	cellular pigmentation	5/1068	58/28891	0.0862069	2.33203	1.98948	0.0627771	0.176361	0.125411	Bace2/Mlph/Ap1s3/Rab17/Hps4	5
GO:0045687	BP	positive regulation of glial cell differentiation	5/1068	58/28891	0.0862069	2.33203	1.98948	0.0627771	0.176361	0.125411	Lif/Il6st/Cxcr4/Clcn2/Id2	5
GO:0019932	BP	second-messenger-mediated signaling	18/1068	328/28891	0.054878	1.48453	1.72908	0.063104	0.176361	0.125411	Sox9/Tox3/Defb1/Fhl2/Pdk2/Cxcr4/Erbb3/Pde7a/Guca2b/L1cam/Ece1/Tmem38a/Slc24a4/Drd4/Sphk1/Npr2/Rcan1/Mt2	18
GO:0009952	BP	anterior/posterior pattern specification	14/1068	240/28891	0.0583333	1.578	1.76167	0.063106	0.176361	0.125411	Hey1/Hoxb8/Hoxb5/Vangl2/Prickle1/Wls/Cdon/Msx1/Nle1/Pcsk6/Tcf7l1/Ets2/Btg2/Tcf15	14
GO:0001829	BP	trophectodermal cell differentiation	3/1068	25/28891	0.12	3.24618	2.2013	0.0633335	0.176361	0.125411	Bysl/Tead4/Junb	3
GO:0009125	BP	nucleoside monophosphate catabolic process	3/1068	25/28891	0.12	3.24618	2.2013	0.0633335	0.176361	0.125411	Ampd3/Urah/Pnp	3
GO:0009127	BP	purine nucleoside monophosphate biosynthetic process	3/1068	25/28891	0.12	3.24618	2.2013	0.0633335	0.176361	0.125411	Ampd3/Pnp/Gmpr	3
GO:0019400	BP	alditol metabolic process	3/1068	25/28891	0.12	3.24618	2.2013	0.0633335	0.176361	0.125411	Pck1/Pla2g4a/Sord	3
GO:0030449	BP	regulation of complement activation	3/1068	25/28891	0.12	3.24618	2.2013	0.0633335	0.176361	0.125411	Cd59a/C3/Cfh	3
GO:0030903	BP	notochord development	3/1068	25/28891	0.12	3.24618	2.2013	0.0633335	0.176361	0.125411	Sox9/Wnt11/Epha2	3
GO:0032780	BP	negative regulation of ATP-dependent activity	3/1068	25/28891	0.12	3.24618	2.2013	0.0633335	0.176361	0.125411	Ltf/Tsc1/Pam16	3
GO:0035024	BP	negative regulation of Rho protein signal transduction	3/1068	25/28891	0.12	3.24618	2.2013	0.0633335	0.176361	0.125411	Bcl6/Rasip1/Itga3	3
GO:0035459	BP	vesicle cargo loading	3/1068	25/28891	0.12	3.24618	2.2013	0.0633335	0.176361	0.125411	Ap3b2/Sec23b/Insig1	3
GO:0043153	BP	entrainment of circadian clock by photoperiod	3/1068	25/28891	0.12	3.24618	2.2013	0.0633335	0.176361	0.125411	Per3/Id2/Sik1	3
GO:0043371	BP	negative regulation of CD4-positive, alpha-beta T cell differentiation	3/1068	25/28891	0.12	3.24618	2.2013	0.0633335	0.176361	0.125411	Bcl6/Il4ra/Jak3	3
GO:0044819	BP	mitotic G1/S transition checkpoint signaling	3/1068	25/28891	0.12	3.24618	2.2013	0.0633335	0.176361	0.125411	Cdkn1a/Plk3/Ccnd1	3
GO:0060216	BP	definitive hemopoiesis	3/1068	25/28891	0.12	3.24618	2.2013	0.0633335	0.176361	0.125411	Gata2/Zfp36l2/Rbfox2	3
GO:1901739	BP	regulation of myoblast fusion	3/1068	25/28891	0.12	3.24618	2.2013	0.0633335	0.176361	0.125411	Ehd2/Il4ra/Gdf15	3
GO:1904031	BP	positive regulation of cyclin-dependent protein kinase activity	3/1068	25/28891	0.12	3.24618	2.2013	0.0633335	0.176361	0.125411	Cdkn1b/Pim1/Ccnd1	3
GO:2000353	BP	positive regulation of endothelial cell apoptotic process	3/1068	25/28891	0.12	3.24618	2.2013	0.0633335	0.176361	0.125411	Pdcd4/Akr1c18/Gper1	3
GO:0002866	BP	positive regulation of acute inflammatory response to antigenic stimulus	4/1068	41/28891	0.097561	2.63917	2.05779	0.0638972	0.177195	0.126004	H2-Q2/H2-Q4/H2-T-ps/C3	4
GO:0006284	BP	base-excision repair	4/1068	41/28891	0.097561	2.63917	2.05779	0.0638972	0.177195	0.126004	Hmga1b/Fam168a/Ercc5/Hmga1	4
GO:0009126	BP	purine nucleoside monophosphate metabolic process	4/1068	41/28891	0.097561	2.63917	2.05779	0.0638972	0.177195	0.126004	Ampd3/Urah/Pnp/Gmpr	4
GO:0032736	BP	positive regulation of interleukin-13 production	4/1068	41/28891	0.097561	2.63917	2.05779	0.0638972	0.177195	0.126004	H2-Q2/H2-Q4/H2-T-ps/Rara	4
GO:0032743	BP	positive regulation of interleukin-2 production	4/1068	41/28891	0.097561	2.63917	2.05779	0.0638972	0.177195	0.126004	Stat5a/Il1a/Pnp/Stat5b	4
GO:0033006	BP	regulation of mast cell activation involved in immune response	4/1068	41/28891	0.097561	2.63917	2.05779	0.0638972	0.177195	0.126004	Hmox1/Enpp3/Il4ra/Gata2	4
GO:0071711	BP	basement membrane organization	4/1068	41/28891	0.097561	2.63917	2.05779	0.0638972	0.177195	0.126004	Ntn4/Plod3/Fermt1/Prickle1	4
GO:1903573	BP	negative regulation of response to endoplasmic reticulum stress	4/1068	41/28891	0.097561	2.63917	2.05779	0.0638972	0.177195	0.126004	Aqp11/Crebrf/Ptpn1/Ppp1r15a	4
GO:0016032	BP	viral process	18/1068	329/28891	0.0547112	1.48002	1.71562	0.0645662	0.178832	0.127168	Trim15/Ctsb/Avp/Trim10/Stom/Trim59/Npc1/Isg20/Cxcr4/Axl/Rrp1b/Fbln1/Ltf/Mphosph8/Zfp36/Vps37b/Pde12/Top2a	18
GO:0060759	BP	regulation of response to cytokine stimulus	10/1068	156/28891	0.0641026	1.73407	1.80116	0.0645874	0.178832	0.127168	Peli3/Padi2/Il6st/Cxcr4/Klf4/Casp1/Axl/Crebrf/Sphk1/Il6	10
GO:1903900	BP	regulation of viral life cycle	10/1068	156/28891	0.0641026	1.73407	1.80116	0.0645874	0.178832	0.127168	Trim15/Trim10/Trim59/Isg20/Axl/Ltf/Mphosph8/Vps37b/Pde12/Top2a	10
GO:0061572	BP	actin filament bundle organization	11/1068	177/28891	0.0621469	1.68117	1.78095	0.0649709	0.179772	0.127837	Add2/Pls3/Pdlim4/Itgb5/Lima1/Ttc8/Fam171a1/Wnt11/Cgnl1/Tsc1/Spire2	11
GO:0045165	BP	cell fate commitment	17/1068	307/28891	0.0553746	1.49797	1.71856	0.0649938	0.179772	0.127837	Sox9/Il6ra/Lmo4/Tead4/Chrd/Cdon/Sox5/Nfix/Id2/Ihh/Tgfb1i1/Wnt11/Gata2/Rara/Ptch1/Ets2/Il6	17
GO:0006635	BP	fatty acid beta-oxidation	6/1068	77/28891	0.0779221	2.10791	1.90724	0.0653048	0.180446	0.128316	Obp2a/Mfsd2a/Acaa2/Hadh/Cpt1a/Etfbkmt	6
GO:1904036	BP	negative regulation of epithelial cell apoptotic process	6/1068	77/28891	0.0779221	2.10791	1.90724	0.0653048	0.180446	0.128316	Hmox1/Cdkn1b/Nupr1/Npc1/Pgr/Gata2	6
GO:0002449	BP	lymphocyte mediated immunity	25/1068	489/28891	0.0511247	1.383	1.67354	0.0654102	0.180644	0.128457	Stat5a/Arid5a/Bcl3/Dpp4/Bcl6/H2-Q2/H2-Q4/Stx11/Muc4/Fgl2/Il4ra/Mad2l2/Ceacam1/Pnp/Ripk3/H2-T-ps/Tfrc/H60c/C1s1/C1ra/Stat5b/Fosl2/C3/Cfh/Il6	25
GO:0001505	BP	regulation of neurotransmitter levels	13/1068	220/28891	0.0590909	1.5985	1.74586	0.065924	0.181969	0.129399	Gfap/Syt12/Syde1/Cspg5/Rims3/Stx11/P2ry2/Ppt1/Drd4/Sphk1/Nr4a1/Syn2/Kcnc4	13
GO:0014074	BP	response to purine-containing compound	8/1068	116/28891	0.0689655	1.86562	1.83023	0.0660694	0.182277	0.129618	Cdo1/Slc26a6/Casp1/Hmga1/Tmem38a/Zfp36l1/Crem/Npr2	8
GO:0035567	BP	non-canonical Wnt signaling pathway	5/1068	59/28891	0.0847458	2.2925	1.94705	0.0666022	0.183558	0.130529	Fzd2/Vangl2/Prickle1/Wnt11/Fzd8	5
GO:1900024	BP	regulation of substrate adhesion-dependent cell spreading	5/1068	59/28891	0.0847458	2.2925	1.94705	0.0666022	0.183558	0.130529	Cspg5/Spry4/Fbln1/Meltf/Bcar1	5
GO:0006941	BP	striated muscle contraction	11/1068	178/28891	0.0617978	1.67172	1.76124	0.0670582	0.184625	0.131288	Stc1/Dsc2/Vegfb/Myh14/Cxcr4/Map2k6/Tmem38a/Arg2/Tnni2/Homer1/Nr4a1	11
GO:1902904	BP	negative regulation of supramolecular fiber organization	11/1068	178/28891	0.0617978	1.67172	1.76124	0.0670582	0.184625	0.131288	Add2/Hip1r/Rp1/Tmod1/Lima1/Capn1/Tmod2/Ldlr/Avil/Map1b/Cgnl1	11
GO:0048639	BP	positive regulation of developmental growth	13/1068	221/28891	0.0588235	1.59126	1.72871	0.0677976	0.186316	0.13249	Tnfrsf12a/Stat5a/Pim1/Cxcr4/L1cam/Ghr/Islr2/Hamp/Map1b/Map3k13/Gpam/Stat5b/C3	13
GO:0006090	BP	pyruvate metabolic process	9/1068	137/28891	0.0656934	1.77711	1.78628	0.0681705	0.186316	0.13249	Aldoc/Pck1/Nupr1/Gale/Pdk2/Hk2/Khk/Ier3/Nr4a3	9
GO:0006721	BP	terpenoid metabolic process	6/1068	78/28891	0.0769231	2.08088	1.87279	0.0686461	0.186316	0.13249	Lrat/Rdh11/Rdh12/Rbp1/Akr1c18/Rarres2	6
GO:0038034	BP	signal transduction in absence of ligand	6/1068	78/28891	0.0769231	2.08088	1.87279	0.0686461	0.186316	0.13249	Ret/Il1a/Erbb3/Ppp2r1b/Lcn2/Jak3	6
GO:0072171	BP	mesonephric tubule morphogenesis	6/1068	78/28891	0.0769231	2.08088	1.87279	0.0686461	0.186316	0.13249	Sox9/Hey1/Adamts16/Lgr4/Fgf1/Ptch1	6
GO:0097192	BP	extrinsic apoptotic signaling pathway in absence of ligand	6/1068	78/28891	0.0769231	2.08088	1.87279	0.0686461	0.186316	0.13249	Ret/Il1a/Erbb3/Ppp2r1b/Lcn2/Jak3	6
GO:0001787	BP	natural killer cell proliferation	4/1068	42/28891	0.0952381	2.57633	2.00293	0.0686494	0.186316	0.13249	H2-Q2/H2-Q4/H2-T-ps/Stat5b	4
GO:0031076	BP	embryonic camera-type eye development	4/1068	42/28891	0.0952381	2.57633	2.00293	0.0686494	0.186316	0.13249	Ift122/Ihh/Stra6/Rara	4
GO:0035640	BP	exploration behavior	4/1068	42/28891	0.0952381	2.57633	2.00293	0.0686494	0.186316	0.13249	Dpp4/Chrd/Penk/Itga3	4
GO:0040018	BP	positive regulation of multicellular organism growth	4/1068	42/28891	0.0952381	2.57633	2.00293	0.0686494	0.186316	0.13249	Stat5a/Ghr/Gpam/Stat5b	4
GO:0110110	BP	positive regulation of animal organ morphogenesis	4/1068	42/28891	0.0952381	2.57633	2.00293	0.0686494	0.186316	0.13249	Sox9/Msx1/Wnt11/Fgf1	4
GO:1901532	BP	regulation of hematopoietic progenitor cell differentiation	4/1068	42/28891	0.0952381	2.57633	2.00293	0.0686494	0.186316	0.13249	Gata2/Rara/Zfp36/Tcf15	4
GO:2000279	BP	negative regulation of DNA biosynthetic process	4/1068	42/28891	0.0952381	2.57633	2.00293	0.0686494	0.186316	0.13249	Cdkn1a/Dach1/Dusp1/Tinf2	4
GO:0001708	BP	cell fate specification	8/1068	117/28891	0.0683761	1.84968	1.80428	0.068741	0.186316	0.13249	Sox9/Lmo4/Tead4/Cdon/Nfix/Ihh/Wnt11/Ptch1	8
GO:0042267	BP	natural killer cell mediated cytotoxicity	8/1068	117/28891	0.0683761	1.84968	1.80428	0.068741	0.186316	0.13249	Stat5a/H2-Q2/H2-Q4/Stx11/Ceacam1/H2-T-ps/H60c/Stat5b	8
GO:0071482	BP	cellular response to light stimulus	8/1068	117/28891	0.0683761	1.84968	1.80428	0.068741	0.186316	0.13249	Timp1/Rdh11/Hyal1/Cdkn1a/Rp1/Mme/Slc24a4/Mapk13	8
GO:0006839	BP	mitochondrial transport	10/1068	158/28891	0.0632911	1.71212	1.75853	0.0690918	0.186316	0.13249	Hip1r/Slc35f6/Acaa2/Bbc3/Hk2/Ier3/Timm8a1/Nptx1/Them4/Pam16	10
GO:0032368	BP	regulation of lipid transport	10/1068	158/28891	0.0632911	1.71212	1.75853	0.0690918	0.186316	0.13249	Lrat/Pla2g4a/P2ry2/Nfkbia/Ces1e/Il1a/Map2k6/Ces1d/Igfbp3/Ptch1	10
GO:0001813	BP	regulation of antibody-dependent cellular cytotoxicity	3/1068	26/28891	0.115385	3.12133	2.12015	0.0697016	0.186316	0.13249	H2-Q2/H2-Q4/H2-T-ps	3
GO:0001815	BP	positive regulation of antibody-dependent cellular cytotoxicity	3/1068	26/28891	0.115385	3.12133	2.12015	0.0697016	0.186316	0.13249	H2-Q2/H2-Q4/H2-T-ps	3
GO:0003084	BP	positive regulation of systemic arterial blood pressure	3/1068	26/28891	0.115385	3.12133	2.12015	0.0697016	0.186316	0.13249	Avp/G6pdx/Rarres2	3
GO:0009110	BP	vitamin biosynthetic process	3/1068	26/28891	0.115385	3.12133	2.12015	0.0697016	0.186316	0.13249	Rfk/Pdxk/Gulo	3
GO:0009648	BP	photoperiodism	3/1068	26/28891	0.115385	3.12133	2.12015	0.0697016	0.186316	0.13249	Per3/Id2/Sik1	3
GO:0010666	BP	positive regulation of cardiac muscle cell apoptotic process	3/1068	26/28891	0.115385	3.12133	2.12015	0.0697016	0.186316	0.13249	Capn1/Fbxo32/Igfbp3	3
GO:0016540	BP	protein autoprocessing	3/1068	26/28891	0.115385	3.12133	2.12015	0.0697016	0.186316	0.13249	Capn1/Casp1/Ihh	3
GO:0030859	BP	polarized epithelial cell differentiation	3/1068	26/28891	0.115385	3.12133	2.12015	0.0697016	0.186316	0.13249	Msn/Ttc8/Tcf15	3
GO:0034143	BP	regulation of toll-like receptor 4 signaling pathway	3/1068	26/28891	0.115385	3.12133	2.12015	0.0697016	0.186316	0.13249	Appl2/Mfhas1/Ltf	3
GO:0035357	BP	peroxisome proliferator activated receptor signaling pathway	3/1068	26/28891	0.115385	3.12133	2.12015	0.0697016	0.186316	0.13249	Fabp5/Alox15/Hmga1	3
GO:0051791	BP	medium-chain fatty acid metabolic process	3/1068	26/28891	0.115385	3.12133	2.12015	0.0697016	0.186316	0.13249	Ces1e/Abhd2/Ces1d	3
GO:0070498	BP	interleukin-1-mediated signaling pathway	3/1068	26/28891	0.115385	3.12133	2.12015	0.0697016	0.186316	0.13249	Nfkbia/Egr1/Il6	3
GO:0150146	BP	cell junction disassembly	3/1068	26/28891	0.115385	3.12133	2.12015	0.0697016	0.186316	0.13249	Prickle1/Epha4/C3	3
GO:0002732	BP	positive regulation of dendritic cell cytokine production	2/1068	12/28891	0.166667	4.50858	2.38171	0.070495	0.186316	0.13249	Ddx21/Kit	2
GO:0003306	BP	Wnt signaling pathway involved in heart development	2/1068	12/28891	0.166667	4.50858	2.38171	0.070495	0.186316	0.13249	Vangl2/Wnt11	2
GO:0006047	BP	UDP-N-acetylglucosamine metabolic process	2/1068	12/28891	0.166667	4.50858	2.38171	0.070495	0.186316	0.13249	Gnpda1/Uap1	2
GO:0006183	BP	GTP biosynthetic process	2/1068	12/28891	0.166667	4.50858	2.38171	0.070495	0.186316	0.13249	Nme1/Pnp	2
GO:0009143	BP	nucleoside triphosphate catabolic process	2/1068	12/28891	0.166667	4.50858	2.38171	0.070495	0.186316	0.13249	Enpp3/Entpd7	2
GO:0009222	BP	pyrimidine ribonucleotide catabolic process	2/1068	12/28891	0.166667	4.50858	2.38171	0.070495	0.186316	0.13249	Entpd5/Entpd7	2
GO:0010944	BP	negative regulation of transcription by competitive promoter binding	2/1068	12/28891	0.166667	4.50858	2.38171	0.070495	0.186316	0.13249	Dach1/Mad2l2	2
GO:0015838	BP	amino-acid betaine transport	2/1068	12/28891	0.166667	4.50858	2.38171	0.070495	0.186316	0.13249	Slc22a5/Slc22a21	2
GO:0030157	BP	pancreatic juice secretion	2/1068	12/28891	0.166667	4.50858	2.38171	0.070495	0.186316	0.13249	Stk39/Wnk4	2
GO:0030638	BP	polyketide metabolic process	2/1068	12/28891	0.166667	4.50858	2.38171	0.070495	0.186316	0.13249	Akr1c19/Akr1c18	2
GO:0030647	BP	aminoglycoside antibiotic metabolic process	2/1068	12/28891	0.166667	4.50858	2.38171	0.070495	0.186316	0.13249	Akr1c19/Akr1c18	2
GO:0030948	BP	negative regulation of vascular endothelial growth factor receptor signaling pathway	2/1068	12/28891	0.166667	4.50858	2.38171	0.070495	0.186316	0.13249	Cd59a/Ptpn1	2
GO:0032000	BP	positive regulation of fatty acid beta-oxidation	2/1068	12/28891	0.166667	4.50858	2.38171	0.070495	0.186316	0.13249	Obp2a/Cpt1a	2
GO:0032650	BP	regulation of interleukin-1 alpha production	2/1068	12/28891	0.166667	4.50858	2.38171	0.070495	0.186316	0.13249	Casp1/Il16	2
GO:0033089	BP	positive regulation of T cell differentiation in thymus	2/1068	12/28891	0.166667	4.50858	2.38171	0.070495	0.186316	0.13249	Ihh/Egr3	2
GO:0033625	BP	positive regulation of integrin activation	2/1068	12/28891	0.166667	4.50858	2.38171	0.070495	0.186316	0.13249	Fermt1/Rasip1	2
GO:0033762	BP	response to glucagon	2/1068	12/28891	0.166667	4.50858	2.38171	0.070495	0.186316	0.13249	Cdo1/Hmga1	2
GO:0043084	BP	penile erection	2/1068	12/28891	0.166667	4.50858	2.38171	0.070495	0.186316	0.13249	P2ry2/Drd4	2
GO:0044597	BP	daunorubicin metabolic process	2/1068	12/28891	0.166667	4.50858	2.38171	0.070495	0.186316	0.13249	Akr1c19/Akr1c18	2
[truncated: 4,791 more rows]

## Sheet: KEGG
ID	category	subcategory	Description	GeneRatio	BgRatio	RichFactor	FoldEnrichment	zScore	pvalue	p.adjust	qvalue	geneID	Count
mmu04068	Environmental Information Processing	Signal transduction	FoxO signaling pathway - Mus musculus (house mouse)	21/488	133/9574	0.157895	3.09771	5.64561	3.31655e-06	0.00104471	0.000869286	Gadd45a/Cdkn1b/Foxo4/Bcl6/Cat/Cdkn1a/Pck1/Gabarapl1/Setd7/Fbxo32/Plk3/Ccnd1/Ccng2/Foxo1/Mapk13/Gadd45g/Gadd45b/Homer1/Prkab1/Plk2/Il6	21
mmu00330	Metabolism	Amino acid metabolism	Arginine and proline metabolism - Mus musculus (house mouse)	12/488	54/9574	0.222222	4.35974	5.73763	1.29679e-05	0.00204245	0.00169948	Lap3/Srm/Cndp1/P4ha2/Pycr2/Sat1/Aldh7a1/P4ha1/Ckb/Ckmt1/Arg2/Smox	12
mmu04010	Environmental Information Processing	Signal transduction	MAPK signaling pathway - Mus musculus (house mouse)	32/488	299/9574	0.107023	2.09968	4.47704	5.33638e-05	0.00429381	0.00357279	Map3k6/Gadd45a/Rras2/Fgf18/Gng12/Nrtn/Ret/Cacnb3/Pla2g4a/Vegfb/Dusp5/Il1a/Dusp2/Erbb3/Map2k6/Mras/Mapk13/Map3k13/Gadd45g/Gadd45b/Fgf1/Fos/Atf4/Epha2/Dusp6/Kit/Nr4a1/Pdgfa/Dusp8/Dusp1/Jund/Hspa1a	32
mmu04630	Environmental Information Processing	Signal transduction	JAK-STAT signaling pathway - Mus musculus (house mouse)	22/488	171/9574	0.128655	2.52406	4.66032	5.45245e-05	0.00429381	0.00357279	Stat5a/Lif/Il6ra/Thpo/Gfap/Pim1/Cdkn1a/Il13ra1/Il6st/Socs3/Il4ra/Ghr/Jak1/Osmr/Ccnd1/Ctf1/Stat5b/Cish/Jak3/Pdgfa/Csf3/Il6	22
mmu04151	Environmental Information Processing	Signal transduction	PI3K-Akt signaling pathway - Mus musculus (house mouse)	35/488	367/9574	0.0953678	1.87101	3.94315	0.000246261	0.0155144	0.0129092	Il6ra/Fgf18/Gng12/Cdkn1b/Nrtn/Ret/Cdkn1a/Pck1/Itgb5/Vegfb/Ppp2r2c/Lamc2/Il4ra/Erbb3/Itga6/Ghr/Jak1/Lama3/Osmr/Ccnd1/Eif4ebp1/Itga9/Ppp2r1b/Itga3/Fgf1/Atf4/Tsc1/Epha2/Them4/Kit/Nr4a1/Jak3/Pdgfa/Csf3/Il6	35
mmu04115	Cellular Processes	Cell growth and death	p53 signaling pathway - Mus musculus (house mouse)	12/488	75/9574	0.16	3.13902	4.30976	0.000372529	0.0176386	0.0146768	Gadd45a/Cdkn1a/Serpinb5/Bbc3/Cycs/Sfn/Ccnd1/Ccng2/Gadd45g/Gadd45b/Rrm2/Igfbp3	12
mmu04218	Cellular Processes	Cell growth and death	Cellular senescence - Mus musculus (house mouse)	21/488	183/9574	0.114754	2.25134	3.9609	0.000403136	0.0176386	0.0146768	Gadd45a/Rras2/H2-Q2/Cdkn1a/H2-Q4/Capn1/Il1a/Map2k6/Ccnd1/Foxo1/Mras/Mapk13/Eif4ebp1/Gadd45g/Gadd45b/Zfp36l1/Igfbp3/Ets1/Tsc1/Zfp36l2/Il6	21
mmu05216	Human Diseases	Cancer: specific types	Thyroid cancer - Mus musculus (house mouse)	8/488	37/9574	0.216216	4.24191	4.57872	0.000447965	0.0176386	0.0146768	Gadd45a/Ret/Cdkn1a/Tcf7/Tcf7l1/Ccnd1/Gadd45g/Gadd45b	8
mmu05221	Human Diseases	Cancer: specific types	Acute myeloid leukemia - Mus musculus (house mouse)	11/488	70/9574	0.157143	3.08296	4.05345	0.000758589	0.0265506	0.0220922	Stat5a/Pim1/Tcf7/Tcf7l1/Ccnd1/Eif4ebp1/Rara/Stat5b/Dusp6/Kit/Cebpa	11
mmu05222	Human Diseases	Cancer: specific types	Small cell lung cancer - Mus musculus (house mouse)	13/488	94/9574	0.138298	2.71325	3.86836	0.000911118	0.0276799	0.0230319	Gadd45a/Cdkn1b/Cdkn1a/Nfkbia/Lamc2/Cycs/Itga6/Lama3/Ccnd1/Gadd45g/Gadd45b/Itga3/Ptgs2	13
mmu05223	Human Diseases	Cancer: specific types	Non-small cell lung cancer - Mus musculus (house mouse)	11/488	72/9574	0.152778	2.99732	3.94235	0.000966599	0.0276799	0.0230319	Gadd45a/Stat5a/Ret/Cdkn1a/Kif5c/Ccnd1/Gadd45g/Gadd45b/Stat5b/Jak3/Rassf1	11
mmu00480	Metabolism	Metabolism of other amino acids	Glutathione metabolism - Mus musculus (house mouse)	11/488	73/9574	0.150685	2.95627	3.88823	0.00108707	0.0285355	0.0237438	Lap3/Srm/Idh1/G6pdx/Mgst1/Gstt3/Gpx2/Rrm2/Chac1/Gpx3/Hpgds	11
mmu05217	Human Diseases	Cancer: specific types	Basal cell carcinoma - Mus musculus (house mouse)	10/488	63/9574	0.15873	3.1141	3.90149	0.00120589	0.0292197	0.0243131	Gadd45a/Cdkn1a/Fzd2/Tcf7/Tcf7l1/Wnt11/Gadd45g/Gadd45b/Fzd8/Ptch1	10
mmu00600	Metabolism	Lipid metabolism	Sphingolipid metabolism - Mus musculus (house mouse)	9/488	55/9574	0.163636	3.21036	3.80974	0.00168534	0.0351444	0.029243	B4galt5/Hexb/Hexa/Sgms2/Sptlc3/Cers3/Plpp3/Neu2/Sphk1	9
mmu00564	Metabolism	Lipid metabolism	Glycerophospholipid metabolism - Mus musculus (house mouse)	13/488	101/9574	0.128713	2.5252	3.57101	0.00178511	0.0351444	0.029243	Mboat2/Pla2g5/Pla2g4a/Agpat2/Sgms2/Pgs1/Plpp3/Cds2/Chpt1/Lpcat4/Gpam/Chka/Lcat	13
mmu04933	Human Diseases	Endocrine and metabolic disease	AGE-RAGE signaling pathway in diabetic complications - Mus musculus (house mouse)	13/488	101/9574	0.128713	2.5252	3.57101	0.00178511	0.0351444	0.029243	Stat5a/Cdkn1b/Pim1/Vegfb/Thbd/Il1a/Ccnd1/Foxo1/Mapk13/F3/Egr1/Stat5b/Il6	13
mmu04928	Organismal Systems	Endocrine system	Parathyroid hormone synthesis, secretion and action - Mus musculus (house mouse)	14/488	116/9574	0.12069	2.36779	3.43477	0.00224748	0.0416444	0.0346515	Stk39/Cdkn1a/Akap13/Hbegf/Slc34a2/Mmp15/Adcy6/Pthlh/Egr1/Fos/Atf4/Wnk4/Jund/Nr4a2	14
mmu04657	Organismal Systems	Immune system	IL-17 signaling pathway - Mus musculus (house mouse)	12/488	93/9574	0.129032	2.53146	3.43929	0.00259002	0.0453254	0.0377144	Mapk15/Fosl1/Nfkbia/Mapk13/Lcn2/Fos/Cebpb/Csf3/Il6/Jund/Ptgs2/Fosb	12
mmu04640	Organismal Systems	Immune system	Hematopoietic cell lineage - Mus musculus (house mouse)	12/488	94/9574	0.12766	2.50453	3.39711	0.00283572	0.0470132	0.0391187	Il6ra/Thpo/Cd59a/Il1a/Il4ra/Itga6/Mme/Tfrc/Itga3/Kit/Csf3/Il6	12
mmu05224	Human Diseases	Cancer: specific types	Breast cancer - Mus musculus (house mouse)	16/488	147/9574	0.108844	2.13539	3.21487	0.00329083	0.0515015	0.0428534	Gadd45a/Hey1/Fgf18/Cdkn1a/Fzd2/Pgr/Tcf7/Tcf7l1/Ccnd1/Wnt11/Gadd45g/Gadd45b/Fgf1/Fos/Fzd8/Kit	16
mmu04210	Cellular Processes	Cell growth and death	Apoptosis - Mus musculus (house mouse)	15/488	135/9574	0.111111	2.17987	3.19953	0.0035848	0.0515015	0.0428534	Gadd45a/Ctsb/Tuba1c/Tuba8/Tuba4a/Capn1/Nfkbia/Ctsz/Bbc3/Cycs/Ctsf/Gadd45g/Gadd45b/Fos/Atf4	15
mmu05205	Human Diseases	Cancer: overview	Proteoglycans in cancer - Mus musculus (house mouse)	20/488	204/9574	0.0980392	1.92342	3.08952	0.00374255	0.0515015	0.0428534	Sdc1/Rras2/Msn/Cdkn1a/Itgb5/Fzd2/Plaur/Pdcd4/Erbb3/Hbegf/Gab1/Ihh/Mir10a/Ccnd1/Timp3/Mras/Mapk13/Wnt11/Fzd8/Ptch1	20
mmu04148	Cellular Processes	Transport and catabolism	Efferocytosis - Mus musculus (house mouse)	17/488	163/9574	0.104294	2.04614	3.12185	0.00388441	0.0515015	0.0428534	Itgb5/P2ry2/Dusp5/Ptger2/Dusp2/Cpt1a/Casp1/Axl/Alox15/Rab17/Arg2/Mapk13/Bcar1/Sphk1/Cebpb/Dusp8/Ptgs2	17
mmu01212	Metabolism	Global and overview maps	Fatty acid metabolism - Mus musculus (house mouse)	9/488	62/9574	0.145161	2.8479	3.38287	0.00392392	0.0515015	0.0428534	Acsl3/Acaa2/Elovl7/Hadh/Cpt1a/Ppt1/Fasn/Scd1/Scd2	9
mmu05165	Human Diseases	Infectious disease: viral	Human papillomavirus infection - Mus musculus (house mouse)	30/488	359/9574	0.0835655	1.63946	2.86193	0.00513965	0.0632343	0.052616	Hey1/Cdkn1b/Rfng/H2-Q2/Cdkn1a/H2-Q4/Itgb5/Atp6v1d/Fzd2/Ppp2r2c/Lamc2/Atp6v1g2/Itga6/Mx1/Jak1/Lama3/Tcf7/Tcf7l1/Ccnd1/Foxo1/Wnt11/Eif4ebp1/Itga9/Ppp2r1b/Itga3/Atp6v0a4/Atp6v0d2/Fzd8/Tsc1/Ptgs2	30
mmu04936	Human Diseases	Endocrine and metabolic disease	Alcoholic liver disease - Mus musculus (house mouse)	15/488	141/9574	0.106383	2.08711	3.01374	0.00539785	0.0632343	0.052616	Nfkbia/Aldh7a1/Cpt1a/Tcf7/Map2k6/Tcf7l1/Ccnd1/Fasn/Foxo1/Mapk13/Scd1/C3/Scd2/Prkab1/Il6	15
mmu04145	Cellular Processes	Transport and catabolism	Phagosome - Mus musculus (house mouse)	18/488	183/9574	0.0983607	1.92972	2.94287	0.00560279	0.0632343	0.052616	Tuba1c/Tuba8/Stx18/H2-Q2/Tuba4a/Dync1i1/H2-Q4/Tubb5/Itgb5/Atp6v1d/Atp6v1g2/Tubb4b/Tfrc/Atp6v0a4/Atp6v0d2/Sftpd/C1ra/C3	18
mmu05202	Human Diseases	Cancer: overview	Transcriptional misregulation in cancer - Mus musculus (house mouse)	21/488	226/9574	0.0929204	1.82299	2.9016	0.00562083	0.0632343	0.052616	Gadd45a/Cdkn1b/Bcl6/Cdkn1a/Nupr1/Slc45a3/Rel/Id2/Foxo1/Gadd45g/Gadd45b/Igfbp3/Hpgd/Rara/Dusp6/Cebpb/Cebpa/Pdgfa/Il6/Arnt2/Nr4a3	21
mmu04668	Environmental Information Processing	Signal transduction	TNF signaling pathway - Mus musculus (house mouse)	13/488	118/9574	0.110169	2.1614	2.94182	0.00694917	0.0711304	0.0591862	Lif/Bcl3/Nfkbia/Socs3/Ripk3/Map2k6/Mapk13/Fos/Atf4/Junb/Cebpb/Il6/Ptgs2	13
mmu05162	Human Diseases	Infectious disease: viral	Measles - Mus musculus (house mouse)	15/488	145/9574	0.103448	2.02954	2.89495	0.00697421	0.0711304	0.0591862	Stat5a/Msn/Cdkn1b/Nfkbia/Il1a/Bbc3/Cycs/Mx1/Jak1/Ccnd1/Fos/Stat5b/Jak3/Il6/Hspa1a	15
mmu04659	Organismal Systems	Immune system	Th17 cell differentiation - Mus musculus (house mouse)	12/488	105/9574	0.114286	2.24215	2.96596	0.00700013	0.0711304	0.0591862	Stat5a/Il6ra/Nfkbia/Il6st/Il4ra/Jak1/Mapk13/Fos/Rara/Stat5b/Jak3/Il6	12
mmu00230	Metabolism	Nucleotide metabolism	Purine metabolism - Mus musculus (house mouse)	14/488	134/9574	0.104478	2.04973	2.83591	0.00825128	0.0812236	0.0675845	Enpp3/Pde9a/Entpd5/Nme1/Ampd3/Pde7a/Urah/Adcy6/Pnp/Lacc1/Enpp4/Rrm2/Gmpr/Npr2	14
mmu00051	Metabolism	Carbohydrate metabolism	Fructose and mannose metabolism - Mus musculus (house mouse)	6/488	36/9574	0.166667	3.26981	3.16198	0.0089872	0.0842279	0.0700844	Aldoc/Gmppb/Hk2/Khk/Sord/Pfkfb3	6
mmu00603	Metabolism	Glycan biosynthesis and metabolism	Glycosphingolipid biosynthesis - globo and isoglobo series - Mus musculus (house mouse)	4/488	17/9574	0.235294	4.6162	3.45831	0.00933462	0.0842279	0.0700844	Fut2/Hexb/Hexa/Sec1	4
mmu04380	Organismal Systems	Development and regeneration	Osteoclast differentiation - Mus musculus (house mouse)	14/488	136/9574	0.102941	2.01959	2.77525	0.00935866	0.0842279	0.0700844	Fhl2/Fosl1/Nfkbia/Socs3/Il1a/Jak1/Map2k6/Mapk13/Fos/Junb/Fosl2/Blnk/Jund/Fosb	14
mmu04152	Environmental Information Processing	Signal transduction	AMPK signaling pathway - Mus musculus (house mouse)	13/488	127/9574	0.102362	2.00823	2.65071	0.0125742	0.110024	0.0915488	Pck1/Ppp2r2c/Cpt1a/Ccnd1/Fasn/Foxo1/Eif4ebp1/Ppp2r1b/Scd1/Tsc1/Pfkfb3/Scd2/Prkab1	13
mmu04530	Cellular Processes	Cellular community - eukaryotes	Tight junction - Mus musculus (house mouse)	16/488	170/9574	0.0941176	1.84648	2.58067	0.013015	0.110804	0.0921974	Tuba1c/Tuba8/Msn/Tuba4a/Cldn8/Myh14/Ppp2r2c/Cldn1/Gm266/Ccnd1/Cgnl1/Ppp2r1b/Cldn10/Cldn15/Prkab1/Amotl1	16
mmu05210	Human Diseases	Cancer: specific types	Colorectal cancer - Mus musculus (house mouse)	10/488	88/9574	0.113636	2.22942	2.68501	0.0137463	0.113949	0.094815	Gadd45a/Cdkn1a/Bbc3/Cycs/Tcf7/Tcf7l1/Ccnd1/Gadd45g/Gadd45b/Fos	10
mmu00062	Metabolism	Lipid metabolism	Fatty acid elongation - Mus musculus (house mouse)	5/488	29/9574	0.172414	3.38256	2.97785	0.0145041	0.116064	0.0965743	Acaa2/Elovl7/Hadh/Ppt1/Them4	5
mmu05220	Human Diseases	Cancer: specific types	Chronic myeloid leukemia - Mus musculus (house mouse)	9/488	76/9574	0.118421	2.32329	2.68406	0.0147382	0.116064	0.0965743	Gadd45a/Stat5a/Cdkn1b/Cdkn1a/Nfkbia/Ccnd1/Gadd45g/Gadd45b/Stat5b	9
mmu00520	Metabolism	Carbohydrate metabolism	Amino sugar and nucleotide sugar metabolism - Mus musculus (house mouse)	7/488	52/9574	0.134615	2.641	2.74975	0.0156723	0.116519	0.0969531	Hexb/Hexa/Gmppb/Gale/Hk2/Gnpda1/Uap1	7
[truncated: 274 more rows]

## Sheet: Mfuzz
gene	h0_LE	h3_LE	h6_LE	cluster	membership
[truncated: 1,295 more rows]

[truncated: 1 more sheets: Mfuzz KEGG]
