# Supplementary material for: Different responses of luminal and glandular epithelium during mouse embryo implantation
Source: Front Vet Sci. 2025 Sep 24;12:1661930. doi: 10.3389/fvets.2025.1661930 (PMC12506090; doi:10.3389/fvets.2025.1661930)
Supplement: Supplementary file 5 [file Table_2.xlsx]

## Sheet: DEG
h6_GE vs h0_GE	h3_GE vs h0_GE	Set	Count	values
TRUE	TRUE	h6_GE vs h0_GE∩h3_GE vs h0_GE	313	Sord,Fads2,Prelid2,Adamts16,mt-Te,Coro2a,Cspg5,Plxdc1,mt-Tq,Car12,Cutal,Mab21l3,Tgfbi,Gcnt1,Bche,Tmem213,Vopp1,Hp,Slc12a3,Tle1,Sft2d2,Gpx3,Cln6,Dpp4,Trim14,Cmtm8,Trib2,Acot7,Gper1,Ptpn5,Frmpd1,Atp6v0a4,Cyb5b,Tox3,Aqp11,Sh3rf2,Cth,Pdcd4,Hadh,Nfix,Cacnb4,Trpm3,Gulo,Capsl,Gm47136,Ankrd29,Mitf,Asph,Alpl,Rdh12,Fkbp11,Fabp5,Car8,Sgms2,Fam83a,Cldn8,Akr7a5,Il20,Rpa1,Atp2b2,Abcc4,Slc25a48,Ano2,Gulp1,Sorl1…
FALSE	TRUE	(h3_GE vs h0_GE)∖(h6_GE vs h0_GE)	483	Lrrc3b,Dync1i1,Akr1c19,Cdkl1,Frk,Adh1,Timp4,Gm21297,Nts,Inhbb,Adamts6,Rundc3b,Sort1,Rdh10,Esyt3,Hdac11,C1galt1,Dio3,C030015A19Rik,Slc6a13,Slc44a3,Zfp469,Fam171a1,Adcy5,Tll1,Gnl3,Nde1,Fam167a,Wwc1,Fam234b,Rhobtb2,Cyp2j6,Itgb3,Secisbp2l,Map3k6,Gm37509,Cpd,Ago1,Tarsl2,Trmt6,1810032O08Rik,Sh2d5,Slco4c1,Gpld1,Ugt1a7c,Zfp395,Papss1,Wisp2,Heph,Marf1,Pof1b,Phf21b,Nhs,Pfkm,Fam210b,Eda,Dapp1,Gm11662,Gm2257…
TRUE	FALSE	(h6_GE vs h0_GE)∖(h3_GE vs h0_GE)	159	Mttp,Gm30414,Neu2,Slc16a11,St6galnac3,Tmprss11a,Pip5k1b,Gm20442,Hnf1aos1,Rims3,Ankrd46,Cox7a2l,Coq8a,Gm32391,Rpl36al,Tln2,Zbtb46,Dhcr24,Atp6v1c2,Znhit6,Arhgap42,Tfdp2,Aen,Kif26b,1810017P11Rik,Gng12,Gramd1b,Pip5k1bos,Polr2h,Trim46,A830008E24Rik,Fam189a2,Manf,Tle2,Gm14005,Prr15,Btbd19,Cyp3a25,Mettl27,Tmtc4,Efcab12,Cers3,St6galnac2,Sfxn1,Gpx1,Gale,Cxcl14,Asb4,Nr1d1,Guca2b,Srm,Gm12248,Ckmt1,Gm24400,2…

## Sheet: GO
ID	ONTOLOGY	Description	GeneRatio	BgRatio	RichFactor	FoldEnrichment	zScore	pvalue	p.adjust	qvalue	geneID	Count
GO:0006066	BP	alcohol metabolic process	41/735	354/28891	0.115819	4.55256	10.866	6.97609e-16	3.40573e-12	2.44971e-12	Sord/Cln6/Mttp/Gper1/Rdh12/Dhcr24/Dgat2/Ces1d/Aqp8/Rdh1/Rdh11/Ephx2/Sptlc3/Isyna1/Ces1e/Dbh/Clcn2/G6pdx/Wnt4/Hmgcs2/Dhrs9/Naaa/Lrat/Akr1c19/Adh1/Rdh10/Enpp1/Smpd1/Napepld/Cyp39a1/Plcd1/Asah1/Aldh3a2/Hsd11b2/Aldh1a1/Scp2/Grk3/Lrp2/Dhrs7/Asah2/Lcat	41
GO:0009636	BP	response to toxic substance	24/735	136/28891	0.176471	6.93661	11.212	7.65095e-14	1.8676e-10	1.34335e-10	Gpx3/Rdh12/Ces1d/Gstm7/Aqp8/Rdh11/Ephx2/Gpx1/Slc23a1/Aldh1a7/Arnt2/Abcb1a/Mt3/Lcn2/Mt1/Pon3/Slc22a18/Cnp/Pon2/Aldh1a1/Aldh2/Mt2/Gpx2/Nos3	24
GO:0006631	BP	fatty acid metabolic process	43/735	463/28891	0.0928726	3.65059	9.28948	3.3653e-13	5.47646e-10	3.93917e-10	Fads2/Acot7/Hadh/Fabp5/Agt/Dgat2/Mgll/Ces1d/Pdk2/Gstm7/Pla2g10/Per2/Hpgd/Cpt1a/Ephx2/Gpx1/Ces1e/Hpgds/Mfsd2a/Them5/Alox15/Alox12e/Naaa/Cyp2s1/Fads1/Ggt5/Obp2a/Ptgs2/Cyp2j6/Enpp1/Decr1/Adipor2/Cpt2/Abhd2/Pdk3/Asah1/Aldh3a2/Scp2/Ptgr2/Acot1/Asah2/Acat2/Irs2	43
GO:0120254	BP	olefinic compound metabolic process	25/735	173/28891	0.144509	5.68027	9.97583	2.48161e-12	3.01133e-09	2.16602e-09	Rdh12/Mgll/Gstm7/Rdh1/Rdh11/Ephx2/Gpx1/Clcn2/Alox15/Wnt4/Alox12e/Dhrs9/Cyp2s1/Fads1/Ptgs2/Lrat/Adh1/Rdh10/Cyp2j6/Dhrs4/Hsd11b2/Aldh1a1/Scp2/Dhrs7/Aldh1a2	25
GO:0005996	BP	monosaccharide metabolic process	32/735	287/28891	0.111498	4.38272	9.30519	3.08411e-12	3.01133e-09	2.16602e-09	Sord/Gulo/Fabp5/Hexb/Dgat2/Pdk2/Per2/Cpt1a/Pcx/Gale/Aldh1a7/C1qtnf12/G6pdx/Igfbp3/Obp2a/Snord32a/Cyp2j6/Gpld1/Pfkm/Slc25a13/Pgm2/Glb1/Pdk3/Slc25a11/Foxa2/Aldh1a1/Zmpste24/Mir143/Dcxr/Gapdh/Irs2/Snord35a	32
GO:0019318	BP	hexose metabolic process	30/735	259/28891	0.11583	4.55299	9.28004	5.59303e-12	4.55086e-09	3.27339e-09	Sord/Fabp5/Dgat2/Pdk2/Per2/Cpt1a/Pcx/Gale/Aldh1a7/C1qtnf12/G6pdx/Igfbp3/Obp2a/Snord32a/Cyp2j6/Gpld1/Pfkm/Slc25a13/Pgm2/Glb1/Pdk3/Slc25a11/Foxa2/Aldh1a1/Zmpste24/Mir143/Dcxr/Gapdh/Irs2/Snord35a	30
GO:0016042	BP	lipid catabolic process	34/735	345/28891	0.0985507	3.87378	8.67606	2.06153e-11	1.43777e-08	1.03418e-08	Acot7/Hadh/Neu2/Sorl1/Hexb/Mgll/Ces1d/Pla2g10/Hpgd/Cpt1a/Ces1e/Mfsd2a/Naaa/Obp2a/Pla1a/Gpld1/Ugt1a7c/Decr1/Smpd1/Cpt2/Napepld/Abhd2/Prkce/Cyp39a1/Adra2a/Plcd1/Asah1/Scp2/Smpdl3a/Asah2/Aspg/Iah1/Acat2/Irs2	34
GO:0044282	BP	small molecule catabolic process	34/735	353/28891	0.0963173	3.78599	8.50917	3.86002e-11	2.35558e-08	1.69435e-08	Sord/Acot7/Hadh/Hexb/Ces1d/Cpt1a/Gale/Gstz1/Ldhd/Aldh1a7/Cdo1/Mfsd2a/Arg2/Obp2a/Npl/Adh1/Pfkm/Decr1/Pon3/Enpp4/Cpt2/Pnp/Abhd2/Cyp39a1/Glb1/Aldh1a1/Scp2/Nos3/Dcxr/Acat2/Tha1/Gapdh/Irs2/Bckdha	34
GO:0046394	BP	carboxylic acid biosynthetic process	32/735	321/28891	0.0996885	3.9185	8.49551	5.98379e-11	3.24588e-08	2.33473e-08	Fads2/Acot7/Cth/Gulo/Fabp5/Agt/Mgll/Ces1d/Gstm7/Pla2g10/Per2/Rdh1/Nr1d1/Ces1e/Hpgds/Alox15/Alox12e/Dhrs9/Fads1/Ggt5/Ptgs2/Rdh10/Slc38a1/Abhd2/Cyp8b1/Cyp39a1/Aldh1a1/Aldh1a2/Asah2/Phgdh/Ldhb/Tha1	32
GO:0016053	BP	organic acid biosynthetic process	32/735	324/28891	0.0987654	3.88222	8.42945	7.61569e-11	3.71798e-08	2.67431e-08	Fads2/Acot7/Cth/Gulo/Fabp5/Agt/Mgll/Ces1d/Gstm7/Pla2g10/Per2/Rdh1/Nr1d1/Ces1e/Hpgds/Alox15/Alox12e/Dhrs9/Fads1/Ggt5/Ptgs2/Rdh10/Slc38a1/Abhd2/Cyp8b1/Cyp39a1/Aldh1a1/Aldh1a2/Asah2/Phgdh/Ldhb/Tha1	32
GO:0072330	BP	monocarboxylic acid biosynthetic process	26/735	227/28891	0.114537	4.50218	8.55884	1.86281e-10	8.26747e-08	5.94672e-08	Fads2/Acot7/Fabp5/Agt/Mgll/Ces1d/Gstm7/Pla2g10/Per2/Rdh1/Nr1d1/Ces1e/Hpgds/Alox15/Alox12e/Dhrs9/Fads1/Ptgs2/Rdh10/Abhd2/Cyp8b1/Cyp39a1/Aldh1a1/Aldh1a2/Asah2/Ldhb	26
GO:0003018	BP	vascular process in circulatory system	27/735	247/28891	0.109312	4.29677	8.40722	2.41693e-10	8.94449e-08	6.43369e-08	Gper1/Agt/Arhgap42/Mgll/Per2/Manf/Gpx1/Dbh/Prkg1/Mfsd2a/Abcb1a/G6pdx/Calca/Atp1a2/Ptgs2/Nts/Oxtr/Slc8a1/Cacna1g/Adra2a/Rgs2/Gucy1a1/Vstm4/Nos3/Slc1a5/Trpv4/Akap12	27
GO:0019216	BP	regulation of lipid metabolic process	35/735	398/28891	0.0879397	3.45669	7.9736	2.44e-10	8.94449e-08	6.43369e-08	Gper1/Fabp5/Sorl1/Agt/Gal/Dgat2/Ces1d/Pdk2/Aqp8/Hpgd/Cpt1a/Rdh1/Ephx2/Pcx/Stat5a/Nr1d1/Ces1e/Mfsd2a/Clcn2/Wnt4/Thrsp/Obp2a/Ptgs2/Rdh10/Gpld1/Prkce/Abca7/Adra2a/Pdk3/Asah1/Foxa2/Fgfr3/Zmpste24/Scp2/Irs2	35
GO:0098754	BP	detoxification	15/735	71/28891	0.211268	8.3044	9.95631	2.56499e-10	8.94449e-08	6.43369e-08	Gpx3/Rdh12/Gstm7/Aqp8/Rdh11/Aldh1a7/Abcb1a/Mt3/Mt1/Slc22a18/Aldh1a1/Aldh2/Mt2/Gpx2/Nos3	15
GO:0062012	BP	regulation of small molecule metabolic process	34/735	389/28891	0.0874036	3.43562	7.81408	5.17773e-10	1.68518e-07	1.21213e-07	Gper1/Fabp5/Agt/Dgat2/Ces1d/Pdk2/Aqp8/Cpt1a/Rdh1/Ephx2/Isyna1/Nr1d1/Ces1e/Mfsd2a/Clcn2/C1qtnf12/Wnt4/Igfbp3/Ier3/Obp2a/Ptgs2/Rdh10/Cyp2j6/Gpld1/Prkce/Plcd1/Pdk3/Foxa2/Zmpste24/Scp2/Mir143/Slc4a4/Nos3/Irs2	34
GO:0098739	BP	import across plasma membrane	24/735	207/28891	0.115942	4.55739	8.29906	7.24802e-10	2.21155e-07	1.59075e-07	Slc12a3/Arl6ip1/Agt/Per2/Atp1b1/Aqp8/Ramp3/Lcn2/Slc39a4/Arg2/Tspo2/Atp1a2/Slc6a13/Slc38a1/Slc8a1/Slc39a11/Trpv6/Rgs2/Slc12a4/Lrp2/Scn5a/Slc1a5/Trpv4/Irs2	24
GO:0006006	BP	glucose metabolic process	25/735	225/28891	0.111111	4.3675	8.19308	7.91769e-10	2.23134e-07	1.60498e-07	Fabp5/Dgat2/Pdk2/Per2/Cpt1a/Pcx/C1qtnf12/G6pdx/Igfbp3/Obp2a/Snord32a/Cyp2j6/Gpld1/Pfkm/Slc25a13/Pgm2/Pdk3/Slc25a11/Foxa2/Zmpste24/Mir143/Dcxr/Gapdh/Irs2/Snord35a	25
GO:0034308	BP	primary alcohol metabolic process	16/735	89/28891	0.179775	7.06651	9.26093	8.22698e-10	2.23134e-07	1.60498e-07	Rdh12/Rdh1/Rdh11/Clcn2/Wnt4/Dhrs9/Naaa/Lrat/Akr1c19/Adh1/Rdh10/Napepld/Aldh3a2/Hsd11b2/Aldh1a1/Dhrs7	16
GO:0008202	BP	steroid metabolic process	32/735	358/28891	0.0893855	3.51352	7.73182	9.60085e-10	2.46691e-07	1.77443e-07	Cln6/Mttp/Gal/Dhcr24/Dgat2/Ces1d/Aqp8/Rdh1/Cyp3a59/Ephx2/Cyp3a25/Stat5a/Nr1d1/Ces1e/Clcn2/G6pdx/Wnt4/Hmgcs2/Dhrs9/Cyp3a57/Akr1c19/Ugt1a7c/Enpp1/Smpd1/Cyp8b1/Cyp39a1/Asah1/Foxa2/Hsd11b2/Scp2/Lrp2/Lcat	32
GO:0006721	BP	terpenoid metabolic process	15/735	78/28891	0.192308	7.55913	9.37198	1.03861e-09	2.53525e-07	1.82359e-07	Rdh12/Rdh1/Rdh11/Hmgcs2/Dhrs9/Cyp2s1/Lrat/Adh1/Rdh10/Cyp2j6/Aldh3a2/Dhrs4/Aldh1a1/Dhrs7/Aldh1a2	15
GO:0072001	BP	renal system development	31/735	352/28891	0.0880682	3.46174	7.50803	2.50897e-09	5.38128e-07	3.87071e-07	Adamts16/Gcnt1/Aqp11/Npr2/Agt/Enpep/Kif26b/Lgr5/Crlf1/Tsc1/Wnt4/Arg2/Lif/Adamts6/Rdh10/C1galt1/Itgb3/Enpp1/Traf3ip1/Sox4/Cd24a/Zmpste24/Nle1/Notch3/Lrp2/Aldh1a2/Dll1/Cys1/Rara/Tmem59l/Lama5	31
GO:0035296	BP	regulation of tube diameter	22/735	186/28891	0.11828	4.64927	8.06707	2.53522e-09	5.38128e-07	3.87071e-07	Gper1/Agt/Arhgap42/Mgll/Per2/Manf/Gpx1/Dbh/Prkg1/G6pdx/Calca/Atp1a2/Ptgs2/Nts/Oxtr/Slc8a1/Cacna1g/Adra2a/Rgs2/Gucy1a1/Vstm4/Nos3	22
GO:0097746	BP	blood vessel diameter maintenance	22/735	186/28891	0.11828	4.64927	8.06707	2.53522e-09	5.38128e-07	3.87071e-07	Gper1/Agt/Arhgap42/Mgll/Per2/Manf/Gpx1/Dbh/Prkg1/G6pdx/Calca/Atp1a2/Ptgs2/Nts/Oxtr/Slc8a1/Cacna1g/Adra2a/Rgs2/Gucy1a1/Vstm4/Nos3	22
GO:0016101	BP	diterpenoid metabolic process	14/735	71/28891	0.197183	7.75077	9.20169	2.65304e-09	5.39673e-07	3.88182e-07	Rdh12/Rdh1/Rdh11/Dhrs9/Cyp2s1/Lrat/Adh1/Rdh10/Cyp2j6/Aldh3a2/Dhrs4/Aldh1a1/Dhrs7/Aldh1a2	14
GO:0035150	BP	regulation of tube size	22/735	187/28891	0.117647	4.62441	8.03376	2.80561e-09	5.4788e-07	3.94085e-07	Gper1/Agt/Arhgap42/Mgll/Per2/Manf/Gpx1/Dbh/Prkg1/G6pdx/Calca/Atp1a2/Ptgs2/Nts/Oxtr/Slc8a1/Cacna1g/Adra2a/Rgs2/Gucy1a1/Vstm4/Nos3	22
GO:0016054	BP	organic acid catabolic process	25/735	241/28891	0.103734	4.07754	7.75143	3.31047e-09	5.98582e-07	4.30555e-07	Sord/Acot7/Hadh/Hexb/Ces1d/Cpt1a/Gstz1/Ldhd/Cdo1/Mfsd2a/Arg2/Obp2a/Npl/Decr1/Pon3/Cpt2/Abhd2/Cyp39a1/Scp2/Nos3/Dcxr/Acat2/Tha1/Irs2/Bckdha	25
GO:0046395	BP	carboxylic acid catabolic process	25/735	241/28891	0.103734	4.07754	7.75143	3.31047e-09	5.98582e-07	4.30555e-07	Sord/Acot7/Hadh/Hexb/Ces1d/Cpt1a/Gstz1/Ldhd/Cdo1/Mfsd2a/Arg2/Obp2a/Npl/Decr1/Pon3/Cpt2/Abhd2/Cyp39a1/Scp2/Nos3/Dcxr/Acat2/Tha1/Irs2/Bckdha	25
GO:0006869	BP	lipid transport	35/735	445/28891	0.0786517	3.0916	7.18423	4.65394e-09	8.11447e-07	5.83667e-07	Prelid2/Mttp/Fabp5/Abcc4/Gulp1/Agt/Gal/Ces1d/Gramd1b/Pla2g10/Aqp8/Ces1e/Mfsd2a/Abcb1a/Slco2a1/Osbpl3/Igfbp3/Tex2/Tspo2/Ptgs2/Lrat/Esyt3/Itgb3/Lbp/Tnfaip8l3/Pitpnm3/Cyp8b1/Abca7/Slc25a11/Scp2/Tmem30b/Lcat/Acat2/Vmp1/Irs2	35
GO:0042445	BP	hormone metabolic process	25/735	246/28891	0.101626	3.99466	7.62119	5.04406e-09	8.49142e-07	6.1078e-07	Rdh12/Slc5a5/Agt/Chst8/Gal/Rdh1/Rdh11/Clcn2/Wnt4/Mme/Ctsb/Dhrs9/Cyp2s1/Lrat/Adh1/Rdh10/Dio3/Ugt1a7c/Enpp1/Aldh1a1/Zmpste24/Scp2/Dhrs7/Aldh1a2/Dio2	25
GO:0072329	BP	monocarboxylic acid catabolic process	18/735	138/28891	0.130435	5.12706	7.85183	1.51768e-08	2.46978e-06	1.77649e-06	Sord/Acot7/Hadh/Hexb/Ces1d/Cpt1a/Ldhd/Mfsd2a/Obp2a/Decr1/Pon3/Cpt2/Abhd2/Cyp39a1/Scp2/Dcxr/Acat2/Irs2	18
GO:0001523	BP	retinoid metabolic process	13/735	69/28891	0.188406	7.40576	8.60726	1.75409e-08	2.76241e-06	1.98698e-06	Rdh12/Rdh1/Rdh11/Dhrs9/Cyp2s1/Lrat/Adh1/Rdh10/Cyp2j6/Dhrs4/Aldh1a1/Dhrs7/Aldh1a2	13
GO:0045932	BP	negative regulation of muscle contraction	9/735	30/28891	0.3	11.7922	9.5554	3.76882e-08	5.69703e-06	4.09782e-06	Arhgap42/Prkg1/Calca/Arg2/Atp1a2/Ptgs2/Adra2a/Rgs2/Gucy1a1	9
GO:0044242	BP	cellular lipid catabolic process	23/735	234/28891	0.0982906	3.86356	7.10608	3.85092e-08	5.69703e-06	4.09782e-06	Acot7/Hadh/Neu2/Sorl1/Hexb/Mgll/Ces1d/Pla2g10/Cpt1a/Mfsd2a/Obp2a/Gpld1/Decr1/Smpd1/Cpt2/Napepld/Abhd2/Asah1/Scp2/Smpdl3a/Asah2/Acat2/Irs2	23
GO:0001822	BP	kidney development	28/735	336/28891	0.0833333	3.27562	6.77893	4.83163e-08	6.93766e-06	4.99019e-06	Adamts16/Gcnt1/Aqp11/Agt/Enpep/Kif26b/Crlf1/Tsc1/Wnt4/Arg2/Lif/Adamts6/Rdh10/C1galt1/Itgb3/Enpp1/Traf3ip1/Sox4/Cd24a/Zmpste24/Nle1/Notch3/Lrp2/Dll1/Cys1/Rara/Tmem59l/Lama5	28
GO:0062013	BP	positive regulation of small molecule metabolic process	20/735	186/28891	0.107527	4.22661	7.13274	6.72417e-08	9.37926e-06	6.74642e-06	Gper1/Agt/Dgat2/Ces1d/Cpt1a/Rdh1/Nr1d1/Ces1e/Wnt4/Obp2a/Ptgs2/Rdh10/Cyp2j6/Gpld1/Prkce/Plcd1/Scp2/Slc4a4/Nos3/Irs2	20
GO:0042572	BP	retinol metabolic process	9/735	32/28891	0.28125	11.0552	9.19514	7.05963e-08	9.57365e-06	6.88624e-06	Rdh12/Rdh1/Rdh11/Dhrs9/Lrat/Adh1/Rdh10/Aldh1a1/Dhrs7	9
GO:1990748	BP	cellular detoxification	11/735	53/28891	0.207547	8.15816	8.4273	7.73051e-08	1.02001e-05	7.33684e-06	Gpx3/Rdh12/Gstm7/Aqp8/Rdh11/Aldh1a7/Mt3/Aldh1a1/Aldh2/Gpx2/Nos3	11
GO:0006720	BP	isoprenoid metabolic process	15/735	106/28891	0.141509	5.56238	7.60314	7.97919e-08	1.02512e-05	7.37356e-06	Rdh12/Rdh1/Rdh11/Hmgcs2/Dhrs9/Cyp2s1/Lrat/Adh1/Rdh10/Cyp2j6/Aldh3a2/Dhrs4/Aldh1a1/Dhrs7/Aldh1a2	15
GO:1901617	BP	organic hydroxy compound biosynthetic process	23/735	248/28891	0.0927419	3.64545	6.76003	1.12063e-07	1.4028e-05	1.00902e-05	Gper1/Dhcr24/Ces1d/Per2/Aqp8/Sptlc3/Isyna1/Nr1d1/Ces1e/Dbh/Clcn2/Alox15/G6pdx/Wnt4/Hmgcs2/Cyp8b1/Cyp39a1/Plcd1/Asah1/Aldh2/Scp2/Asah2/Ldhb	23
GO:0008544	BP	epidermis development	30/735	397/28891	0.0755668	2.97034	6.38692	1.40895e-07	1.71963e-05	1.23691e-05	Atp2b2/Gal/Pla2g10/Tnfrsf19/Lgr5/Cers3/Psen2/Whrn/Irf6/Apcdd1/Fermt1/Krt87/Krt7/Sprr2f/Sprr1a/Sprr2g/Krt83/Ptgs2/Eda/Ripor2/Slc39a2/Dsp/Asah1/Aldh3a2/Ngfr/Fgfr3/Zmpste24/Dll1/Cdh1/Lama5	30
GO:0045471	BP	response to ethanol	13/735	83/28891	0.156627	6.15659	7.60112	1.73145e-07	2.06169e-05	1.48296e-05	Itpr2/Hpgd/Dbh/Cdo1/G6pdx/Adh1/Prkce/Aldh1a1/Aldh2/Gnrh1/Rara/Mir339/Mir145a	13
GO:0016051	BP	carbohydrate biosynthetic process	21/735	216/28891	0.0972222	3.82156	6.72507	1.79686e-07	2.08863e-05	1.50233e-05	Sord/Gper1/Gulo/Chst8/Dgat2/Pdk2/Per2/Pcx/Nr1d1/C1qtnf12/G6pdx/Obp2a/Cyp2j6/Enpp1/Slc25a13/Pgm2/Plcd1/Slc25a11/Gapdh/Irs2/Has1	21
GO:0042180	BP	cellular ketone metabolic process	23/735	255/28891	0.0901961	3.54538	6.59627	1.85378e-07	2.10469e-05	1.51389e-05	Fabp5/Coq8a/Agt/Dgat2/Ces1d/Pdk2/Cpt1a/Rdh1/Nr1d1/Ces1e/Mfsd2a/Clcn2/Wnt4/Dhrs9/Obp2a/Ptgs2/Akr1c19/Rdh10/Prkce/Pdk3/Hsd11b2/Scp2/Irs2	23
GO:0015850	BP	organic hydroxy compound transport	26/735	318/28891	0.081761	3.21382	6.41372	2.10337e-07	2.33378e-05	1.67867e-05	Abcc4/Agt/Gal/Ces1d/Gramd1b/Pla2g10/Aqp8/Syt6/Ces1e/Syt13/Mapk15/Syt2/Igfbp3/Tspo2/Itgb3/Oxtr/Cyp8b1/Abca7/Ly6e/Plcd1/Scp2/Pcp4/Sdhd/Lcat/Acat2/Fcer1g	26
GO:0043588	BP	skin development	27/735	340/28891	0.0794118	3.12148	6.35768	2.21429e-07	2.40226e-05	1.72792e-05	Gal/Dhcr24/Pla2g10/Tnfrsf19/Lgr5/Cers3/Psen2/Irf6/Apcdd1/Fermt1/Krt87/Krt7/Sprr2f/Sprr1a/Sprr2g/Krt83/Ptgs2/Eda/Enpp1/Slc39a2/Dsp/Asah1/Ngfr/Zmpste24/Dll1/Cdh1/Lama5	27
GO:0046942	BP	carboxylic acid transport	28/735	362/28891	0.0773481	3.04036	6.31174	2.27868e-07	2.41838e-05	1.73952e-05	Cacnb4/Slc16a11/Fabp5/Abcc4/Arl6ip1/Agt/Ces1d/Pla2g10/Per2/Aqp8/Sfxn1/Ces1e/Slc23a1/Mfsd2a/Abcb1a/Slco2a1/Arg2/Tspo2/Ptgs2/Slc6a13/Pak1/Slc38a1/Slc25a13/Rgs2/Slc25a11/Lrp2/Slc1a5/Irs2	28
GO:0015849	BP	organic acid transport	28/735	364/28891	0.0769231	3.02365	6.27756	2.55011e-07	2.63161e-05	1.8929e-05	Cacnb4/Slc16a11/Fabp5/Abcc4/Arl6ip1/Agt/Ces1d/Pla2g10/Per2/Aqp8/Sfxn1/Ces1e/Slc23a1/Mfsd2a/Abcb1a/Slco2a1/Arg2/Tspo2/Ptgs2/Slc6a13/Pak1/Slc38a1/Slc25a13/Rgs2/Slc25a11/Lrp2/Slc1a5/Irs2	28
GO:0045986	BP	negative regulation of smooth muscle contraction	7/735	19/28891	0.368421	14.4817	9.49763	2.58741e-07	2.63161e-05	1.8929e-05	Arhgap42/Prkg1/Calca/Ptgs2/Adra2a/Rgs2/Gucy1a1	7
GO:0030198	BP	extracellular matrix organization	26/735	322/28891	0.0807453	3.1739	6.33798	2.68188e-07	2.67203e-05	1.92196e-05	Adamts16/Tgfbi/Dpp4/Agt/Large1/Ihh/Fermt1/Olfml2a/Egflam/Sfrp2/Spock2/Col6a4/Loxl2/Adamts6/Zfp469/Cyp2j6/Itgb3/Smoc1/Crispld2/Adamtsl2/Bcl3/Lamb3/Dag1/Rxfp1/Adamts4/Has1	26
GO:0097305	BP	response to alcohol	23/735	261/28891	0.0881226	3.46388	6.46042	2.81102e-07	2.7236e-05	1.95906e-05	Slc12a3/Itpr2/Slc5a5/Ces1d/Gramd1b/Hpgd/Ces1e/Dbh/Cdo1/G6pdx/Adh1/Inhbb/Adcy5/Gpld1/Prkce/Aldh1a1/Aldh2/Npas4/Cdh1/Gnrh1/Rara/Mir339/Mir145a	23
GO:0045229	BP	external encapsulating structure organization	26/735	323/28891	0.0804954	3.16407	6.31924	2.84789e-07	2.7236e-05	1.95906e-05	Adamts16/Tgfbi/Dpp4/Agt/Large1/Ihh/Fermt1/Olfml2a/Egflam/Sfrp2/Spock2/Col6a4/Loxl2/Adamts6/Zfp469/Cyp2j6/Itgb3/Smoc1/Crispld2/Adamtsl2/Bcl3/Lamb3/Dag1/Rxfp1/Adamts4/Has1	26
GO:0006937	BP	regulation of muscle contraction	18/735	167/28891	0.107784	4.23673	6.77758	2.91726e-07	2.7236e-05	1.95906e-05	Gper1/Arhgap42/Atp1b1/Prkg1/Tnnc1/Calca/Arg2/Atp1a2/Ptgs2/Oxtr/Slc8a1/Adra2a/Rgs2/Dsp/Gucy1a1/Tnnt3/Scn5a/Trpv4	18
GO:0097237	BP	cellular response to toxic substance	11/735	60/28891	0.183333	7.20637	7.77527	2.9568e-07	2.7236e-05	1.95906e-05	Gpx3/Rdh12/Gstm7/Aqp8/Rdh11/Aldh1a7/Mt3/Aldh1a1/Aldh2/Gpx2/Nos3	11
GO:0043062	BP	extracellular structure organization	26/735	324/28891	0.0802469	3.1543	6.30056	3.02337e-07	2.73335e-05	1.96607e-05	Adamts16/Tgfbi/Dpp4/Agt/Large1/Ihh/Fermt1/Olfml2a/Egflam/Sfrp2/Spock2/Col6a4/Loxl2/Adamts6/Zfp469/Cyp2j6/Itgb3/Smoc1/Crispld2/Adamtsl2/Bcl3/Lamb3/Dag1/Rxfp1/Adamts4/Has1	26
GO:0090257	BP	regulation of muscle system process	23/735	263/28891	0.0874525	3.43754	6.41602	3.21988e-07	2.85808e-05	2.05579e-05	Gper1/Agt/Arhgap42/Atp1b1/Prkg1/Tnnc1/G6pdx/Calca/Arg2/Atp1a2/Ptgs2/Pak1/Oxtr/Slc8a1/Adra2a/Rgs2/Dsp/Gucy1a1/Tnnt3/Scn5a/Nos3/Trpv4/Hamp	23
GO:0010565	BP	regulation of cellular ketone metabolic process	18/735	172/28891	0.104651	4.11357	6.61715	4.5363e-07	3.95468e-05	2.84457e-05	Fabp5/Agt/Dgat2/Ces1d/Pdk2/Cpt1a/Rdh1/Nr1d1/Ces1e/Mfsd2a/Clcn2/Wnt4/Obp2a/Ptgs2/Rdh10/Prkce/Pdk3/Irs2	18
GO:0045444	BP	fat cell differentiation	23/735	270/28891	0.0851852	3.34842	6.26392	5.12114e-07	4.38621e-05	3.15496e-05	Trib2/Gper1/Npr2/Selenbp1/Per2/Gpx1/Nr1d1/Lrg1/Sfrp2/Ptgs2/Inhbb/Sort1/Enpp1/Tgfb1i1/Napepld/Ccnd1/Lamb3/Rgs2/Socs1/Dio2/Prlh/Trpv4/Medag	23
GO:0001659	BP	temperature homeostasis	19/735	195/28891	0.0974359	3.82996	6.40647	6.62651e-07	5.57769e-05	4.01199e-05	Hadh/Alpl/Fabp5/Ces1d/Per2/Gpx1/Nr1d1/Dbh/Lcn2/Ptgs2/Decr1/Adipor2/Oxtr/Cpt2/Napepld/Aldh1a1/Gadd45g/Gpx2/Dio2	19
GO:0006081	BP	cellular aldehyde metabolic process	12/735	80/28891	0.15	5.89612	7.08517	8.32365e-07	6.88747e-05	4.95409e-05	Alpl/Rdh11/Pcx/Clcn2/Wnt4/Adh1/Rdh10/Aldh3a2/Dhrs4/Aldh2/Aldh1a2/Gapdh	12
GO:0072521	BP	purine-containing compound metabolic process	32/735	479/28891	0.0668058	2.62597	5.79777	8.53934e-07	6.90823e-05	4.96902e-05	Acot7/Cacnb4/Atp2b2/Npr2/Dgat2/Ces1d/Pdk2/Atp1b1/Gmpr/Pcx/Ldhd/Them5/Ttr/G6pdx/Hmgcs2/Atp1a2/Adcy5/Papss1/Enpp1/Enpp4/Pnp/Ak3/Slc25a13/Pgm2/Ampd3/Pdk3/Gucy1a1/Acot1/Sdhd/Nos3/Dcxr/Ldhb	32
GO:0046165	BP	alcohol biosynthetic process	16/735	144/28891	0.111111	4.3675	6.54522	8.77325e-07	6.90823e-05	4.96902e-05	Gper1/Dhcr24/Ces1d/Aqp8/Sptlc3/Isyna1/Ces1e/Dbh/Clcn2/G6pdx/Wnt4/Hmgcs2/Plcd1/Asah1/Scp2/Asah2	16
GO:1905039	BP	carboxylic acid transmembrane transport	16/735	144/28891	0.111111	4.3675	6.54522	8.77325e-07	6.90823e-05	4.96902e-05	Arl6ip1/Agt/Per2/Sfxn1/Slc23a1/Abcb1a/Arg2/Tspo2/Slc6a13/Slc38a1/Slc25a13/Rgs2/Slc25a11/Lrp2/Slc1a5/Irs2	16
GO:1903825	BP	organic acid transmembrane transport	16/735	145/28891	0.110345	4.33738	6.50927	9.63225e-07	7.40355e-05	5.3253e-05	Arl6ip1/Agt/Per2/Sfxn1/Slc23a1/Abcb1a/Arg2/Tspo2/Slc6a13/Slc38a1/Slc25a13/Rgs2/Slc25a11/Lrp2/Slc1a5/Irs2	16
GO:0001676	BP	long-chain fatty acid metabolic process	15/735	128/28891	0.117188	4.60635	6.60674	9.70559e-07	7.40355e-05	5.3253e-05	Acot7/Mgll/Gstm7/Cpt1a/Ephx2/Gpx1/Alox15/Alox12e/Cyp2s1/Fads1/Ptgs2/Cyp2j6/Cpt2/Acot1/Asah2	15
GO:0015711	BP	organic anion transport	30/735	436/28891	0.0688073	2.70464	5.79468	1.02228e-06	7.67808e-05	5.52277e-05	Cacnb4/Slc16a11/Fabp5/Abcc4/Arl6ip1/Agt/Ces1d/Pla2g10/Per2/Aqp8/Sfxn1/Ces1e/Slc23a1/Mfsd2a/Abcb1a/Slco2a1/Arg2/Tspo2/Ptgs2/Slc6a13/Slco4c1/Pak1/Slc38a1/Slc25a13/Rgs2/Slc25a11/Lrp2/Slc4a4/Slc1a5/Irs2	30
GO:0006936	BP	muscle contraction	25/735	324/28891	0.0771605	3.03298	5.94575	1.04841e-06	7.75505e-05	5.57814e-05	Gper1/Agt/Arhgap42/Atp1b1/Prkg1/Large1/Tnnc1/Psen2/Calca/Arg2/Atp1a2/Ptgs2/Oxtr/Slc8a1/Cacna1g/Adra2a/Rgs2/Dsp/Gucy1a1/Tnnt3/Chrnb1/Scn5a/Tpm2/Trpv4/Actn2	25
GO:0042060	BP	wound healing	27/735	370/28891	0.072973	2.86838	5.84409	1.15894e-06	8.44472e-05	6.07421e-05	Npr2/Cldn3/Gpx1/Prkg1/Alox15/Lrg1/Wnt4/Plat/Fermt1/Mertk/F3/Itgb3/Pak1/Adipor2/Smpd1/Enpp4/Bloc1s3/Plaur/Prkce/Adra2a/Dsp/Foxa2/Eppk1/Plau/Tspan8/Fcer1g/Tnfrsf12a	27
GO:0046890	BP	regulation of lipid biosynthetic process	20/735	222/28891	0.0900901	3.54121	6.14106	1.17653e-06	8.44678e-05	6.0757e-05	Gper1/Fabp5/Agt/Dgat2/Ces1d/Aqp8/Rdh1/Pcx/Nr1d1/Ces1e/Mfsd2a/Clcn2/Wnt4/Thrsp/Obp2a/Ptgs2/Rdh10/Gpld1/Asah1/Scp2	20
GO:0045834	BP	positive regulation of lipid metabolic process	18/735	185/28891	0.0972973	3.82451	6.22694	1.32433e-06	9.37011e-05	6.73984e-05	Agt/Dgat2/Ces1d/Cpt1a/Rdh1/Pcx/Nr1d1/Ces1e/Mfsd2a/Wnt4/Obp2a/Ptgs2/Rdh10/Gpld1/Prkce/Fgfr3/Scp2/Irs2	18
GO:0061448	BP	connective tissue development	24/735	316/28891	0.0759494	2.98538	5.73358	2.26116e-06	0.000155499	0.000111849	Sorl1/Npr2/Dgat2/Guca2b/Large1/Ihh/Msx1/Sfrp2/Efemp1/Loxl2/Itgb3/Gpld1/Enpp1/Prrx2/Glg1/Chrdl2/Foxa2/Rxfp1/Slc26a2/Fgfr3/Zmpste24/Mir143/Trpv4/Rara	24
GO:1990845	BP	adaptive thermogenesis	17/735	173/28891	0.0982659	3.86259	6.1015	2.26146e-06	0.000155499	0.000111849	Hadh/Alpl/Fabp5/Sorl1/Ces1d/Per2/Nr1d1/Dbh/Lcn2/Decr1/Adipor2/Oxtr/Cpt2/Aldh1a1/Gadd45g/Dio2/Trpv4	17
GO:0044706	BP	multi-multicellular organism process	19/735	212/28891	0.0896226	3.52284	5.95673	2.33836e-06	0.000158554	0.000114046	Hexb/Hpgd/Stat5a/Wnt4/Ctsb/Prss29/Prss28/Lif/Ptgs2/Itgb3/Oxtr/Tead4/Adra2a/Rxfp1/Hsd11b2/Mir143/Cdh1/Acod1/Vmp1	19
GO:0110095	BP	cellular detoxification of aldehyde	5/735	10/28891	0.5	19.6537	9.53217	2.38281e-06	0.000159355	0.000114622	Rdh12/Rdh11/Aldh1a7/Aldh1a1/Aldh2	5
GO:0006790	BP	sulfur compound metabolic process	23/735	298/28891	0.0771812	3.0338	5.70188	2.79385e-06	0.000183078	0.000131687	Acot7/Cth/Hexb/Chst8/Dgat2/Ces1d/Pdk2/Sult1c2/Stat5a/Cdo1/Them5/Chst13/Hmgcs2/Hyal1/Ggt5/Papss1/Enpp1/Hnmt/Pdk3/Acot1/Sult1d1/Phgdh/Hscb	23
GO:0010038	BP	response to metal ion	24/735	320/28891	0.075	2.94806	5.6617	2.81255e-06	0.000183078	0.000131687	Sord/Asph/Syt6/Tnnc1/Alox15/Syt13/Mt3/Syt2/Mt1/Loxl2/Gpld1/Enpp1/Smpd1/Cacna1g/Slc25a13/Trpv6/Plcd1/Foxa2/Mt2/Scn5a/Lcat/Cdh1/Hamp/Nptx1	24
GO:0033559	BP	unsaturated fatty acid metabolic process	15/735	140/28891	0.107143	4.21152	6.15431	3.03121e-06	0.000194715	0.000140057	Fabp5/Mgll/Gstm7/Pla2g10/Hpgd/Ephx2/Gpx1/Hpgds/Alox15/Alox12e/Cyp2s1/Fads1/Ptgs2/Cyp2j6/Ptgr2	15
GO:0044703	BP	multi-organism reproductive process	18/735	197/28891	0.0913706	3.59155	5.89697	3.26307e-06	0.000206091	0.00014824	Hpgd/Stat5a/Wnt4/Ctsb/Prss29/Prss28/Lif/Ptgs2/Itgb3/Oxtr/Tead4/Adra2a/Rxfp1/Hsd11b2/Mir143/Cdh1/Acod1/Vmp1	18
GO:0031589	BP	cell-substrate adhesion	26/735	368/28891	0.0706522	2.77716	5.54351	3.29273e-06	0.000206091	0.00014824	Cspg5/Agt/St6gal1/Alox15/Tsc1/Nexmif/Wnt4/Fermt1/Mertk/Agr2/Egflam/Spock2/Zfp469/Itgb3/Eda/Smoc1/Prkce/Lamb3/Dag1/Spry4/Akip1/Itga5/Actn2/Lama5/Plau/Tnfrsf12a	26
GO:0033002	BP	muscle cell proliferation	22/735	280/28891	0.0785714	3.08845	5.67372	3.42726e-06	0.000211796	0.000152343	Gper1/Pdcd4/Abcc4/Agt/Snhg15/Hpgd/Dbh/Prkg1/Igfbp3/2810429I04Rik/Rgs5/Ptgs2/Cnn1/Itgb3/Enpp1/Pak1/Six5/Mapk11/Notch3/Mir143/Nos3/Mir145a	22
GO:0007565	BP	female pregnancy	17/735	179/28891	0.0949721	3.73311	5.92631	3.60559e-06	0.000220031	0.000158266	Hpgd/Stat5a/Wnt4/Ctsb/Prss29/Prss28/Lif/Ptgs2/Itgb3/Oxtr/Tead4/Adra2a/Hsd11b2/Mir143/Cdh1/Acod1/Vmp1	17
GO:0050878	BP	regulation of body fluid levels	25/735	348/28891	0.0718391	2.82381	5.53034	3.77845e-06	0.000227734	0.000163807	Atp2b2/Stat5a/Guca2b/Prkg1/Cdo1/Plat/Tspan18/Mertk/Agr2/F3/Itgb3/Enpp1/Celsr2/Enpp4/Bloc1s3/Plaur/Prkce/Ccnd1/Adra2a/Foxa2/Hsd11b2/Trpv4/Plau/Tspan8/Fcer1g	25
GO:0046364	BP	monosaccharide biosynthetic process	13/735	109/28891	0.119266	4.68805	6.23277	4.178e-06	0.000247699	0.000178168	Sord/Gulo/Dgat2/Pdk2/Per2/Pcx/C1qtnf12/G6pdx/Obp2a/Cyp2j6/Slc25a13/Slc25a11/Gapdh	13
GO:0042692	BP	muscle cell differentiation	30/735	468/28891	0.0641026	2.51971	5.35526	4.27874e-06	0.000247699	0.000178168	Gper1/Cth/Pdcd4/Cacnb4/Neu2/Agt/Olfm2/Gpx1/Large1/Tsc1/G6pdx/Wnt4/Msx1/Scgb3a1/Sort1/Pak1/Ripor2/Slc8a1/Rgs2/Zmpste24/Tnnt3/Chrnb1/Mir143/Flnc/Dll1/Hamp/Rara/Actn2/Acta1/Mir145a	30
GO:0006163	BP	purine nucleotide metabolic process	29/735	444/28891	0.0653153	2.56738	5.37749	4.29443e-06	0.000247699	0.000178168	Acot7/Cacnb4/Atp2b2/Npr2/Dgat2/Ces1d/Pdk2/Atp1b1/Gmpr/Pcx/Ldhd/Them5/G6pdx/Hmgcs2/Atp1a2/Adcy5/Papss1/Enpp1/Pnp/Ak3/Slc25a13/Ampd3/Pdk3/Gucy1a1/Acot1/Sdhd/Nos3/Dcxr/Ldhb	29
GO:0008217	BP	regulation of blood pressure	19/735	221/28891	0.0859729	3.37938	5.7369	4.31266e-06	0.000247699	0.000178168	Adamts16/Agt/Arhgap42/Enpep/Manf/Ephx2/Guca2b/G6pdx/Calca/Klk1/Atp1a2/Ier3/Ptgs2/Oxtr/Gucy1a1/Hsd11b2/Klk1b21/Nos3/Dll1	19
GO:0048659	BP	smooth muscle cell proliferation	18/735	202/28891	0.0891089	3.50265	5.76699	4.64748e-06	0.000259905	0.000186947	Gper1/Pdcd4/Abcc4/Agt/Hpgd/Dbh/Prkg1/Igfbp3/Rgs5/Ptgs2/Cnn1/Itgb3/Enpp1/Pak1/Notch3/Mir143/Nos3/Mir145a	18
GO:0003012	BP	muscle system process	29/735	446/28891	0.0650224	2.55587	5.35019	4.68423e-06	0.000259905	0.000186947	Gper1/Agt/Arhgap42/Atp1b1/Prkg1/Large1/Tnnc1/Psen2/G6pdx/Calca/Arg2/Atp1a2/Ptgs2/Pak1/Oxtr/Slc8a1/Cacna1g/Adra2a/Rgs2/Dsp/Gucy1a1/Tnnt3/Chrnb1/Scn5a/Nos3/Tpm2/Trpv4/Hamp/Actn2	29
GO:0006749	BP	glutathione metabolic process	10/735	64/28891	0.15625	6.14179	6.6533	4.68489e-06	0.000259905	0.000186947	Gpx3/Cth/Gstm7/Gpx1/Gstm6/Gstz1/Hpgds/G6pdx/Ggt5/Gstt3	10
GO:0061041	BP	regulation of wound healing	14/735	128/28891	0.109375	4.29926	6.04416	5.04988e-06	0.000277006	0.000199248	Cldn3/Prkg1/Wnt4/Plat/Fermt1/Enpp4/Plaur/Prkce/Adra2a/Foxa2/Eppk1/Plau/Tspan8/Tnfrsf12a	14
GO:0042310	BP	vasoconstriction	13/735	111/28891	0.117117	4.60358	6.14585	5.12271e-06	0.000277488	0.000199595	Agt/Arhgap42/Mgll/Per2/Manf/Dbh/G6pdx/Atp1a2/Ptgs2/Oxtr/Slc8a1/Cacna1g/Adra2a	13
GO:0009117	BP	nucleotide metabolic process	31/735	497/28891	0.0623742	2.45177	5.27468	5.17235e-06	0.000277488	0.000199595	Acot7/Cacnb4/Atp2b2/Npr2/Enpp5/Dgat2/Ces1d/Pdk2/Atp1b1/Gmpr/Pcx/Ldhd/Them5/G6pdx/Hmgcs2/Atp1a2/Adcy5/Papss1/Enpp1/Pnp/Ak3/Cnp/Slc25a13/Ampd3/Pdk3/Gucy1a1/Acot1/Sdhd/Nos3/Dcxr/Ldhb	31
GO:0016485	BP	protein processing	21/735	266/28891	0.0789474	3.10322	5.56782	5.27885e-06	0.000280123	0.00020149	Asph/Chst8/Dhcr24/Enpep/Psen2/Ihh/Plat/Tmprss4/Mme/Bace2/Klk1/F3/Tll1/Cpd/Glg1/Plaur/Zmpste24/Klk1b21/Prss12/Cdh1/Plau	21
GO:0050678	BP	regulation of epithelial cell proliferation	28/735	426/28891	0.0657277	2.58359	5.32015	5.56302e-06	0.000292028	0.000210053	Aqp11/Gpx1/Stat5a/Nr1d1/Dbh/Gkn3/Ihh/Irf6/Lrg1/Thbs4/Hyal1/Sfrp2/Htra1/F3/Itgb3/Twist2/Ccnd1/Ngfr/Fgfr3/Aldh1a2/Scn5a/Cdh1/Rap1gap/Eppk1/Emc10/Lama5/Plau/Irs2	28
GO:0046486	BP	glycerolipid metabolic process	26/735	380/28891	0.0684211	2.68946	5.3563	5.86713e-06	0.000304716	0.00021918	Mttp/Fabp5/Pip5k1b/Sorl1/Dgat2/Mgll/Ces1d/Pla2g10/Cpt1a/Gpx1/Mfsd2a/Them5/Alox15/Thrsp/Naaa/Lrat/Gpld1/Ttc7/Napepld/Abhd2/Plcd1/Sh3yl1/Socs1/Sacm1l/Gal3st1/Lcat	26
GO:0042311	BP	vasodilation	10/735	66/28891	0.151515	5.95568	6.51212	6.23384e-06	0.000320354	0.000230428	Gper1/Agt/Gpx1/Prkg1/G6pdx/Calca/Adra2a/Rgs2/Gucy1a1/Vstm4	10
GO:0006644	BP	phospholipid metabolic process	25/735	360/28891	0.0694444	2.72969	5.33571	6.83037e-06	0.000347353	0.000249848	Fabp5/Pip5k1b/Sgms2/Hexb/Pla2g10/Isyna1/Pcx/Mfsd2a/Them5/Alox15/Hmgcs2/Naaa/Lrat/Gpld1/Ttc7/Smpd1/Napepld/Plcd1/Sh3yl1/Socs1/Scp2/Sacm1l/Smpdl3a/Aspg/Lcat	25
GO:0006109	BP	regulation of carbohydrate metabolic process	18/735	208/28891	0.0865385	3.40161	5.61634	6.99308e-06	0.000351961	0.000253162	Gper1/Dgat2/Pdk2/C1qtnf12/Igfbp3/Ier3/Obp2a/Cyp2j6/Gpld1/Enpp1/Prkce/Plcd1/Pdk3/Foxa2/Zmpste24/Mir143/Slc4a4/Irs2	18
GO:0010958	BP	regulation of amino acid import across plasma membrane	6/735	20/28891	0.3	11.7922	7.8006	7.59073e-06	0.000374322	0.000269247	Arl6ip1/Agt/Per2/Arg2/Slc38a1/Rgs2	6
GO:1903789	BP	regulation of amino acid transmembrane transport	6/735	20/28891	0.3	11.7922	7.8006	7.59073e-06	0.000374322	0.000269247	Arl6ip1/Agt/Per2/Arg2/Slc38a1/Rgs2	6
GO:0015837	BP	amine transport	14/735	133/28891	0.105263	4.13763	5.85976	7.90863e-06	0.000386099	0.000277718	Arl6ip1/Agt/Per2/Aqp8/Syt6/Syt13/Syt2/Arg2/Oxtr/Slc38a1/Rgs2/Plcd1/Pcp4/Sdhd	14
GO:0042593	BP	glucose homeostasis	22/735	298/28891	0.0738255	2.90189	5.33208	9.27999e-06	0.000444666	0.000319844	Gper1/Fabp5/Pdk2/Gpx1/Nr1d1/Guca2b/Dbh/C1qtnf12/Bace2/Obp2a/Adcy5/Gpld1/Pfkm/Enpp1/Adipor2/Prkce/Sox4/Adra2a/Pdk3/Foxa2/Ngfr/Trpv4	22
GO:0060541	BP	respiratory system development	21/735	276/28891	0.076087	2.99079	5.36926	9.31803e-06	0.000444666	0.000319844	Slc23a1/Psen2/Clcn2/Msx1/Agr2/Sftpd/Lif/Rdh10/Eda/Adamtsl2/Asah1/Rbbp9/Dag1/Foxa2/Rxfp1/Fgfr3/Aldh1a2/Nos3/Spdef/Rara/Lama5	21
GO:0006940	BP	regulation of smooth muscle contraction	10/735	69/28891	0.144928	5.69674	6.31089	9.38152e-06	0.000444666	0.000319844	Gper1/Arhgap42/Prkg1/Calca/Atp1a2/Ptgs2/Oxtr/Adra2a/Rgs2/Gucy1a1	10
GO:0089718	BP	amino acid import across plasma membrane	9/735	55/28891	0.163636	6.43213	6.51503	9.4919e-06	0.000445503	0.000320447	Arl6ip1/Agt/Per2/Arg2/Tspo2/Slc6a13/Slc38a1/Rgs2/Slc1a5	9
GO:0033500	BP	carbohydrate homeostasis	22/735	299/28891	0.0735786	2.89219	5.31386	9.78229e-06	0.000445503	0.000320447	Gper1/Fabp5/Pdk2/Gpx1/Nr1d1/Guca2b/Dbh/C1qtnf12/Bace2/Obp2a/Adcy5/Gpld1/Pfkm/Enpp1/Adipor2/Prkce/Sox4/Adra2a/Pdk3/Foxa2/Ngfr/Trpv4	22
GO:0106106	BP	cold-induced thermogenesis	15/735	154/28891	0.0974026	3.82865	5.68658	9.81625e-06	0.000445503	0.000320447	Hadh/Alpl/Fabp5/Ces1d/Per2/Nr1d1/Dbh/Lcn2/Decr1/Adipor2/Oxtr/Cpt2/Aldh1a1/Gadd45g/Dio2	15
GO:0048660	BP	regulation of smooth muscle cell proliferation	17/735	193/28891	0.0880829	3.46232	5.54535	9.89424e-06	0.000445503	0.000320447	Gper1/Pdcd4/Abcc4/Agt/Hpgd/Dbh/Prkg1/Igfbp3/Rgs5/Ptgs2/Cnn1/Itgb3/Pak1/Notch3/Mir143/Nos3/Mir145a	17
GO:0009150	BP	purine ribonucleotide metabolic process	24/735	345/28891	0.0695652	2.73443	5.23632	1.00808e-05	0.000445503	0.000320447	Acot7/Cacnb4/Atp2b2/Npr2/Dgat2/Ces1d/Pdk2/Atp1b1/Gmpr/Ldhd/Them5/Hmgcs2/Atp1a2/Adcy5/Papss1/Enpp1/Pnp/Ak3/Slc25a13/Ampd3/Pdk3/Gucy1a1/Acot1/Sdhd	24
GO:0006939	BP	smooth muscle contraction	13/735	118/28891	0.110169	4.33049	5.85717	1.00855e-05	0.000445503	0.000320447	Gper1/Agt/Arhgap42/Prkg1/Calca/Atp1a2/Ptgs2/Oxtr/Slc8a1/Cacna1g/Adra2a/Rgs2/Gucy1a1	13
GO:0006672	BP	ceramide metabolic process	12/735	101/28891	0.118812	4.6702	5.96982	1.01292e-05	0.000445503	0.000320447	Cln6/Neu2/St6galnac3/Sgms2/Hexb/Cers3/Sptlc3/Smpd1/Asah1/B4galt5/Gal3st1/Asah2	12
GO:0120162	BP	positive regulation of cold-induced thermogenesis	12/735	101/28891	0.118812	4.6702	5.96982	1.01292e-05	0.000445503	0.000320447	Hadh/Alpl/Fabp5/Per2/Dbh/Lcn2/Decr1/Adipor2/Oxtr/Cpt2/Gadd45g/Dio2	12
GO:1903034	BP	regulation of response to wounding	16/735	174/28891	0.091954	3.61448	5.58885	1.0448e-05	0.000455421	0.00032758	Cldn3/Prkg1/Wnt4/Plat/Fermt1/Enpp4/Plaur/Prkce/Adra2a/Foxa2/Ptprs/Cd24a/Eppk1/Plau/Tspan8/Tnfrsf12a	16
GO:0015698	BP	inorganic anion transport	15/735	155/28891	0.0967742	3.80395	5.65529	1.06168e-05	0.000458684	0.000329927	Slc12a3/Ano2/Slc5a5/Clcn5/Slc34a3/Clic6/Ano5/Abcb1a/Clcn2/Enpp1/Pcyox1/Slc25a11/Slc26a2/Slc12a4/Slc20a1	15
GO:0019693	BP	ribose phosphate metabolic process	25/735	373/28891	0.0670241	2.63455	5.13364	1.25457e-05	0.000537266	0.000386451	Acot7/Cacnb4/Atp2b2/Npr2/Dgat2/Ces1d/Pdk2/Atp1b1/Gmpr/Ldhd/Them5/G6pdx/Hmgcs2/Atp1a2/Adcy5/Papss1/Enpp1/Pnp/Ak3/Slc25a13/Ampd3/Pdk3/Gucy1a1/Acot1/Sdhd	25
GO:0007263	BP	nitric oxide mediated signal transduction	7/735	32/28891	0.21875	8.59851	6.94856	1.29571e-05	0.000550058	0.000395652	Mt1/Gucy1a1/Mt2/Nos3/Rasd1/Spink1/Gapdh	7
GO:0001667	BP	ameboidal-type cell migration	29/735	471/28891	0.0615711	2.42021	5.0209	1.31934e-05	0.000555259	0.000399393	Dpp4/Agt/Gpx1/Stat5a/Lrg1/Lcn2/Fermt1/Sema4a/Nrtn/Hyal1/Ptgs2/Loxl2/Itgb3/Gpld1/Pak1/Adipor2/Kitl/Slc8a1/Prkce/Cenpv/Vstm4/Clec14a/Nos3/Eppk1/Emc10/Lama5/Akap12/Irs2/Has1	29
GO:0055074	BP	calcium ion homeostasis	24/735	353/28891	0.0679887	2.67246	5.10816	1.47272e-05	0.000614514	0.000442014	Gper1/Cacnb4/Asph/Alpl/Atp2b2/Itpr2/Hexb/Gstm7/Atp1b1/Tmtc4/Psen2/Calcb/Calca/Itgb3/Enpp1/Sv2b/Slc8a1/Prkce/Synpo/Trpv6/Plcd1/Fgfr3/Hcrtr1/Trpv4	24
GO:1901568	BP	fatty acid derivative metabolic process	8/735	45/28891	0.177778	6.988	6.49497	1.58395e-05	0.00064501	0.00046395	Acot7/Dgat2/Hpgd/Them5/Alox15/Hmgcs2/Ggt5/Aldh3a2	8
GO:0019218	BP	regulation of steroid metabolic process	13/735	123/28891	0.105691	4.15445	5.66439	1.58544e-05	0.00064501	0.00046395	Gal/Dgat2/Ces1d/Aqp8/Ephx2/Stat5a/Nr1d1/Ces1e/Clcn2/Wnt4/Asah1/Foxa2/Scp2	13
GO:0051952	BP	regulation of amine transport	13/735	123/28891	0.105691	4.15445	5.66439	1.58544e-05	0.00064501	0.00046395	Arl6ip1/Agt/Per2/Syt6/Syt13/Syt2/Arg2/Oxtr/Slc38a1/Rgs2/Plcd1/Pcp4/Sdhd	13
GO:0036293	BP	response to decreased oxygen levels	20/735	264/28891	0.0757576	2.97784	5.21599	1.60892e-05	0.000649152	0.000466929	Dpp4/Itpr2/Atp1b1/Arnt2/Tsc1/Mt3/Plat/Lif/Loxl2/Pak1/Egln2/Oxtr/Fundc1/Slc8a1/Prkce/Pdk3/Cd24a/Alas2/Sdhd/Plau	20
GO:0001654	BP	eye development	27/735	428/28891	0.0630841	2.47968	4.98288	1.69657e-05	0.000678907	0.000488331	Nfix/Mitf/Tspan12/Large1/Mfsd2a/Clcn2/Ihh/Mertk/Mir23b/Lif/Inhbb/Rdh10/Dio3/Nhs/Smoc1/Six5/Twist2/Traf3ip1/Bloc1s3/Fgfr3/Aldh1a1/Vstm4/Aldh1a2/Crybb3/Dll1/Rara/Mir23a	27
GO:1902652	BP	secondary alcohol metabolic process	15/735	162/28891	0.0925926	3.63958	5.44333	1.804e-05	0.000716026	0.000515031	Cln6/Mttp/Dhcr24/Dgat2/Ces1d/Aqp8/Ephx2/Ces1e/G6pdx/Hmgcs2/Enpp1/Smpd1/Cyp39a1/Scp2/Lcat	15
GO:0030099	BP	myeloid cell differentiation	29/735	480/28891	0.0604167	2.37483	4.90747	1.87427e-05	0.000731173	0.000525926	Nfix/Mitf/Il20/Zbtb46/Pla2g10/Sfxn1/Stat5a/Large1/Psen2/Thpo/G6pdx/Tspo2/Lif/Itgb3/Heph/Fam210b/Enpp1/Twist2/Kitl/Socs1/Fgfr3/Alas2/Sbno2/Dll1/Slc1a5/Rara/Hscb/Csf3/Fcer1g	29
GO:0098659	BP	inorganic cation import across plasma membrane	13/735	125/28891	0.104	4.08798	5.59012	1.88709e-05	0.000731173	0.000525926	Slc12a3/Atp1b1/Aqp8/Ramp3/Lcn2/Slc39a4/Atp1a2/Slc8a1/Slc39a11/Trpv6/Slc12a4/Scn5a/Trpv4	13
GO:0099587	BP	inorganic ion import across plasma membrane	13/735	125/28891	0.104	4.08798	5.59012	1.88709e-05	0.000731173	0.000525926	Slc12a3/Atp1b1/Aqp8/Ramp3/Lcn2/Slc39a4/Atp1a2/Slc8a1/Slc39a11/Trpv6/Slc12a4/Scn5a/Trpv4	13
GO:0150063	BP	visual system development	27/735	431/28891	0.062645	2.46242	4.94225	1.91882e-05	0.000737611	0.000530557	Nfix/Mitf/Tspan12/Large1/Mfsd2a/Clcn2/Ihh/Mertk/Mir23b/Lif/Inhbb/Rdh10/Dio3/Nhs/Smoc1/Six5/Twist2/Traf3ip1/Bloc1s3/Fgfr3/Aldh1a1/Vstm4/Aldh1a2/Crybb3/Dll1/Rara/Mir23a	27
GO:0006665	BP	sphingolipid metabolic process	14/735	144/28891	0.0972222	3.82156	5.48411	1.96901e-05	0.000750992	0.000540182	Cln6/Neu2/St6galnac3/Sgms2/Hexb/Cers3/Sptlc3/Naaa/Smpd1/Asah1/B4galt5/Gal3st1/Smpdl3a/Asah2	14
GO:0042886	BP	amide transport	27/735	432/28891	0.0625	2.45672	4.92878	1.99857e-05	0.000756359	0.000544042	Gper1/Hadh/Arl6ip1/Agt/Per2/Aqp8/Cpt1a/Nr1d1/Abcb1a/C1qtnf12/Lif/Snord32a/Inhbb/Adcy5/Gpld1/Pfkm/Pak1/Prkce/Sox4/Slc25a13/Adra2a/Foxa2/Lrp2/Dio2/Trpv4/Irs2/Snord35a	27
GO:0019751	BP	polyol metabolic process	12/735	108/28891	0.111111	4.3675	5.66478	2.01585e-05	0.000757028	0.000544523	Sord/Gper1/Dgat2/Sptlc3/Isyna1/Naaa/Plcd1/Asah1/Scp2/Grk3/Lrp2/Asah2	12
GO:0034440	BP	lipid oxidation	13/735	126/28891	0.103175	4.05553	5.55357	2.05595e-05	0.000766196	0.000551118	Hadh/Dgat2/Cpt1a/Mfsd2a/Alox15/Alox12e/Obp2a/Decr1/Adipor2/Cpt2/Scp2/Acat2/Irs2	13
GO:0001503	BP	ossification	29/735	484/28891	0.0599174	2.3552	4.85787	2.18317e-05	0.000807443	0.000580787	Atp6v0a4/Nfix/Alpl/Sgms2/Npr2/Chrd/Ihh/Alox15/Wnt4/Mir23b/Igfbp3/Calca/Sfrp2/Ptgs2/Sort1/Gpld1/Enpp1/Smoc1/Twist2/Mapk11/Slc8a1/Chrdl2/Pdlim7/Slc26a2/Fgfr3/Zmpste24/Sbno2/Mir23a/Mir99a	29
GO:0009062	BP	fatty acid catabolic process	12/735	109/28891	0.110092	4.32743	5.62333	2.21354e-05	0.00081252	0.000584438	Acot7/Hadh/Ces1d/Cpt1a/Mfsd2a/Obp2a/Decr1/Cpt2/Abhd2/Scp2/Acat2/Irs2	12
GO:0048880	BP	sensory system development	27/735	435/28891	0.062069	2.43977	4.8886	2.25622e-05	0.000819923	0.000589764	Nfix/Mitf/Tspan12/Large1/Mfsd2a/Clcn2/Ihh/Mertk/Mir23b/Lif/Inhbb/Rdh10/Dio3/Nhs/Smoc1/Six5/Twist2/Traf3ip1/Bloc1s3/Fgfr3/Aldh1a1/Vstm4/Aldh1a2/Crybb3/Dll1/Rara/Mir23a	27
GO:0032102	BP	negative regulation of response to external stimulus	29/735	485/28891	0.0597938	2.35034	4.84554	2.2673e-05	0.000819923	0.000589764	Dpp4/Gper1/Il20rb/St6gal1/Cldn3/Pla2g10/Gpx1/Nr1d1/Prkg1/C1qtnf12/Wnt4/Plat/Sema4a/Padi2/Arg2/Htra1/Ier3/Dtx4/Traf3ip1/Plaur/Ptprs/Cd24a/H2-Q4/Gpx2/Eppk1/Hamp/Acod1/Plau/Tspan8	29
GO:0050727	BP	regulation of inflammatory response	26/735	411/28891	0.0632603	2.4866	4.90432	2.30532e-05	0.000827542	0.000595243	Gper1/Pdcd4/Il20rb/Agt/Mgll/Pla2g10/Gpx1/Stat5a/Nr1d1/Pik3ap1/Alox15/C1qtnf12/Ier3/Ptgs2/Lbp/Napepld/Il17ra/Il17rb/Cd24a/H2-Q4/Gpx2/Sbno2/Trpv4/Hamp/Acod1/Fcer1g	26
GO:0016114	BP	terpenoid biosynthetic process	6/735	24/28891	0.25	9.82687	6.98946	2.4166e-05	0.000852729	0.00061336	Rdh1/Hmgcs2/Dhrs9/Rdh10/Aldh1a1/Aldh1a2	6
GO:0042759	BP	long-chain fatty acid biosynthetic process	6/735	24/28891	0.25	9.82687	6.98946	2.4166e-05	0.000852729	0.00061336	Acot7/Gstm7/Alox15/Alox12e/Fads1/Asah2	6
GO:0009259	BP	ribonucleotide metabolic process	24/735	364/28891	0.0659341	2.5917	4.93761	2.42788e-05	0.000852729	0.00061336	Acot7/Cacnb4/Atp2b2/Npr2/Dgat2/Ces1d/Pdk2/Atp1b1/Gmpr/Ldhd/Them5/Hmgcs2/Atp1a2/Adcy5/Papss1/Enpp1/Pnp/Ak3/Slc25a13/Ampd3/Pdk3/Gucy1a1/Acot1/Sdhd	24
GO:0006690	BP	icosanoid metabolic process	14/735	147/28891	0.0952381	3.74357	5.38807	2.48462e-05	0.000866424	0.000623211	Fabp5/Mgll/Pla2g10/Hpgd/Gpx1/Hpgds/Alox15/Alox12e/Cyp2s1/Fads1/Ggt5/Ptgs2/Cyp2j6/Ptgr2	14
GO:0003073	BP	regulation of systemic arterial blood pressure	13/735	129/28891	0.100775	3.96122	5.44613	2.64454e-05	0.000915263	0.00065834	Adamts16/Agt/Arhgap42/Enpep/Manf/G6pdx/Calca/Klk1/Ier3/Oxtr/Hsd11b2/Klk1b21/Nos3	13
GO:0051924	BP	regulation of calcium ion transport	21/735	296/28891	0.0709459	2.78871	4.99772	2.66217e-05	0.000915263	0.00065834	Gper1/Cacnb4/Asph/Atp2b2/Agt/Gstm7/Atp1b1/Psen2/Ramp3/G6pdx/Tspan18/Atp1a2/Ptgs2/Itgb3/Jak3/Slc8a1/Prkce/Cacna1g/Nos3/Spink1/Vmp1	21
GO:1902074	BP	response to salt	23/735	343/28891	0.0670554	2.63578	4.92397	2.74022e-05	0.000929394	0.000668505	Asph/Alpl/Npr2/Syt6/Large1/Alox15/Syt13/Syt2/Mt1/Gpld1/Enpp1/Smpd1/Slc8a1/Prkce/Slc25a13/Trpv6/Ly6e/Plcd1/Fgfr3/Scn5a/Prkcg/Cdh1/Nptx1	23
GO:0006643	BP	membrane lipid metabolic process	16/735	188/28891	0.0851064	3.34532	5.21253	2.74135e-05	0.000929394	0.000668505	Cln6/Neu2/St6galnac3/Sgms2/Sccpdh/Hexb/Cers3/Sptlc3/Naaa/Gpld1/Smpd1/Asah1/B4galt5/Gal3st1/Smpdl3a/Asah2	16
GO:0007566	BP	embryo implantation	10/735	78/28891	0.128205	5.03942	5.77171	2.82732e-05	0.00095193	0.000684715	Prss29/Prss28/Lif/Ptgs2/Itgb3/Tead4/Mir143/Cdh1/Acod1/Vmp1	10
GO:0060349	BP	bone morphogenesis	12/735	112/28891	0.107143	4.21152	5.50191	2.91137e-05	0.000973514	0.00070024	Nfix/Alpl/Npr2/Ihh/Msx1/Enpp1/Glg1/Sp5/Fgfr3/Zmpste24/Trpv4/Rara	12
GO:0014812	BP	muscle cell migration	13/735	131/28891	0.0992366	3.90074	5.37629	3.11434e-05	0.00102075	0.000734213	Sorl1/Agt/Prkg1/Plat/Thbs4/Igfbp3/F3/Itgb3/Enpp1/Pak1/Abhd2/Plau/Net1	13
GO:0008203	BP	cholesterol metabolic process	14/735	150/28891	0.0933333	3.6687	5.29451	3.11534e-05	0.00102075	0.000734213	Cln6/Mttp/Dhcr24/Dgat2/Ces1d/Aqp8/Ephx2/Ces1e/G6pdx/Hmgcs2/Smpd1/Cyp39a1/Scp2/Lcat	14
GO:0120161	BP	regulation of cold-induced thermogenesis	14/735	150/28891	0.0933333	3.6687	5.29451	3.11534e-05	0.00102075	0.000734213	Hadh/Alpl/Fabp5/Per2/Nr1d1/Dbh/Lcn2/Decr1/Adipor2/Oxtr/Cpt2/Aldh1a1/Gadd45g/Dio2	14
GO:0001666	BP	response to hypoxia	18/735	233/28891	0.0772532	3.03663	5.04312	3.25457e-05	0.00105925	0.000761912	Dpp4/Itpr2/Atp1b1/Arnt2/Mt3/Plat/Lif/Loxl2/Pak1/Egln2/Fundc1/Slc8a1/Prkce/Pdk3/Cd24a/Alas2/Sdhd/Plau	18
GO:0033628	BP	regulation of cell adhesion mediated by integrin	8/735	50/28891	0.16	6.2892	6.04786	3.52748e-05	0.0011324	0.000814524	Dpp4/Nexmif/Fermt1/Lif/Itgb3/Muc1/Cd24a/Plau	8
GO:0042063	BP	gliogenesis	25/735	397/28891	0.0629723	2.47528	4.78218	3.54667e-05	0.0011324	0.000814524	Cspg5/Nfix/Hexb/Agt/Tnfrsf21/Nr1d1/Large1/Etv5/Clcn2/Apcdd1/Lif/Efemp1/Hdac11/Enpp1/Sox4/Cnp/Dag1/Fgfr3/B4galt5/Zmiz1/Lrp2/Dll1/Dab1/Phgdh/Mir23a	25
GO:0042573	BP	retinoic acid metabolic process	7/735	37/28891	0.189189	7.43655	6.3297	3.54889e-05	0.0011324	0.000814524	Rdh1/Dhrs9/Cyp2s1/Adh1/Rdh10/Aldh1a1/Aldh1a2	7
GO:0110096	BP	cellular response to aldehyde	5/735	16/28891	0.3125	12.2836	7.29421	3.63713e-05	0.00115302	0.000829355	Rdh12/Rdh11/Aldh1a7/Aldh1a1/Aldh2	5
GO:1990874	BP	vascular associated smooth muscle cell proliferation	10/735	81/28891	0.123457	4.85278	5.61018	3.94174e-05	0.00124152	0.000893015	Gper1/Pdcd4/Agt/Hpgd/Dbh/Prkg1/Rgs5/Cnn1/Enpp1/Pak1	10
GO:0019319	BP	hexose biosynthetic process	11/735	98/28891	0.112245	4.41206	5.46662	4.03293e-05	0.00125974	0.00090612	Sord/Dgat2/Pdk2/Per2/Pcx/C1qtnf12/Obp2a/Cyp2j6/Slc25a13/Slc25a11/Gapdh	11
GO:0019932	BP	second-messenger-mediated signaling	22/735	328/28891	0.0670732	2.63648	4.8159	4.0512e-05	0.00125974	0.00090612	Tox3/Car8/Npr2/Gal/Pdk2/Atp1b1/Guca2b/Prkg1/Tspan18/Mt1/Ackr3/Ksr1/Slc8a1/Gucy1a1/Ackr2/Cd24a/Zmpste24/Mt2/Nos3/Rasd1/Spink1/Gapdh	22
GO:0048872	BP	homeostasis of number of cells	25/735	401/28891	0.0623441	2.45059	4.7261	4.17648e-05	0.00129048	0.000928229	Nfix/Rpa1/Il20rb/Pla2g10/Sfxn1/Stat5a/G6pdx/Mertk/Tspo2/Heph/Fam210b/Enpp1/Kitl/Napepld/Jak3/Sox4/Ampd3/Cd24a/Nle1/Alas2/Nos3/Slc1a5/Hamp/Hscb/Fcer1g	25
GO:0010906	BP	regulation of glucose metabolic process	12/735	117/28891	0.102564	4.03154	5.30869	4.50162e-05	0.00137293	0.000987533	Dgat2/Pdk2/C1qtnf12/Igfbp3/Obp2a/Cyp2j6/Gpld1/Pdk3/Foxa2/Zmpste24/Mir143/Irs2	12
GO:0015844	BP	monoamine transport	12/735	117/28891	0.102564	4.03154	5.30869	4.50162e-05	0.00137293	0.000987533	Agt/Syt6/Syt13/Mapk15/Syt2/Itgb3/Oxtr/Ly6e/Plcd1/Pcp4/Sdhd/Fcer1g	12
GO:0046879	BP	hormone secretion	25/735	403/28891	0.0620347	2.43843	4.69831	4.52767e-05	0.00137293	0.000987533	Gper1/Hadh/Agt/Gal/Per2/Cpt1a/Rab44/Nr1d1/C1qtnf12/Igfbp3/Lif/Snord32a/Inhbb/Adcy5/Gpld1/Pfkm/Prkce/Sox4/Trpv6/Adra2a/Foxa2/Dio2/Trpv4/Irs2/Snord35a	25
GO:0043010	BP	camera-type eye development	24/735	380/28891	0.0631579	2.48258	4.7004	4.82107e-05	0.00145287	0.00104503	Nfix/Mitf/Tspan12/Large1/Mfsd2a/Clcn2/Ihh/Mertk/Mir23b/Lif/Rdh10/Dio3/Nhs/Six5/Twist2/Traf3ip1/Fgfr3/Aldh1a1/Vstm4/Aldh1a2/Crybb3/Dll1/Rara/Mir23a	24
GO:0003333	BP	amino acid transmembrane transport	11/735	100/28891	0.11	4.32382	5.37949	4.86937e-05	0.00145842	0.00104903	Arl6ip1/Agt/Per2/Sfxn1/Arg2/Tspo2/Slc6a13/Slc38a1/Slc25a13/Rgs2/Slc1a5	11
GO:0045926	BP	negative regulation of growth	19/735	263/28891	0.0722433	2.8397	4.84242	4.9742e-05	0.00148074	0.00106508	Cth/Agt/Trim46/Mt3/G6pdx/Sema4a/Tmprss4/Msx1/Hyal1/Sfrp2/Wwc1/Enpp1/Pak1/Adipor2/Mapk11/Rgs2/Ptprs/Fgfr3/Cdh1	19
GO:0035051	BP	cardiocyte differentiation	16/735	198/28891	0.0808081	3.17636	4.96487	5.14325e-05	0.00152178	0.0010946	Gper1/Pdcd4/Agt/Large1/Tsc1/G6pdx/Pak1/Slc8a1/Rgs2/Zmpste24/Mir143/Dll1/Hamp/Rara/Actn2/Mir145a	16
GO:0001942	BP	hair follicle development	12/735	119/28891	0.10084	3.96378	5.23439	5.3222e-05	0.00156524	0.00112586	Gal/Pla2g10/Tnfrsf19/Lgr5/Psen2/Apcdd1/Fermt1/Ptgs2/Eda/Ngfr/Zmpste24/Lama5	12
GO:0030324	BP	lung development	18/735	243/28891	0.0740741	2.91167	4.83504	5.63936e-05	0.00164859	0.00118581	Slc23a1/Psen2/Clcn2/Agr2/Sftpd/Lif/Rdh10/Adamtsl2/Asah1/Rbbp9/Dag1/Foxa2/Rxfp1/Fgfr3/Aldh1a2/Nos3/Spdef/Lama5	18
GO:0042632	BP	cholesterol homeostasis	11/735	102/28891	0.107843	4.23904	5.29463	5.85069e-05	0.00170018	0.00122293	Mttp/Dgat2/Ces1d/Gramd1b/Pla2g10/Ephx2/Nr1d1/Ces1e/Cyp39a1/Cd24a/Lcat	11
GO:0009914	BP	hormone transport	25/735	411/28891	0.0608273	2.39097	4.5888	6.21353e-05	0.00178978	0.00128737	Gper1/Hadh/Agt/Gal/Per2/Cpt1a/Rab44/Nr1d1/C1qtnf12/Igfbp3/Lif/Snord32a/Inhbb/Adcy5/Gpld1/Pfkm/Prkce/Sox4/Trpv6/Adra2a/Foxa2/Dio2/Trpv4/Irs2/Snord35a	25
GO:0010811	BP	positive regulation of cell-substrate adhesion	13/735	140/28891	0.0928571	3.64998	5.07823	6.24758e-05	0.00178978	0.00128737	Cspg5/Alox15/Tsc1/Wnt4/Fermt1/Agr2/Egflam/Spock2/Itgb3/Smoc1/Prkce/Dag1/Itga5	13
GO:0060840	BP	artery development	12/735	121/28891	0.0991736	3.89826	5.1617	6.26899e-05	0.00178978	0.00128737	Hpgd/Chrd/Adamts6/Enpp1/Prrx2/Sox4/Ngfr/Notch3/Zmiz1/Lrp2/Mir143/Mir145a	12
GO:0055092	BP	sterol homeostasis	11/735	103/28891	0.106796	4.19789	5.25301	6.40189e-05	0.00181709	0.00130702	Mttp/Dgat2/Ces1d/Gramd1b/Pla2g10/Ephx2/Nr1d1/Ces1e/Cyp39a1/Cd24a/Lcat	11
GO:0030323	BP	respiratory tube development	18/735	246/28891	0.0731707	2.87616	4.77468	6.60746e-05	0.00186052	0.00133825	Slc23a1/Psen2/Clcn2/Agr2/Sftpd/Lif/Rdh10/Adamtsl2/Asah1/Rbbp9/Dag1/Foxa2/Rxfp1/Fgfr3/Aldh1a2/Nos3/Spdef/Lama5	18
GO:2000107	BP	negative regulation of leukocyte apoptotic process	10/735	86/28891	0.116279	4.57064	5.35788	6.6311e-05	0.00186052	0.00133825	St6gal1/Stat5a/Mertk/Arg2/Kitl/Jak3/Pnp/Bcl3/Irs2/Fcer1g	10
GO:0006633	BP	fatty acid biosynthetic process	14/735	161/28891	0.0869565	3.41804	4.97097	6.78967e-05	0.00187407	0.001348	Fads2/Acot7/Fabp5/Agt/Mgll/Gstm7/Pla2g10/Hpgds/Alox15/Alox12e/Fads1/Ptgs2/Abhd2/Asah2	14
GO:0022404	BP	molting cycle process	12/735	122/28891	0.0983607	3.86631	5.12593	6.79457e-05	0.00187407	0.001348	Gal/Pla2g10/Tnfrsf19/Lgr5/Psen2/Apcdd1/Fermt1/Ptgs2/Eda/Ngfr/Zmpste24/Lama5	12
GO:0022405	BP	hair cycle process	12/735	122/28891	0.0983607	3.86631	5.12593	6.79457e-05	0.00187407	0.001348	Gal/Pla2g10/Tnfrsf19/Lgr5/Psen2/Apcdd1/Fermt1/Ptgs2/Eda/Ngfr/Zmpste24/Lama5	12
GO:0072148	BP	epithelial cell fate commitment	5/735	18/28891	0.277778	10.9187	6.8011	6.83906e-05	0.00187575	0.00134921	Chrd/Fgfr3/Dll1/Spdef/Rara	5
GO:0046513	BP	ceramide biosynthetic process	9/735	70/28891	0.128571	5.05382	5.48644	6.91639e-05	0.00188636	0.00135684	St6galnac3/Sgms2/Cers3/Sptlc3/Smpd1/Asah1/B4galt5/Gal3st1/Asah2	9
GO:0007173	BP	epidermal growth factor receptor signaling pathway	11/735	104/28891	0.105769	4.15752	5.21191	6.997e-05	0.00189774	0.00136503	Gper1/Fam83a/Npr2/Agt/Psen2/Pigr/Agr2/Efemp1/Plaur/Nrg2/Hip1r	11
GO:0050866	BP	negative regulation of cell activation	17/735	225/28891	0.0755556	2.9699	4.79274	7.04274e-05	0.0018996	0.00136636	Gper1/Il20rb/Gal/Zbtb46/Tnfrsf21/Nr1d1/Prkg1/Ihh/Mertk/Arg2/Sftpd/Ripor2/Jak3/Socs1/Cd24a/Lrrc32/Gnrh1	17
GO:0098773	BP	skin epidermis development	14/735	162/28891	0.0864198	3.39694	4.94296	7.26128e-05	0.00194778	0.00140102	Gal/Pla2g10/Tnfrsf19/Lgr5/Psen2/Apcdd1/Fermt1/Ptgs2/Eda/Ngfr/Zmpste24/Dll1/Cdh1/Lama5	14
GO:0038127	BP	ERBB signaling pathway	12/735	123/28891	0.097561	3.83488	5.09054	7.35772e-05	0.00196286	0.00141187	Gper1/Fam83a/Npr2/Agt/Psen2/Pigr/Agr2/Efemp1/Cadm1/Plaur/Nrg2/Hip1r	12
GO:0046688	BP	response to copper ion	6/735	29/28891	0.206897	8.13258	6.2089	7.6529e-05	0.00203051	0.00146053	Sord/Mt3/Mt1/Loxl2/Mt2/Lcat	6
GO:0050994	BP	regulation of lipid catabolic process	9/735	71/28891	0.126761	4.98264	5.42857	7.74371e-05	0.0020371	0.00146527	Sorl1/Hpgd/Cpt1a/Mfsd2a/Obp2a/Gpld1/Prkce/Adra2a/Irs2	9
GO:0016125	BP	sterol metabolic process	14/735	163/28891	0.0858896	3.3761	4.91517	7.76118e-05	0.0020371	0.00146527	Cln6/Mttp/Dhcr24/Dgat2/Ces1d/Aqp8/Ephx2/Ces1e/G6pdx/Hmgcs2/Smpd1/Cyp39a1/Scp2/Lcat	14
GO:0015807	BP	L-amino acid transport	10/735	88/28891	0.113636	4.46676	5.26233	8.07692e-05	0.00210864	0.00151672	Arl6ip1/Agt/Per2/Sfxn1/Arg2/Pak1/Slc38a1/Slc25a13/Rgs2/Slc1a5	10
GO:0006816	BP	calcium ion transport	27/735	469/28891	0.0575693	2.2629	4.45514	8.14521e-05	0.00211515	0.00152141	Gper1/Cacnb4/Trpm3/Asph/Atp2b2/Itpr2/Agt/Gstm7/Atp1b1/Psen2/Ramp3/G6pdx/Tspan18/Atp1a2/Ptgs2/Itgb3/Jak3/Slc8a1/Prkce/Cacna1g/Trpv6/Plcd1/Zmpste24/Nos3/Trpv4/Spink1/Vmp1	27
GO:0007626	BP	locomotory behavior	19/735	273/28891	0.0695971	2.73569	4.65548	8.18923e-05	0.00211533	0.00152154	Cln6/Dpp4/Cacnb4/Atp2b2/Hexb/Olfm2/Dbh/Large1/Etv5/Tsc1/Atp1a2/Adcy5/Enpp1/Prkce/Cnp/Foxa2/Zmpste24/Dab1/Mir23a	19
GO:0002695	BP	negative regulation of leukocyte activation	16/735	206/28891	0.0776699	3.05301	4.77781	8.24155e-05	0.00211764	0.0015232	Gper1/Il20rb/Gal/Zbtb46/Tnfrsf21/Nr1d1/Ihh/Mertk/Arg2/Sftpd/Ripor2/Jak3/Socs1/Cd24a/Lrrc32/Gnrh1	16
GO:0010810	BP	regulation of cell-substrate adhesion	17/735	228/28891	0.0745614	2.93082	4.72912	8.2914e-05	0.0021193	0.00152439	Cspg5/St6gal1/Alox15/Tsc1/Nexmif/Wnt4/Fermt1/Agr2/Egflam/Spock2/Itgb3/Smoc1/Prkce/Dag1/Spry4/Itga5/Plau	17
GO:0051402	BP	neuron apoptotic process	23/735	369/28891	0.0623306	2.45006	4.5294	8.38676e-05	0.00213251	0.00153389	Ptpn5/Tox3/Nfix/Npr2/Agt/Tnfrsf21/Tmtc4/Gpx1/Crlf1/Mt3/G6pdx/Lcn2/Ctsb/Mt1/Dio3/Enpp1/Egln2/Ccnd1/Ngfr/Fgfr3/Pcp4/Prkcg/Gapdh	23
GO:0030072	BP	peptide hormone secretion	21/735	321/28891	0.0654206	2.57152	4.57455	8.57466e-05	0.00216899	0.00156013	Gper1/Hadh/Agt/Per2/Cpt1a/Nr1d1/C1qtnf12/Lif/Snord32a/Inhbb/Adcy5/Gpld1/Pfkm/Prkce/Sox4/Adra2a/Foxa2/Dio2/Trpv4/Irs2/Snord35a	21
GO:0018108	BP	peptidyl-tyrosine phosphorylation	21/735	322/28891	0.0652174	2.56353	4.55847	8.95881e-05	0.0022407	0.00161172	Agt/Stat5a/Psen2/Crlf1/Thbs4/Sfrp2/Lif/Efemp1/Itgb3/Kitl/Traf3ip1/Jak3/Prkce/Adra2a/Socs1/Cd24a/Fgfr3/Ctf1/Itga5/Spink1/Csf3	21
GO:0090288	BP	negative regulation of cellular response to growth factor stimulus	11/735	107/28891	0.102804	4.04096	5.09165	9.07487e-05	0.0022407	0.00161172	Sorl1/Agt/Tmprss6/Chrd/Wnt4/Sfrp2/Htra1/Chrdl2/Ngfr/Lrp2/Spry4	11
GO:0002138	BP	retinoic acid biosynthetic process	5/735	19/28891	0.263158	10.3441	6.58274	9.08765e-05	0.0022407	0.00161172	Rdh1/Dhrs9/Rdh10/Aldh1a1/Aldh1a2	5
GO:0016102	BP	diterpenoid biosynthetic process	5/735	19/28891	0.263158	10.3441	6.58274	9.08765e-05	0.0022407	0.00161172	Rdh1/Dhrs9/Rdh10/Aldh1a1/Aldh1a2	5
GO:0044321	BP	response to leptin	5/735	19/28891	0.263158	10.3441	6.58274	9.08765e-05	0.0022407	0.00161172	Nr1d1/Mt3/Inhbb/Ccnd1/Lrp2	5
GO:0043434	BP	response to peptide hormone	24/735	396/28891	0.0606061	2.38227	4.47495	9.15165e-05	0.00224514	0.00161491	Gper1/Sorl1/Npr2/Agt/Pdk2/Stat5a/Cdo1/C1qtnf12/Tsc1/Serpina3n/Obp2a/Inhbb/Sort1/Gpld1/Enpp1/Pak1/Jak3/Plcd1/Socs1/Mir143/Prlh/Trpv4/Actn2/Irs2	24
GO:0090287	BP	regulation of cellular response to growth factor stimulus	21/735	323/28891	0.0650155	2.55559	4.54245	9.35816e-05	0.00228433	0.0016431	Sorl1/Agt/Tmprss6/Chrd/Mt3/Lrg1/Wnt4/Pbld1/Fermt1/Msx1/Sfrp2/Htra1/Tgfb1i1/Glg1/Chrdl2/Adamtsl2/Nrep/Ngfr/Lrp2/Spry4/Dll1	21
GO:0018212	BP	peptidyl-tyrosine modification	21/735	324/28891	0.0648148	2.54771	4.52648	9.77324e-05	0.0023409	0.00168378	Agt/Stat5a/Psen2/Crlf1/Thbs4/Sfrp2/Lif/Efemp1/Itgb3/Kitl/Traf3ip1/Jak3/Prkce/Adra2a/Socs1/Cd24a/Fgfr3/Ctf1/Itga5/Spink1/Csf3	21
GO:0070482	BP	response to oxygen levels	21/735	324/28891	0.0648148	2.54771	4.52648	9.77324e-05	0.0023409	0.00168378	Dpp4/Itpr2/Atp1b1/Arnt2/Tsc1/Mt3/Plat/Lif/Loxl2/Pak1/Egln2/Oxtr/Fundc1/Slc8a1/Prkce/Pdk3/Gucy1a1/Cd24a/Alas2/Sdhd/Plau	21
GO:0033627	BP	cell adhesion mediated by integrin	10/735	90/28891	0.111111	4.3675	5.1696	9.7817e-05	0.0023409	0.00168378	Dpp4/Nexmif/Fermt1/Lif/Itgb3/Fyb2/Muc1/Cd24a/Itga5/Plau	10
GO:0098661	BP	inorganic anion transmembrane transport	10/735	90/28891	0.111111	4.3675	5.1696	9.7817e-05	0.0023409	0.00168378	Slc12a3/Ano2/Slc5a5/Ano5/Clcn2/Pcyox1/Slc25a11/Slc26a2/Slc12a4/Slc20a1	10
GO:0048762	BP	mesenchymal cell differentiation	18/735	254/28891	0.0708661	2.78557	4.61808	9.94327e-05	0.00236795	0.00170325	Pdcd4/Agt/Chrd/Lrg1/Wnt4/Sema4a/Msx1/Nrtn/Sfrp2/Loxl2/Rdh10/Tgfb1i1/Kitl/Plaur/Dag1/Foxa2/Aldh1a2/Lama5	18
GO:0048736	BP	appendage development	16/735	211/28891	0.0758294	2.98066	4.66546	0.0001092	0.00257544	0.00185249	Asph/Npr2/Large1/Psen2/Ihh/Irf6/Msx1/Sfrp2/Rdh10/Enpp1/Prrx2/Smoc1/Traf3ip1/Aldh1a2/Rara/Mir23a	16
GO:0060173	BP	limb development	16/735	211/28891	0.0758294	2.98066	4.66546	0.0001092	0.00257544	0.00185249	Asph/Npr2/Large1/Psen2/Ihh/Irf6/Msx1/Sfrp2/Rdh10/Enpp1/Prrx2/Smoc1/Traf3ip1/Aldh1a2/Rara/Mir23a	16
GO:0030149	BP	sphingolipid catabolic process	6/735	31/28891	0.193548	7.6079	5.94741	0.000113597	0.00266625	0.00191781	Neu2/Hexb/Smpd1/Asah1/Smpdl3a/Asah2	6
GO:0048738	BP	cardiac muscle tissue development	19/735	280/28891	0.0678571	2.66729	4.52957	0.000114221	0.00266806	0.00191911	Agt/Large1/Tnnc1/Tsc1/G6pdx/2810429I04Rik/Pak1/Mapk11/Slc8a1/Ly6e/Rgs2/Dsp/Zmpste24/Lrp2/Aldh1a2/Dll1/Hamp/Rara/Actn2	19
GO:0072593	BP	reactive oxygen species metabolic process	18/735	257/28891	0.0700389	2.75305	4.56092	0.000115327	0.00268108	0.00192848	Gpx3/Agt/Gpx1/Mt3/G6pdx/Lcn2/Arg2/Ier3/Snord32a/Pon3/Pdk3/Ngfr/Aldh2/Nos3/Dcxr/Acod1/Plau/Snord35a	18
GO:0010631	BP	epithelial cell migration	21/735	328/28891	0.0640244	2.51664	4.46323	0.000116016	0.00268431	0.0019308	Dpp4/Agt/Gpx1/Stat5a/Lrg1/Lcn2/Fermt1/Sema4a/Hyal1/Ptgs2/Loxl2/Itgb3/Gpld1/Kitl/Prkce/Vstm4/Clec14a/Nos3/Eppk1/Emc10/Irs2	21
GO:0002790	BP	peptide secretion	21/735	329/28891	0.0638298	2.50899	4.44756	0.000121035	0.00278723	0.00200483	Gper1/Hadh/Agt/Per2/Cpt1a/Nr1d1/C1qtnf12/Lif/Snord32a/Inhbb/Adcy5/Gpld1/Pfkm/Prkce/Sox4/Adra2a/Foxa2/Dio2/Trpv4/Irs2/Snord35a	21
GO:0034764	BP	positive regulation of transmembrane transport	19/735	282/28891	0.0673759	2.64838	4.4943	0.000125318	0.00287231	0.00206603	Gper1/Cacnb4/Asph/Arl6ip1/Agt/Gal/Gstm7/Atp1b1/Abcb1a/Clcn2/Ramp3/C1qtnf12/G6pdx/Lcn2/Adipor2/Slc38a1/Actn2/Vmp1/Irs2	19
GO:0090132	BP	epithelium migration	21/735	330/28891	0.0636364	2.50139	4.43195	0.000126246	0.00288005	0.00207159	Dpp4/Agt/Gpx1/Stat5a/Lrg1/Lcn2/Fermt1/Sema4a/Hyal1/Ptgs2/Loxl2/Itgb3/Gpld1/Kitl/Prkce/Vstm4/Clec14a/Nos3/Eppk1/Emc10/Irs2	21
GO:0048638	BP	regulation of developmental growth	24/735	405/28891	0.0592593	2.32933	4.35289	0.000128853	0.00291669	0.00209795	Agt/Mgll/Trim46/Stat5a/Mfsd2a/Mt3/Syt2/G6pdx/Sema4a/Agr2/Dio3/Wwc1/Pak1/Mapk11/Rgs2/Ptprs/Fgfr3/Zmpste24/Prlh/Dll1/Cdh1/Eppk1/Hamp/Tnfrsf12a	24
GO:0015914	BP	phospholipid transport	10/735	93/28891	0.107527	4.22661	5.03546	0.000129046	0.00291669	0.00209795	Prelid2/Mttp/Pla2g10/Mfsd2a/Abcb1a/Tnfaip8l3/Pitpnm3/Abca7/Scp2/Tmem30b	10
GO:0046365	BP	monosaccharide catabolic process	7/735	45/28891	0.155556	6.1145	5.54751	0.000131145	0.00292506	0.00210397	Hexb/Gale/Aldh1a7/Pfkm/Glb1/Aldh1a1/Gapdh	7
GO:0001894	BP	tissue homeostasis	19/735	283/28891	0.0671378	2.63902	4.47677	0.000131214	0.00292506	0.00210397	Nfix/Alpl/Rpa1/Il20rb/Tspan12/Mfsd2a/Whrn/Ihh/Pbld1/Ptgs2/Itgb3/Enpp1/Rab3d/Aldh1a1/Vstm4/Crocc/Prlh/Nos3/Hamp	19
GO:0060249	BP	anatomical structure homeostasis	19/735	283/28891	0.0671378	2.63902	4.47677	0.000131214	0.00292506	0.00210397	Nfix/Alpl/Rpa1/Il20rb/Tspan12/Mfsd2a/Whrn/Ihh/Pbld1/Ptgs2/Itgb3/Enpp1/Rab3d/Aldh1a1/Vstm4/Crocc/Prlh/Nos3/Hamp	19
GO:1904705	BP	regulation of vascular associated smooth muscle cell proliferation	9/735	76/28891	0.118421	4.65483	5.15462	0.000132346	0.00293689	0.00211248	Gper1/Pdcd4/Agt/Hpgd/Dbh/Prkg1/Rgs5/Cnn1/Pak1	9
GO:0002262	BP	myeloid cell homeostasis	16/735	215/28891	0.0744186	2.92521	4.57793	0.000135825	0.00300045	0.0021582	Pla2g10/Sfxn1/Stat5a/G6pdx/Mertk/Tspo2/Heph/Fam210b/Kitl/Ampd3/Cd24a/Alas2/Slc1a5/Hamp/Hscb/Fcer1g	16
GO:0061326	BP	renal tubule development	11/735	112/28891	0.0982143	3.86056	4.90065	0.000137087	0.00300507	0.00216152	Adamts16/Aqp11/Agt/Kif26b/Lgr5/Wnt4/Lif/Cd24a/Dll1/Tmem59l/Lama5	11
GO:0090130	BP	tissue migration	21/735	332/28891	0.063253	2.48632	4.40089	0.000137266	0.00300507	0.00216152	Dpp4/Agt/Gpx1/Stat5a/Lrg1/Lcn2/Fermt1/Sema4a/Hyal1/Ptgs2/Loxl2/Itgb3/Gpld1/Kitl/Prkce/Vstm4/Clec14a/Nos3/Eppk1/Emc10/Irs2	21
GO:0006094	BP	gluconeogenesis	10/735	94/28891	0.106383	4.18165	4.992	0.000141166	0.003063	0.00220319	Dgat2/Pdk2/Per2/Pcx/C1qtnf12/Obp2a/Cyp2j6/Slc25a13/Slc25a11/Gapdh	10
GO:1903035	BP	negative regulation of response to wounding	10/735	94/28891	0.106383	4.18165	4.992	0.000141166	0.003063	0.00220319	Cldn3/Prkg1/Wnt4/Plat/Plaur/Ptprs/Cd24a/Eppk1/Plau/Tspan8	10
GO:0040013	BP	negative regulation of locomotion	22/735	358/28891	0.0614525	2.41554	4.35435	0.000145334	0.00313947	0.00225819	Dpp4/Mitf/St6gal1/Cldn3/Chrd/Prkg1/Mapk15/Nexmif/Wnt4/Sema4a/Igfbp3/Padi2/Sfrp2/Ripor2/Adipor2/Abhd2/Dag1/Ngfr/Cdh1/Eppk1/Gnrh1/Has1	22
GO:0006635	BP	fatty acid beta-oxidation	9/735	77/28891	0.116883	4.59438	5.1027	0.000146525	0.00315126	0.00226668	Hadh/Cpt1a/Mfsd2a/Obp2a/Decr1/Cpt2/Scp2/Acat2/Irs2	9
GO:0010959	BP	regulation of metal ion transport	26/735	461/28891	0.0563991	2.21691	4.25551	0.000151964	0.00325033	0.00233793	Gper1/Cacnb4/Asph/Atp2b2/Agt/Gal/Gstm7/Atp1b1/Psen2/Ramp3/G6pdx/Lcn2/Tspan18/Atp1a2/Ptgs2/Itgb3/Jak3/Slc8a1/Prkce/Cacna1g/Scn5a/Nos3/Hamp/Actn2/Spink1/Vmp1	26
GO:0034377	BP	plasma lipoprotein particle assembly	5/735	21/28891	0.238095	9.35892	6.19111	0.000152463	0.00325033	0.00233793	Mttp/Ces1d/Mfsd2a/Abca7/Lcat	5
GO:1901342	BP	regulation of vasculature development	20/735	311/28891	0.0643087	2.52781	4.37674	0.000157608	0.00334539	0.00240631	Agt/Tspan12/Lrg1/Wnt4/Sema4a/Tspan18/Mir23b/Hyal1/Sfrp2/Lif/F3/Itgb3/Ago1/Ngfr/Nos3/Dll1/Itga5/Emc10/Tnfrsf12a/Mir23a	20
GO:0046889	BP	positive regulation of lipid biosynthetic process	11/735	114/28891	0.0964912	3.79283	4.82732	0.000160578	0.00339369	0.00244105	Agt/Dgat2/Rdh1/Pcx/Nr1d1/Mfsd2a/Wnt4/Ptgs2/Rdh10/Gpld1/Scp2	11
GO:0072522	BP	purine-containing compound biosynthetic process	17/735	241/28891	0.0705394	2.77273	4.46499	0.000162359	0.00341654	0.00245749	Acot7/Npr2/Pdk2/Gmpr/Ldhd/G6pdx/Adcy5/Papss1/Pnp/Ak3/Slc25a13/Pgm2/Ampd3/Pdk3/Gucy1a1/Sdhd/Nos3	17
GO:0050672	BP	negative regulation of lymphocyte proliferation	10/735	96/28891	0.104167	4.09453	4.90686	0.000168302	0.00351151	0.00252579	Il20rb/Gal/Tnfrsf21/Ihh/Arg2/Sftpd/Ripor2/Cd24a/Lrrc32/Gnrh1	10
GO:1901652	BP	response to peptide	26/735	464/28891	0.0560345	2.20257	4.21927	0.000168311	0.00351151	0.00252579	Gper1/Sorl1/Npr2/Agt/Pdk2/Stat5a/Cdo1/Ramp3/C1qtnf12/Tsc1/Serpina3n/Obp2a/Inhbb/Sort1/Gpld1/Enpp1/Pak1/Jak3/Plcd1/Ngfr/Socs1/Mir143/Prlh/Trpv4/Actn2/Irs2	26
GO:0030336	BP	negative regulation of cell migration	20/735	313/28891	0.0638978	2.51166	4.34453	0.000171621	0.00356533	0.00256451	Dpp4/Mitf/Cldn3/Chrd/Prkg1/Mapk15/Nexmif/Wnt4/Igfbp3/Padi2/Sfrp2/Ripor2/Adipor2/Abhd2/Dag1/Ngfr/Cdh1/Eppk1/Gnrh1/Has1	20
GO:0044557	BP	relaxation of smooth muscle	4/735	12/28891	0.333333	13.1025	6.77495	0.000174742	0.00361478	0.00260008	Prkg1/Slc8a1/Rgs2/Gucy1a1	4
GO:0072073	BP	kidney epithelium development	13/735	155/28891	0.083871	3.29676	4.63233	0.000175634	0.00361791	0.00260233	Adamts16/Aqp11/Agt/Kif26b/Crlf1/Wnt4/Arg2/Lif/Cd24a/Dll1/Rara/Tmem59l/Lama5	13
GO:0048705	BP	skeletal system morphogenesis	18/735	266/28891	0.0676692	2.6599	4.39423	0.000177195	0.00361953	0.00260349	Nfix/Alpl/Npr2/Ihh/Msx1/Hyal1/Rdh10/Enpp1/Prrx2/Twist2/Glg1/Sp5/Fgfr3/Zmpste24/Nle1/Trpv4/Rara/Lama5	18
GO:0050730	BP	regulation of peptidyl-tyrosine phosphorylation	18/735	266/28891	0.0676692	2.6599	4.39423	0.000177195	0.00361953	0.00260349	Agt/Psen2/Crlf1/Thbs4/Sfrp2/Lif/Itgb3/Kitl/Traf3ip1/Prkce/Adra2a/Socs1/Cd24a/Fgfr3/Ctf1/Itga5/Spink1/Csf3	18
GO:0050432	BP	catecholamine secretion	9/735	79/28891	0.113924	4.47807	5.00146	0.000178703	0.00362665	0.00260862	Agt/Syt6/Syt13/Syt2/Oxtr/Ly6e/Plcd1/Pcp4/Sdhd	9
GO:0001818	BP	negative regulation of cytokine production	20/735	314/28891	0.0636943	2.50366	4.32851	0.00017903	0.00362665	0.00260862	Trib2/Pdcd4/Il20rb/Tnfrsf21/Pla2g10/Mertk/Arg2/Sftpd/Inhbb/Twist2/Lbp/Traf3ip1/Jak3/Bcl3/Ptprs/Cd24a/Lrrc32/Dll1/Rara/Acod1	20
GO:0021700	BP	developmental maturation	23/735	389/28891	0.059126	2.32409	4.24803	0.000182469	0.00367023	0.00263996	Atp6v0a4/Nfix/Npr2/Gal/Pla2g10/Psen2/Ihh/G6pdx/Fermt1/Rec8/Calca/Ptgs2/Fam210b/Enpp1/Bloc1s3/Abhd2/Dag1/Nrg2/Fgfr3/B4galt5/Aldh1a2/Spink1/Mir212	23
GO:0032945	BP	negative regulation of mononuclear cell proliferation	10/735	97/28891	0.103093	4.05232	4.86515	0.000183436	0.00367023	0.00263996	Il20rb/Gal/Tnfrsf21/Ihh/Arg2/Sftpd/Ripor2/Cd24a/Lrrc32/Gnrh1	10
GO:0051937	BP	catecholamine transport	10/735	97/28891	0.103093	4.05232	4.86515	0.000183436	0.00367023	0.00263996	Agt/Syt6/Syt13/Mapk15/Syt2/Oxtr/Ly6e/Plcd1/Pcp4/Sdhd	10
GO:0014909	BP	smooth muscle cell migration	11/735	116/28891	0.0948276	3.72743	4.75562	0.000187401	0.00373426	0.00268602	Sorl1/Agt/Prkg1/Plat/Igfbp3/F3/Itgb3/Enpp1/Pak1/Abhd2/Plau	11
GO:0071397	BP	cellular response to cholesterol	5/735	22/28891	0.227273	8.93352	6.01441	0.000193191	0.00383269	0.00275682	Ces1d/Gramd1b/Ces1e/Inhbb/Gpld1	5
GO:1904706	BP	negative regulation of vascular associated smooth muscle cell proliferation	6/735	34/28891	0.176471	6.93661	5.59609	0.000194474	0.00383269	0.00275682	Gper1/Pdcd4/Agt/Prkg1/Rgs5/Cnn1	6
GO:0060485	BP	mesenchyme development	20/735	316/28891	0.0632911	2.48782	4.29666	0.000194696	0.00383269	0.00275682	Pdcd4/Agt/Chrd/Lrg1/Wnt4/Sema4a/Msx1/Nrtn/Sfrp2/Loxl2/Rdh10/Tgfb1i1/Kitl/Plaur/Sox4/Dag1/Foxa2/Aldh1a2/Nos3/Lama5	20
GO:0010001	BP	glial cell differentiation	19/735	292/28891	0.0650685	2.55768	4.32241	0.000196283	0.00384192	0.00276346	Cspg5/Nfix/Agt/Tnfrsf21/Nr1d1/Large1/Clcn2/Lif/Hdac11/Enpp1/Sox4/Cnp/Dag1/Fgfr3/B4galt5/Dll1/Dab1/Phgdh/Mir23a	19
GO:0006941	BP	striated muscle contraction	14/735	178/28891	0.0786517	3.0916	4.52253	0.000197526	0.00384192	0.00276346	Atp1b1/Large1/Tnnc1/Psen2/Arg2/Atp1a2/Slc8a1/Cacna1g/Rgs2/Dsp/Tnnt3/Chrnb1/Scn5a/Trpv4	14
GO:0050817	BP	coagulation	14/735	178/28891	0.0786517	3.0916	4.52253	0.000197526	0.00384192	0.00276346	Prkg1/Psen2/Plat/Mertk/F3/Itgb3/Enpp4/Bloc1s3/Plaur/Adra2a/Foxa2/Plau/Tspan8/Fcer1g	14
GO:0019395	BP	fatty acid oxidation	11/735	117/28891	0.0940171	3.69558	4.72037	0.000202177	0.00391664	0.0028172	Hadh/Dgat2/Cpt1a/Mfsd2a/Obp2a/Decr1/Adipor2/Cpt2/Scp2/Acat2/Irs2	11
GO:0071695	BP	anatomical structure maturation	20/735	317/28891	0.0630915	2.47997	4.28083	0.000202972	0.00391664	0.0028172	Nfix/Npr2/Gal/Pla2g10/Psen2/Ihh/G6pdx/Fermt1/Rec8/Calca/Ptgs2/Fam210b/Enpp1/Abhd2/Dag1/Fgfr3/B4galt5/Aldh1a2/Spink1/Mir212	20
GO:0051216	BP	cartilage development	16/735	223/28891	0.0717489	2.82027	4.40881	0.000206485	0.00396873	0.00285467	Npr2/Ihh/Msx1/Sfrp2/Efemp1/Loxl2/Gpld1/Enpp1/Prrx2/Glg1/Chrdl2/Slc26a2/Fgfr3/Zmpste24/Trpv4/Rara	16
GO:0007599	BP	hemostasis	14/735	179/28891	0.0782123	3.07433	4.49784	0.000209377	0.00400854	0.00288331	Prkg1/Plat/Tspan18/Mertk/F3/Itgb3/Enpp4/Bloc1s3/Plaur/Adra2a/Foxa2/Plau/Tspan8/Fcer1g	14
GO:0032368	BP	regulation of lipid transport	13/735	158/28891	0.0822785	3.23416	4.54972	0.000212397	0.00405047	0.00291347	Agt/Gal/Ces1d/Pla2g10/Ces1e/Igfbp3/Lrat/Itgb3/Cyp8b1/Abca7/Scp2/Acat2/Irs2	13
GO:0015833	BP	peptide transport	21/735	343/28891	0.0612245	2.40658	4.23405	0.000214454	0.00407378	0.00293024	Gper1/Hadh/Agt/Per2/Cpt1a/Nr1d1/C1qtnf12/Lif/Snord32a/Inhbb/Adcy5/Gpld1/Pfkm/Prkce/Sox4/Adra2a/Foxa2/Dio2/Trpv4/Irs2/Snord35a	21
GO:0042130	BP	negative regulation of T cell proliferation	9/735	81/28891	0.111111	4.3675	4.90355	0.000216558	0.00409781	0.00294752	Il20rb/Tnfrsf21/Ihh/Arg2/Sftpd/Ripor2/Cd24a/Lrrc32/Gnrh1	9
GO:0031400	BP	negative regulation of protein modification process	26/735	473/28891	0.0549683	2.16067	4.11219	0.000227132	0.00428131	0.00307951	Ptpn5/Sh3rf2/Sorl1/Deptor/Agt/Per2/Psen2/G6pdx/Igfbp3/Sfrp2/Enpp1/Smpd1/Traf3ip1/Cadm1/Slc8a1/Prkce/Sox4/Rgs2/Dtx3l/Socs1/Ppef2/Pcp4/Gadd45g/Spry4/Prkcg/Spink1	26
GO:0009187	BP	cyclic nucleotide metabolic process	6/735	35/28891	0.171429	6.73843	5.48834	0.000229697	0.00431301	0.00310231	Cacnb4/Atp2b2/Npr2/Adcy5/Cnp/Gucy1a1	6
GO:0021782	BP	glial cell development	12/735	139/28891	0.0863309	3.39345	4.57015	0.000235936	0.00441318	0.00317436	Cspg5/Nfix/Agt/Nr1d1/Hdac11/Enpp1/Sox4/Dag1/Fgfr3/B4galt5/Dll1/Phgdh	12
GO:0050873	BP	brown fat cell differentiation	8/735	65/28891	0.123077	4.83784	5.00477	0.000237309	0.00442192	0.00318065	Selenbp1/Lrg1/Ptgs2/Napepld/Lamb3/Rgs2/Dio2/Trpv4	8
GO:0036119	BP	response to platelet-derived growth factor	5/735	23/28891	0.217391	8.5451	5.84861	0.00024171	0.00448679	0.00322731	Hyal1/Itgb3/Enpp1/Prkce/Has1	5
GO:0010561	BP	negative regulation of glycoprotein biosynthetic process	4/735	13/28891	0.307692	12.0946	6.46446	0.00024733	0.00453933	0.0032651	Bace2/Jak3/Abca7/Itm2c	4
GO:0042447	BP	hormone catabolic process	4/735	13/28891	0.307692	12.0946	6.46446	0.00024733	0.00453933	0.0032651	Mme/Dio3/Ugt1a7c/Dio2	4
GO:0070471	BP	uterine smooth muscle contraction	4/735	13/28891	0.307692	12.0946	6.46446	0.00024733	0.00453933	0.0032651	Gper1/Agt/Oxtr/Adra2a	4
GO:0051146	BP	striated muscle cell differentiation	21/735	347/28891	0.0605187	2.37884	4.17497	0.000250791	0.00458563	0.0032984	Neu2/Agt/Gpx1/Large1/Tsc1/G6pdx/Msx1/Scgb3a1/Sort1/Pak1/Ripor2/Slc8a1/Rgs2/Zmpste24/Tnnt3/Flnc/Dll1/Hamp/Rara/Actn2/Acta1	21
GO:0032890	BP	regulation of organic acid transport	10/735	101/28891	0.0990099	3.89183	4.70375	0.000255923	0.00466201	0.00335334	Arl6ip1/Agt/Ces1d/Pla2g10/Per2/Ces1e/Arg2/Slc38a1/Rgs2/Irs2	10
GO:0048844	BP	artery morphogenesis	9/735	83/28891	0.108434	4.26226	4.80876	0.000260842	0.00472335	0.00339746	Hpgd/Chrd/Prrx2/Sox4/Notch3/Zmiz1/Lrp2/Mir143/Mir145a	9
GO:0030308	BP	negative regulation of cell growth	15/735	205/28891	0.0731707	2.87616	4.35555	0.000261226	0.00472335	0.00339746	Cth/Agt/Trim46/Mt3/G6pdx/Sema4a/Msx1/Hyal1/Sfrp2/Enpp1/Pak1/Adipor2/Rgs2/Ptprs/Cdh1	15
GO:0046466	BP	membrane lipid catabolic process	6/735	36/28891	0.166667	6.55125	5.38472	0.000269753	0.00485954	0.00349542	Neu2/Hexb/Smpd1/Asah1/Smpdl3a/Asah2	6
GO:0072006	BP	nephron development	13/735	162/28891	0.0802469	3.1543	4.44259	0.000271526	0.00487349	0.00350546	Adamts16/Aqp11/Agt/Enpep/Kif26b/Wnt4/Lif/Itgb3/Cd24a/Notch3/Dll1/Tmem59l/Lama5	13
GO:0009913	BP	epidermal cell differentiation	17/735	252/28891	0.0674603	2.6517	4.25484	0.000275082	0.00491923	0.00353836	Atp2b2/Cers3/Whrn/Irf6/Krt87/Krt7/Sprr2f/Sprr1a/Sprr2g/Krt83/Ptgs2/Ripor2/Slc39a2/Dsp/Asah1/Fgfr3/Dll1	17
GO:0031214	BP	biomineral tissue development	14/735	184/28891	0.076087	2.99079	4.37695	0.000278259	0.00495788	0.00356616	Nfix/Alpl/Sgms2/Atp2b2/Alox15/Wnt4/Ptgs2/Enpp1/Slc8a1/Fgfr3/Zmpste24/Slc20a1/Nos3/Sbno2	14
GO:0014706	BP	striated muscle tissue development	19/735	301/28891	0.0631229	2.4812	4.17371	0.000288069	0.00511401	0.00367846	Agt/Large1/Tnnc1/Tsc1/G6pdx/2810429I04Rik/Pak1/Mapk11/Slc8a1/Ly6e/Rgs2/Dsp/Zmpste24/Lrp2/Aldh1a2/Dll1/Hamp/Rara/Actn2	19
GO:2000146	BP	negative regulation of cell motility	20/735	326/28891	0.0613497	2.4115	4.141	0.00029249	0.00516947	0.00371835	Dpp4/Mitf/Cldn3/Chrd/Prkg1/Mapk15/Nexmif/Wnt4/Igfbp3/Padi2/Sfrp2/Ripor2/Adipor2/Abhd2/Dag1/Ngfr/Cdh1/Eppk1/Gnrh1/Has1	20
GO:0032613	BP	interleukin-10 production	8/735	67/28891	0.119403	4.69343	4.89015	0.000293311	0.00516947	0.00371835	Trib2/Il20rb/Tnfrsf21/G6pdx/Jak3/Bcl3/Dll1/Fcer1g	8
GO:0045742	BP	positive regulation of epidermal growth factor receptor signaling pathway	5/735	24/28891	0.208333	8.18906	5.69258	0.000298958	0.00525004	0.00377631	Gper1/Agt/Agr2/Plaur/Hip1r	5
GO:0006874	BP	intracellular calcium ion homeostasis	20/735	327/28891	0.0611621	2.40413	4.12575	0.000304301	0.00531164	0.00382061	Gper1/Cacnb4/Asph/Atp2b2/Itpr2/Hexb/Gstm7/Atp1b1/Tmtc4/Psen2/Calcb/Calca/Itgb3/Sv2b/Slc8a1/Prkce/Synpo/Plcd1/Hcrtr1/Trpv4	20
GO:0030258	BP	lipid modification	15/735	208/28891	0.0721154	2.83467	4.29052	0.000305315	0.00531164	0.00382061	Hadh/Dgat2/Cpt1a/Ephx2/Mfsd2a/Alox15/Alox12e/Obp2a/Decr1/Adipor2/Cpt2/Scp2/Sacm1l/Acat2/Irs2	15
GO:0042303	BP	molting cycle	12/735	143/28891	0.0839161	3.29853	4.45191	0.000306817	0.00531164	0.00382061	Gal/Pla2g10/Tnfrsf19/Lgr5/Psen2/Apcdd1/Fermt1/Ptgs2/Eda/Ngfr/Zmpste24/Lama5	12
GO:0042633	BP	hair cycle	12/735	143/28891	0.0839161	3.29853	4.45191	0.000306817	0.00531164	0.00382061	Gal/Pla2g10/Tnfrsf19/Lgr5/Psen2/Apcdd1/Fermt1/Ptgs2/Eda/Ngfr/Zmpste24/Lama5	12
GO:0022408	BP	negative regulation of cell-cell adhesion	15/735	209/28891	0.0717703	2.82111	4.26911	0.000321369	0.00552639	0.00397508	Il20rb/Tnfrsf21/Prkg1/Ihh/Nexmif/Arg2/Sftpd/Ripor2/Jak3/Socs1/Cd24a/Lrrc32/Cdh1/Trpv4/Gnrh1	15
GO:0007178	BP	transmembrane receptor protein serine/threonine kinase signaling pathway	23/735	405/28891	0.0567901	2.23228	4.03508	0.000324435	0.00552639	0.00397508	Pdcd4/Sorl1/Tmprss6/Hpgd/Chrd/Lrg1/Pbld1/Fermt1/Msx1/Sfrp2/Htra1/Inhbb/Tgfb1i1/Glg1/Chrdl2/Adamtsl2/Nrep/Zmiz1/Lrrc32/Lrp2/Mir143/Mir23a/Mir145a	23
GO:0097306	BP	cellular response to alcohol	13/735	165/28891	0.0787879	3.09695	4.36441	0.000324619	0.00552639	0.00397508	Itpr2/Slc5a5/Ces1d/Gramd1b/Ces1e/Inhbb/Adcy5/Gpld1/Prkce/Npas4/Cdh1/Mir339/Mir145a	13
GO:0070664	BP	negative regulation of leukocyte proliferation	10/735	104/28891	0.0961538	3.77957	4.58804	0.000324829	0.00552639	0.00397508	Il20rb/Gal/Tnfrsf21/Ihh/Arg2/Sftpd/Ripor2/Cd24a/Lrrc32/Gnrh1	10
GO:0061045	BP	negative regulation of wound healing	8/735	68/28891	0.117647	4.62441	4.83453	0.000325108	0.00552639	0.00397508	Cldn3/Prkg1/Wnt4/Plat/Plaur/Eppk1/Plau/Tspan8	8
GO:0009100	BP	glycoprotein metabolic process	21/735	354/28891	0.059322	2.3318	4.07351	0.000327513	0.00552639	0.00397508	Gcnt1/Aqp11/Neu2/St6galnac3/Hexb/Chst8/St6gal1/Tmtc4/St6galnac2/Large1/Ihh/Chst13/Tmtc1/Bace2/Hyal1/C1galt1/Jak3/Abca7/Tusc3/B4galt5/Itm2c	21
GO:0043409	BP	negative regulation of MAPK cascade	14/735	187/28891	0.0748663	2.94281	4.30637	0.000328278	0.00552639	0.00397508	Gper1/Ptpn5/Sh3rf2/Sorl1/Agt/Sfrp2/Lif/Smpd1/Abca7/Rgs2/Dag1/Rnf149/Ppef2/Spry4	14
GO:0071248	BP	cellular response to metal ion	14/735	187/28891	0.0748663	2.94281	4.30637	0.000328278	0.00552639	0.00397508	Asph/Syt6/Alox15/Syt13/Mt3/Syt2/Mt1/Gpld1/Smpd1/Foxa2/Mt2/Scn5a/Cdh1/Nptx1	14
GO:0010762	BP	regulation of fibroblast migration	7/735	52/28891	0.134615	5.29139	5.00428	0.000331517	0.00556174	0.00400051	Itgb3/Pak1/Adipor2/Slc8a1/Prkce/Akap12/Has1	7
GO:2000106	BP	regulation of leukocyte apoptotic process	11/735	124/28891	0.0887097	3.48695	4.48398	0.000335878	0.0056156	0.00403925	St6gal1/Stat5a/Mertk/Arg2/Kitl/Jak3/Pnp/Bcl3/Cd24a/Irs2/Fcer1g	11
GO:0006164	BP	purine nucleotide biosynthetic process	16/735	233/28891	0.0686695	2.69923	4.20764	0.000338037	0.00563241	0.00405134	Acot7/Npr2/Pdk2/Gmpr/Ldhd/G6pdx/Adcy5/Papss1/Pnp/Ak3/Slc25a13/Ampd3/Pdk3/Gucy1a1/Sdhd/Nos3	16
GO:0098917	BP	retrograde trans-synaptic signaling	4/735	14/28891	0.285714	11.2307	6.18622	0.000339305	0.00563431	0.00405271	Fabp5/Cadm1/Dag1/Gucy1a1	4
GO:0072080	BP	nephron tubule development	10/735	105/28891	0.0952381	3.74357	4.55043	0.000350981	0.00580844	0.00417796	Adamts16/Aqp11/Agt/Kif26b/Wnt4/Lif/Cd24a/Dll1/Tmem59l/Lama5	10
GO:0050433	BP	regulation of catecholamine secretion	8/735	69/28891	0.115942	4.55739	4.77998	0.000359661	0.00593197	0.00426681	Agt/Syt6/Syt13/Syt2/Oxtr/Plcd1/Pcp4/Sdhd	8
GO:0016052	BP	carbohydrate catabolic process	13/735	167/28891	0.0778443	3.05986	4.31327	0.000364727	0.00599528	0.00431235	Sord/Neu2/Hexb/Gale/Aldh1a7/Ier3/Pfkm/Enpp1/Pgm2/Glb1/Aldh1a1/Slc4a4/Gapdh	13
GO:0019320	BP	hexose catabolic process	6/735	38/28891	0.157895	6.20644	5.18883	0.000366196	0.00599923	0.00431519	Gale/Aldh1a7/Pfkm/Glb1/Aldh1a1/Gapdh	6
GO:0045765	BP	regulation of angiogenesis	19/735	307/28891	0.0618893	2.43271	4.07754	0.000368317	0.0060138	0.00432567	Agt/Tspan12/Lrg1/Sema4a/Tspan18/Mir23b/Hyal1/Sfrp2/Lif/F3/Itgb3/Ago1/Ngfr/Nos3/Dll1/Itga5/Emc10/Tnfrsf12a/Mir23a	19
GO:1902930	BP	regulation of alcohol biosynthetic process	7/735	53/28891	0.132075	5.19155	4.93472	0.000373678	0.00608099	0.004374	Gper1/Aqp8/Isyna1/Clcn2/Wnt4/Plcd1/Scp2	7
GO:0048732	BP	gland development	26/735	489/28891	0.0531697	2.08997	3.92759	0.000377777	0.00612726	0.00440728	Hp/Cacnb4/Atp2b2/Gpx1/Stat5a/Cdo1/Psen2/Etv5/Clcn2/Irf6/Wnt4/Msx1/Ugt1a7c/Eda/Cadm1/Plaur/Ccnd1/Ly6e/Dag1/Rxfp1/Zmpste24/Cdh1/Rap1gap/Lama5/Plau/Irs2	26
GO:1905952	BP	regulation of lipid localization	14/735	190/28891	0.0736842	2.89634	4.23718	0.000385803	0.00622435	0.00447712	Agt/Gal/Ces1d/Pla2g10/Ces1e/Igfbp3/Lrat/Itgb3/Cyp8b1/Plin3/Abca7/Scp2/Acat2/Irs2	14
GO:2000377	BP	regulation of reactive oxygen species metabolic process	13/735	168/28891	0.077381	3.04165	4.28798	0.000386313	0.00622435	0.00447712	Agt/Mt3/G6pdx/Lcn2/Arg2/Ier3/Pon3/Pdk3/Ngfr/Aldh2/Dcxr/Acod1/Plau	13
GO:2001233	BP	regulation of apoptotic signaling pathway	24/735	437/28891	0.0549199	2.15876	3.94363	0.00039466	0.0063155	0.00454268	Gper1/Cth/Deptor/Agt/Gpx1/Dbh/Psen2/Wnt4/Msx1/Sfrp2/Ier3/Ptgs2/Inhbb/Bcl2l14/Ackr3/Jak3/Plaur/Muc1/Ngfr/Serinc3/Nle1/Itm2c/Tmem14a/Tnfrsf12a	24
GO:0060350	BP	endochondral bone morphogenesis	8/735	70/28891	0.114286	4.49228	4.72646	0.000397144	0.0063155	0.00454268	Nfix/Alpl/Npr2/Ihh/Enpp1/Zmpste24/Trpv4/Rara	8
GO:0097006	BP	regulation of plasma lipoprotein particle levels	8/735	70/28891	0.114286	4.49228	4.72646	0.000397144	0.0063155	0.00454268	Mttp/Dgat2/Ces1d/Pla2g10/Mfsd2a/Gpld1/Abca7/Lcat	8
GO:1902475	BP	L-alpha-amino acid transmembrane transport	8/735	70/28891	0.114286	4.49228	4.72646	0.000397144	0.0063155	0.00454268	Arl6ip1/Agt/Per2/Arg2/Slc38a1/Slc25a13/Rgs2/Slc1a5	8
GO:0042552	BP	myelination	14/735	191/28891	0.0732984	2.88118	4.21442	0.000406798	0.00644801	0.00463799	Cmtm8/Hexb/Tnfrsf21/Large1/Tsc1/Mir23b/Enpp1/Dag1/Ngfr/Fgfr3/B4galt5/Gal3st1/Rara/Mir23a	14
GO:0060993	BP	kidney morphogenesis	10/735	107/28891	0.0934579	3.6736	4.47656	0.000408567	0.00645509	0.00464309	Adamts16/Gcnt1/Agt/Kif26b/Wnt4/Lif/Sox4/Zmpste24/Tmem59l/Lama5	10
GO:0032355	BP	response to estradiol	7/735	54/28891	0.12963	5.09541	4.86689	0.000420022	0.00661467	0.00475787	Gper1/Ramp3/Mapk15/Sprr2f/Sprr2g/Fam210b/Nos3	7
GO:0006814	BP	sodium ion transport	17/735	262/28891	0.0648855	2.55049	4.07331	0.000431181	0.00676571	0.00486651	Slc12a3/Gper1/Slc5a5/Atp1b1/Slc34a3/Guca2b/Slc23a1/Atp1a2/Slc6a13/Pon3/Slc38a1/Slc8a1/Cacna1g/Scn5a/Slc4a4/Slc20a1/Nos3	17
GO:0006865	BP	amino acid transport	13/735	170/28891	0.0764706	3.00587	4.23798	0.000432755	0.00676571	0.00486651	Cacnb4/Arl6ip1/Agt/Per2/Sfxn1/Arg2/Tspo2/Slc6a13/Pak1/Slc38a1/Slc25a13/Rgs2/Slc1a5	13
GO:0048771	BP	tissue remodeling	15/735	215/28891	0.0697674	2.74238	4.1432	0.00043377	0.00676571	0.00486651	Mitf/Npr2/Agt/Stat5a/Dbh/Ihh/Thbs4/Lif/Itgb3/Enpp1/Rab3d/Cd24a/Fgfr3/Nos3/Hamp	15
GO:0050818	BP	regulation of coagulation	8/735	71/28891	0.112676	4.42901	4.67394	0.000437742	0.0067843	0.00487989	Prkg1/Psen2/Plat/Enpp4/Plaur/Foxa2/Plau/Tspan8	8
GO:0140115	BP	export across plasma membrane	8/735	71/28891	0.112676	4.42901	4.67394	0.000437742	0.0067843	0.00487989	Abcc4/Atp1b1/Abcb1a/Atp1a2/Slc22a18/Slc8a1/Slc4a4/Hamp	8
GO:0010763	BP	positive regulation of fibroblast migration	5/735	26/28891	0.192308	7.55913	5.40604	0.000443618	0.00678916	0.00488338	Itgb3/Pak1/Slc8a1/Prkce/Akap12	5
GO:0046337	BP	phosphatidylethanolamine metabolic process	5/735	26/28891	0.192308	7.55913	5.40604	0.000443618	0.00678916	0.00488338	Pla2g10/Mfsd2a/Alox15/Naaa/Napepld	5
GO:0065005	BP	protein-lipid complex assembly	5/735	26/28891	0.192308	7.55913	5.40604	0.000443618	0.00678916	0.00488338	Mttp/Ces1d/Mfsd2a/Abca7/Lcat	5
GO:1901186	BP	positive regulation of ERBB signaling pathway	5/735	26/28891	0.192308	7.55913	5.40604	0.000443618	0.00678916	0.00488338	Gper1/Agt/Agr2/Plaur/Hip1r	5
GO:0051897	BP	positive regulation of phosphatidylinositol 3-kinase/protein kinase B signal transduction	14/735	193/28891	0.0725389	2.85132	4.16933	0.000451726	0.00689164	0.00495709	Gper1/Agt/Gpx1/Pik3ap1/Thpo/Ramp3/C1qtnf12/F3/Nts/Ngfr/Lrp2/Rara/Csf3/Irs2	14
GO:0036376	BP	sodium ion export across plasma membrane	4/735	15/28891	0.266667	10.482	5.93484	0.000453401	0.00689566	0.00495998	Atp1b1/Atp1a2/Slc8a1/Slc4a4	4
GO:0006575	BP	cellular modified amino acid metabolic process	11/735	129/28891	0.0852713	3.3518	4.32532	0.000471453	0.00712429	0.00512444	Slc5a5/Pla2g10/Cpt1a/Ckmt1/Cdo1/Mfsd2a/Ctsb/Dio3/Cpt2/Pcyox1/Dio2	11
GO:0048640	BP	negative regulation of developmental growth	11/735	129/28891	0.0852713	3.3518	4.32532	0.000471453	0.00712429	0.00512444	Trim46/Mt3/G6pdx/Sema4a/Wwc1/Pak1/Mapk11/Rgs2/Ptprs/Fgfr3/Cdh1	11
GO:0006576	BP	biogenic amine metabolic process	10/735	109/28891	0.0917431	3.60619	4.40444	0.000473799	0.00712429	0.00512444	Srm/Dbh/Naaa/Hnmt/Napepld/Ly6e/Aldh2/Aoc2/Sult1d1/Sat1	10
GO:0007272	BP	ensheathment of neurons	14/735	194/28891	0.0721649	2.83662	4.147	0.000475731	0.00712429	0.00512444	Cmtm8/Hexb/Tnfrsf21/Large1/Tsc1/Mir23b/Enpp1/Dag1/Ngfr/Fgfr3/B4galt5/Gal3st1/Rara/Mir23a	14
GO:0008366	BP	axon ensheathment	14/735	194/28891	0.0721649	2.83662	4.147	0.000475731	0.00712429	0.00512444	Cmtm8/Hexb/Tnfrsf21/Large1/Tsc1/Mir23b/Enpp1/Dag1/Ngfr/Fgfr3/B4galt5/Gal3st1/Rara/Mir23a	14
GO:0006942	BP	regulation of striated muscle contraction	9/735	90/28891	0.1	3.93075	4.49912	0.000478927	0.00714707	0.00514082	Atp1b1/Arg2/Atp1a2/Slc8a1/Rgs2/Dsp/Tnnt3/Scn5a/Trpv4	9
GO:0031638	BP	zymogen activation	8/735	72/28891	0.111111	4.3675	4.62239	0.000481644	0.00714707	0.00514082	Asph/Dhcr24/Plat/Klk1/Plaur/Klk1b21/Prss12/Plau	8
GO:0051480	BP	regulation of cytosolic calcium ion concentration	8/735	72/28891	0.111111	4.3675	4.62239	0.000481644	0.00714707	0.00514082	Asph/Atp2b2/Calcb/Calca/Sv2b/Synpo/Plcd1/Hcrtr1	8
GO:0046390	BP	ribose phosphate biosynthetic process	15/735	218/28891	0.0688073	2.70464	4.08185	0.000501592	0.00742052	0.00533751	Acot7/Npr2/Pdk2/Gmpr/Ldhd/G6pdx/Adcy5/Papss1/Pnp/Ak3/Slc25a13/Ampd3/Pdk3/Gucy1a1/Sdhd	15
GO:0030073	BP	insulin secretion	17/735	266/28891	0.0639098	2.51213	4.00304	0.000512283	0.00755579	0.00543481	Gper1/Hadh/Per2/Cpt1a/Nr1d1/C1qtnf12/Snord32a/Inhbb/Adcy5/Gpld1/Pfkm/Prkce/Sox4/Adra2a/Foxa2/Irs2/Snord35a	17
GO:0048167	BP	regulation of synaptic plasticity	22/735	393/28891	0.0559796	2.20042	3.87127	0.000525724	0.00773067	0.0055606	Ptpn5/Rims3/Atp2b2/Agt/Mgll/Chrd/Large1/Psen2/Mme/Mir23b/Ptgs2/Enpp1/Pak1/Slc38a1/Synpo/Dag1/Npas4/Prkcg/Rara/Mir23a/Mir99a/Mir145a	22
GO:0051250	BP	negative regulation of lymphocyte activation	13/735	174/28891	0.0747126	2.93677	4.14013	0.000539964	0.00791623	0.00569408	Il20rb/Gal/Tnfrsf21/Ihh/Mertk/Arg2/Sftpd/Ripor2/Jak3/Socs1/Cd24a/Lrrc32/Gnrh1	13
GO:0007159	BP	leukocyte cell-cell adhesion	24/735	447/28891	0.0536913	2.11047	3.82293	0.000544155	0.00795379	0.00572109	Gcnt1/Dpp4/Il20rb/Tnfrsf21/Stat5a/Ihh/Add2/Lrg1/Arg2/Sftpd/Ripor2/Ephb6/Kitl/Jak3/Pnp/Sox4/Socs1/Cd24a/Zmiz1/Lrrc32/H2-Q4/Gnrh1/Rara/Itga5	24
GO:0019217	BP	regulation of fatty acid metabolic process	10/735	111/28891	0.0900901	3.54121	4.33401	0.000547445	0.00797799	0.0057385	Fabp5/Agt/Dgat2/Pdk2/Cpt1a/Mfsd2a/Obp2a/Ptgs2/Pdk3/Irs2	10
GO:1903522	BP	regulation of blood circulation	17/735	268/28891	0.0634328	2.49339	3.96838	0.000557535	0.00809982	0.00582613	Agt/Arhgap42/Mgll/Per2/Atp1b1/Dbh/Atp1a2/Ptgs2/Oxtr/Slc8a1/Cacna1g/Adra2a/Rgs2/Dsp/Zmpste24/Scn5a/Nos3	17
GO:0008299	BP	isoprenoid biosynthetic process	6/735	41/28891	0.146341	5.75231	4.9199	0.000559123	0.00809982	0.00582613	Rdh1/Hmgcs2/Dhrs9/Rdh10/Aldh1a1/Aldh1a2	6
GO:0001935	BP	endothelial cell proliferation	13/735	175/28891	0.0742857	2.91998	4.11611	0.000570024	0.00820902	0.00590467	Enpep/Stat5a/Dbh/Lrg1/Thbs4/Loxl2/F3/Itgb3/Ngfr/Fgfr3/Vstm4/Aldh1a2/Emc10	13
GO:0007596	BP	blood coagulation	13/735	175/28891	0.0742857	2.91998	4.11611	0.000570024	0.00820902	0.00590467	Prkg1/Plat/Mertk/F3/Itgb3/Enpp4/Bloc1s3/Plaur/Adra2a/Foxa2/Plau/Tspan8/Fcer1g	13
GO:0050796	BP	regulation of insulin secretion	15/735	221/28891	0.0678733	2.66793	4.02153	0.000578276	0.00828163	0.0059569	Gper1/Hadh/Per2/Cpt1a/Nr1d1/C1qtnf12/Inhbb/Adcy5/Gpld1/Pfkm/Prkce/Sox4/Adra2a/Foxa2/Irs2	15
GO:0035904	BP	aorta development	8/735	74/28891	0.108108	4.24946	4.52204	0.000580155	0.00828163	0.0059569	Chrd/Adamts6/Enpp1/Sox4/Ngfr/Lrp2/Mir143/Mir145a	8
GO:0048662	BP	negative regulation of smooth muscle cell proliferation	8/735	74/28891	0.108108	4.24946	4.52204	0.000580155	0.00828163	0.0059569	Gper1/Pdcd4/Agt/Prkg1/Igfbp3/Rgs5/Cnn1/Nos3	8
GO:0009152	BP	purine ribonucleotide biosynthetic process	14/735	198/28891	0.0707071	2.77932	4.0591	0.000582922	0.00829687	0.00596786	Acot7/Npr2/Pdk2/Gmpr/Ldhd/Adcy5/Papss1/Pnp/Ak3/Slc25a13/Ampd3/Pdk3/Gucy1a1/Sdhd	14
GO:0006693	BP	prostaglandin metabolic process	7/735	57/28891	0.122807	4.82723	4.67307	0.000587148	0.00833272	0.00599365	Fabp5/Pla2g10/Hpgd/Hpgds/Cyp2s1/Ptgs2/Ptgr2	7
GO:1903019	BP	negative regulation of glycoprotein metabolic process	4/735	16/28891	0.25	9.82687	5.70608	0.000592411	0.00838305	0.00602985	Bace2/Jak3/Abca7/Itm2c	4
GO:0050890	BP	cognition	21/735	371/28891	0.0566038	2.22495	3.83675	0.000604584	0.00853057	0.00613597	Bche/Nfix/Agt/Chrd/Dbh/Large1/Mfsd2a/Psen2/Tsc1/Lcn2/Mme/Atp1a2/Ptgs2/Nts/Pak1/Oxtr/Synpo/Abca7/Tusc3/Npas4/Itga5	21
GO:0015748	BP	organophosphate ester transport	11/735	133/28891	0.0827068	3.25099	4.20391	0.000610443	0.00858842	0.00617757	Prelid2/Mttp/Abcc4/Pla2g10/Mfsd2a/Abcb1a/Tnfaip8l3/Pitpnm3/Abca7/Scp2/Tmem30b	11
GO:0042326	BP	negative regulation of phosphorylation	21/735	372/28891	0.0564516	2.21897	3.82322	0.000625856	0.00877975	0.0063152	Ptpn5/Sorl1/Deptor/Agt/Psen2/Igfbp3/Sfrp2/Enpp1/Smpd1/Traf3ip1/Cadm1/Slc8a1/Rgs2/Foxa2/Socs1/Ppef2/Pcp4/Gadd45g/Spry4/Spink1/Irs2	21
GO:0050886	BP	endocrine process	10/735	113/28891	0.0884956	3.47854	4.26517	0.000630321	0.00877975	0.0063152	Agt/Gal/Enpep/G6pdx/Lif/Inhbb/Oxtr/Trpv6/Hsd11b2/Nos3	10
GO:0001573	BP	ganglioside metabolic process	5/735	28/28891	0.178571	7.01919	5.14847	0.000635534	0.00877975	0.0063152	Cln6/Neu2/St6galnac3/Hexb/B4galt5	5
GO:0036315	BP	cellular response to sterol	5/735	28/28891	0.178571	7.01919	5.14847	0.000635534	0.00877975	0.0063152	Ces1d/Gramd1b/Ces1e/Inhbb/Gpld1	5
GO:0046184	BP	aldehyde biosynthetic process	5/735	28/28891	0.178571	7.01919	5.14847	0.000635534	0.00877975	0.0063152	Pcx/Clcn2/Wnt4/Adh1/Gapdh	5
GO:0070723	BP	response to cholesterol	5/735	28/28891	0.178571	7.01919	5.14847	0.000635534	0.00877975	0.0063152	Ces1d/Gramd1b/Ces1e/Inhbb/Gpld1	5
GO:0031076	BP	embryonic camera-type eye development	6/735	42/28891	0.142857	5.61535	4.83611	0.000638429	0.00877975	0.0063152	Ihh/Rdh10/Traf3ip1/Aldh1a1/Aldh1a2/Rara	6
GO:0071827	BP	plasma lipoprotein particle organization	6/735	42/28891	0.142857	5.61535	4.83611	0.000638429	0.00877975	0.0063152	Mttp/Ces1d/Pla2g10/Mfsd2a/Abca7/Lcat	6
GO:0006692	BP	prostanoid metabolic process	7/735	58/28891	0.12069	4.74401	4.61145	0.000653279	0.00895873	0.00644394	Fabp5/Pla2g10/Hpgd/Hpgds/Cyp2s1/Ptgs2/Ptgr2	7
GO:0002573	BP	myeloid leukocyte differentiation	17/735	272/28891	0.0625	2.45672	3.9	0.000658424	0.00900399	0.00647649	Nfix/Mitf/Il20/Zbtb46/Stat5a/Large1/Psen2/Lif/Itgb3/Enpp1/Kitl/Socs1/Fgfr3/Sbno2/Rara/Csf3/Fcer1g	17
GO:0035107	BP	appendage morphogenesis	13/735	178/28891	0.0730337	2.87077	4.04505	0.00066882	0.00909521	0.0065421	Asph/Npr2/Large1/Psen2/Ihh/Msx1/Sfrp2/Rdh10/Enpp1/Prrx2/Traf3ip1/Aldh1a2/Mir23a	13
GO:0035108	BP	limb morphogenesis	13/735	178/28891	0.0730337	2.87077	4.04505	0.00066882	0.00909521	0.0065421	Asph/Npr2/Large1/Psen2/Ihh/Msx1/Sfrp2/Rdh10/Enpp1/Prrx2/Traf3ip1/Aldh1a2/Mir23a	13
GO:0006694	BP	steroid biosynthetic process	13/735	179/28891	0.0726257	2.85473	4.02169	0.000704801	0.00955788	0.0068749	Dhcr24/Ces1d/Aqp8/Nr1d1/Ces1e/Clcn2/G6pdx/Wnt4/Hmgcs2/Cyp8b1/Cyp39a1/Asah1/Scp2	13
GO:1902075	BP	cellular response to salt	14/735	202/28891	0.0693069	2.72428	3.97336	0.00070995	0.009591	0.00689872	Asph/Syt6/Large1/Alox15/Syt13/Syt2/Mt1/Gpld1/Enpp1/Smpd1/Ly6e/Scn5a/Cdh1/Nptx1	14
GO:0006820	BP	monoatomic anion transport	12/735	157/28891	0.0764331	3.00439	4.0688	0.000713136	0.009591	0.00689872	Slc12a3/Ano2/Slc5a5/Clcn5/Clic6/Ano5/Abcb1a/Clcn2/Slc22a18/Pcyox1/Slc12a4/Slc4a4	12
GO:0071887	BP	leukocyte apoptotic process	12/735	157/28891	0.0764331	3.00439	4.0688	0.000713136	0.009591	0.00689872	St6gal1/Tnfrsf21/Stat5a/Mertk/Arg2/Kitl/Jak3/Pnp/Bcl3/Cd24a/Irs2/Fcer1g	12
GO:0006695	BP	cholesterol biosynthetic process	7/735	59/28891	0.118644	4.6636	4.55123	0.000725179	0.00960758	0.00691065	Dhcr24/Ces1d/Aqp8/Ces1e/G6pdx/Hmgcs2/Scp2	7
GO:0030514	BP	negative regulation of BMP signaling pathway	7/735	59/28891	0.118644	4.6636	4.55123	0.000725179	0.00960758	0.00691065	Sorl1/Tmprss6/Chrd/Sfrp2/Htra1/Chrdl2/Lrp2	7
GO:0033619	BP	membrane protein proteolysis	7/735	59/28891	0.118644	4.6636	4.55123	0.000725179	0.00960758	0.00691065	Tmprss6/Psen2/Bace2/Timp4/Gpld1/Adra2a/Dag1	7
GO:1901616	BP	organic hydroxy compound catabolic process	7/735	59/28891	0.118644	4.6636	4.55123	0.000725179	0.00960758	0.00691065	Sord/Dbh/Ldhd/Adh1/Dio3/Cyp39a1/Dio2	7
GO:1902653	BP	secondary alcohol biosynthetic process	7/735	59/28891	0.118644	4.6636	4.55123	0.000725179	0.00960758	0.00691065	Dhcr24/Ces1d/Aqp8/Ces1e/G6pdx/Hmgcs2/Scp2	7
GO:0006636	BP	unsaturated fatty acid biosynthetic process	6/735	43/28891	0.139535	5.48477	4.75497	0.000726177	0.00960758	0.00691065	Fabp5/Pla2g10/Hpgds/Alox15/Fads1/Ptgs2	6
GO:0015718	BP	monocarboxylic acid transport	13/735	180/28891	0.0722222	2.83887	3.99849	0.000742397	0.00979562	0.00704591	Slc16a11/Fabp5/Abcc4/Ces1d/Pla2g10/Aqp8/Ces1e/Mfsd2a/Slco2a1/Tspo2/Ptgs2/Slc6a13/Irs2	13
GO:0036342	BP	post-anal tail morphogenesis	5/735	29/28891	0.172414	6.77715	5.029	0.000751994	0.00989551	0.00711775	Npr2/Sfrp2/Traf3ip1/Sp5/Fgfr3	5
GO:0017156	BP	calcium-ion regulated exocytosis	8/735	77/28891	0.103896	4.08389	4.37799	0.000757849	0.00994575	0.00715389	Rims3/Syn2/Syt6/Syt13/Syt2/Tspan18/Cacna1g/Adra2a	8
GO:0033865	BP	nucleoside bisphosphate metabolic process	10/735	116/28891	0.0862069	3.38858	4.16478	0.000773848	0.0100745	0.00724647	Acot7/Dgat2/Ces1d/Pdk2/Them5/Hmgcs2/Papss1/Enpp1/Pdk3/Acot1	10
GO:0033875	BP	ribonucleoside bisphosphate metabolic process	10/735	116/28891	0.0862069	3.38858	4.16478	0.000773848	0.0100745	0.00724647	Acot7/Dgat2/Ces1d/Pdk2/Them5/Hmgcs2/Papss1/Enpp1/Pdk3/Acot1	10
GO:0034032	BP	purine nucleoside bisphosphate metabolic process	10/735	116/28891	0.0862069	3.38858	4.16478	0.000773848	0.0100745	0.00724647	Acot7/Dgat2/Ces1d/Pdk2/Them5/Hmgcs2/Papss1/Enpp1/Pdk3/Acot1	10
GO:0009749	BP	response to glucose	14/735	204/28891	0.0686275	2.69757	3.93127	0.000781778	0.0100999	0.00726475	Gper1/Gpx1/Nr1d1/Guca2b/C1qtnf12/Adcy5/Gpld1/Prkce/Sox4/Adra2a/Pdk3/Foxa2/Prlh/Irs2	14
GO:0008286	BP	insulin receptor signaling pathway	11/735	137/28891	0.080292	3.15608	4.08702	0.000782006	0.0100999	0.00726475	Sorl1/Agt/Pdk2/C1qtnf12/Obp2a/Gpld1/Enpp1/Pak1/Socs1/Mir143/Irs2	11
GO:0030282	BP	bone mineralization	11/735	137/28891	0.080292	3.15608	4.08702	0.000782006	0.0100999	0.00726475	Nfix/Alpl/Sgms2/Alox15/Wnt4/Ptgs2/Enpp1/Slc8a1/Fgfr3/Zmpste24/Sbno2	11
GO:0055007	BP	cardiac muscle cell differentiation	12/735	159/28891	0.0754717	2.9666	4.01758	0.000797416	0.0102717	0.00738837	Agt/Large1/Tsc1/G6pdx/Pak1/Slc8a1/Rgs2/Zmpste24/Dll1/Hamp/Rara/Actn2	12
GO:0009314	BP	response to radiation	23/735	433/28891	0.0531178	2.08793	3.6853	0.000812829	0.0104427	0.00751135	Cacnb4/Aen/Per2/Rdh11/Chrd/Gpx1/Dbh/Large1/Mme/Hyal1/Atp1a2/Sfrp2/Nts/Mapk11/Smpd1/Pnp/Ccnd1/Bcl3/Synpo/Abca7/Zmpste24/Lrp2/Net1	23
GO:0002021	BP	response to dietary excess	6/735	44/28891	0.136364	5.36011	4.67633	0.000822962	0.0105176	0.00756521	Slc12a3/Sorl1/Guca2b/Enpp1/Prlh/Trpv4	6
GO:0070588	BP	calcium ion transmembrane transport	20/735	354/28891	0.0564972	2.22076	3.73388	0.000825894	0.0105176	0.00756521	Gper1/Cacnb4/Trpm3/Asph/Atp2b2/Itpr2/Gstm7/Atp1b1/Psen2/Ramp3/G6pdx/Atp1a2/Itgb3/Slc8a1/Prkce/Cacna1g/Trpv6/Plcd1/Trpv4/Vmp1	20
GO:0048545	BP	response to steroid hormone	16/735	253/28891	0.0632411	2.48585	3.83527	0.000827065	0.0105176	0.00756521	Bche/Slc12a3/Gper1/Alpl/Cdo1/Padi2/Atp1a2/Adh1/Pak1/Oxtr/Abhd2/Zmiz1/Npas4/Lcat/Gnrh1/Acod1	16
GO:0043473	BP	pigmentation	10/735	117/28891	0.0854701	3.35961	4.13205	0.000827275	0.0105176	0.00756521	Mitf/Ap1s3/Ihh/Bace2/Eda/Enpp1/Kitl/Bloc1s3/Rab17/Grk3	10
GO:0050868	BP	negative regulation of T cell activation	11/735	138/28891	0.0797101	3.13321	4.05847	0.000830634	0.0105329	0.0075762	Il20rb/Tnfrsf21/Ihh/Arg2/Sftpd/Ripor2/Jak3/Socs1/Cd24a/Lrrc32/Gnrh1	11
GO:0034311	BP	diol metabolic process	5/735	30/28891	0.166667	6.55125	4.91504	0.00088367	0.0111764	0.00803906	Sptlc3/Naaa/Asah1/Lrp2/Asah2	5
GO:0043407	BP	negative regulation of MAP kinase activity	7/735	61/28891	0.114754	4.51069	4.43473	0.000887695	0.0111966	0.0080536	Ptpn5/Sorl1/Agt/Sfrp2/Smpd1/Rgs2/Spry4	7
GO:1903305	BP	regulation of regulated secretory pathway	12/735	161/28891	0.0745342	2.92975	3.96715	0.000889855	0.0111966	0.0080536	Cspg5/Cacnb4/Rims3/Syt6/Syt13/Syt2/Sv2b/Cacna1g/Adra2a/Rab3d/Prkcg/Fcer1g	12
GO:0009746	BP	response to hexose	14/735	207/28891	0.0676329	2.65848	3.86907	0.000900974	0.0113073	0.00813326	Gper1/Gpx1/Nr1d1/Guca2b/C1qtnf12/Adcy5/Gpld1/Prkce/Sox4/Adra2a/Pdk3/Foxa2/Prlh/Irs2	14
GO:0007611	BP	learning or memory	19/735	331/28891	0.0574018	2.25632	3.71422	0.000914645	0.0114495	0.0082355	Bche/Nfix/Agt/Chrd/Dbh/Large1/Psen2/Tsc1/Lcn2/Mme/Atp1a2/Ptgs2/Nts/Pak1/Oxtr/Synpo/Abca7/Npas4/Itga5	19
GO:0006509	BP	membrane protein ectodomain proteolysis	6/735	45/28891	0.133333	5.241	4.60006	0.000929395	0.0116044	0.00834692	Psen2/Bace2/Timp4/Gpld1/Adra2a/Dag1	6
GO:0034284	BP	response to monosaccharide	14/735	208/28891	0.0673077	2.6457	3.84858	0.000943959	0.0117561	0.00845609	Gper1/Gpx1/Nr1d1/Guca2b/C1qtnf12/Adcy5/Gpld1/Prkce/Sox4/Adra2a/Pdk3/Foxa2/Prlh/Irs2	14
GO:0021675	BP	nerve development	9/735	99/28891	0.0909091	3.57341	4.14402	0.000959474	0.0118887	0.00855145	Npr2/Large1/Nrtn/Ackr3/Dag1/Ngfr/Fgfr3/Prkcg/Nptx1	9
GO:0030148	BP	sphingolipid biosynthetic process	9/735	99/28891	0.0909091	3.57341	4.14402	0.000959474	0.0118887	0.00855145	St6galnac3/Sgms2/Cers3/Sptlc3/Smpd1/Asah1/B4galt5/Gal3st1/Asah2	9
GO:1903036	BP	positive regulation of response to wounding	8/735	80/28891	0.1	3.93075	4.24108	0.000976882	0.0120738	0.00868456	Cldn3/Plat/Fermt1/Enpp4/Prkce/Adra2a/Cd24a/Plau	8
GO:0030216	BP	keratinocyte differentiation	12/735	163/28891	0.0736196	2.8938	3.91749	0.000991056	0.012218	0.00878831	Cers3/Irf6/Krt87/Krt7/Sprr2f/Sprr1a/Sprr2g/Krt83/Ptgs2/Slc39a2/Dsp/Asah1	12
GO:0055006	BP	cardiac cell development	10/735	120/28891	0.0833333	3.27562	4.03595	0.00100603	0.0123402	0.00887623	Pdcd4/Agt/Large1/G6pdx/Pak1/Slc8a1/Rgs2/Zmpste24/Hamp/Actn2	10
GO:0072009	BP	nephron epithelium development	10/735	120/28891	0.0833333	3.27562	4.03595	0.00100603	0.0123402	0.00887623	Adamts16/Aqp11/Agt/Kif26b/Wnt4/Lif/Cd24a/Dll1/Tmem59l/Lama5	10
GO:0071774	BP	response to fibroblast growth factor	9/735	100/28891	0.09	3.53767	4.10714	0.00103104	0.0125481	0.00902576	Npr2/Chrd/Wnt4/Hyal1/Enpp1/Flrt1/Ngfr/Fgfr3/Spry4	9
GO:0009260	BP	ribonucleotide biosynthetic process	14/735	210/28891	0.0666667	2.6205	3.80797	0.00103512	0.0125481	0.00902576	Acot7/Npr2/Pdk2/Gmpr/Ldhd/Adcy5/Papss1/Pnp/Ak3/Slc25a13/Ampd3/Pdk3/Gucy1a1/Sdhd	14
GO:0001990	BP	regulation of systemic arterial blood pressure by hormone	6/735	46/28891	0.130435	5.12706	4.52602	0.00104611	0.0125481	0.00902576	Agt/Enpep/G6pdx/Oxtr/Hsd11b2/Nos3	6
GO:0006040	BP	amino sugar metabolic process	6/735	46/28891	0.130435	5.12706	4.52602	0.00104611	0.0125481	0.00902576	Hexb/St6gal1/Aldh1a7/Ovgp1/Npl/Aldh1a1	6
GO:0032373	BP	positive regulation of sterol transport	6/735	46/28891	0.130435	5.12706	4.52602	0.00104611	0.0125481	0.00902576	Ces1d/Ces1e/Cyp8b1/Abca7/Scp2/Acat2	6
GO:0032376	BP	positive regulation of cholesterol transport	6/735	46/28891	0.130435	5.12706	4.52602	0.00104611	0.0125481	0.00902576	Ces1d/Ces1e/Cyp8b1/Abca7/Scp2/Acat2	6
GO:0032656	BP	regulation of interleukin-13 production	6/735	46/28891	0.130435	5.12706	4.52602	0.00104611	0.0125481	0.00902576	Tnfrsf21/Arg2/Il17ra/Il17rb/H2-Q4/Rara	6
GO:0071825	BP	protein-lipid complex organization	6/735	46/28891	0.130435	5.12706	4.52602	0.00104611	0.0125481	0.00902576	Mttp/Ces1d/Pla2g10/Mfsd2a/Abca7/Lcat	6
GO:0090181	BP	regulation of cholesterol metabolic process	6/735	46/28891	0.130435	5.12706	4.52602	0.00104611	0.0125481	0.00902576	Dgat2/Ces1d/Aqp8/Ephx2/Ces1e/Scp2	6
GO:0019369	BP	arachidonic acid metabolic process	8/735	81/28891	0.0987654	3.88222	4.19691	0.00106021	0.0126861	0.00912499	Mgll/Gpx1/Alox15/Alox12e/Cyp2s1/Fads1/Ptgs2/Cyp2j6	8
GO:0090303	BP	positive regulation of wound healing	7/735	63/28891	0.111111	4.3675	4.32317	0.00107763	0.0128317	0.00922969	Cldn3/Plat/Fermt1/Enpp4/Prkce/Adra2a/Plau	7
GO:2001238	BP	positive regulation of extrinsic apoptotic signaling pathway	7/735	63/28891	0.111111	4.3675	4.32317	0.00107763	0.0128317	0.00922969	Gper1/Agt/Psen2/Bcl2l14/Jak3/Itm2c/Tnfrsf12a	7
GO:0050679	BP	positive regulation of epithelial cell proliferation	15/735	235/28891	0.0638298	2.50899	3.7527	0.00108202	0.0128527	0.0092448	Stat5a/Ihh/Lrg1/Thbs4/Hyal1/Htra1/F3/Itgb3/Twist2/Ccnd1/Fgfr3/Scn5a/Eppk1/Emc10/Irs2	15
GO:0010977	BP	negative regulation of neuron projection development	12/735	165/28891	0.0727273	2.85873	3.86858	0.00110165	0.013054	0.00938963	Trim46/Tsc1/Mt3/Sema4a/Efemp1/Ngef/Ptprs/Ngfr/Cdh1/Dab1/Itm2c/Trpv4	12
GO:0019915	BP	lipid storage	9/735	101/28891	0.0891089	3.50265	4.07072	0.00110687	0.013071	0.00940182	Hexb/Dgat2/Ces1d/Pla2g10/Stat5a/Ces1e/Itgb3/Enpp1/Plin3	9
GO:0060041	BP	retina development in camera-type eye	13/735	188/28891	0.0691489	2.71807	3.81846	0.00110843	0.013071	0.00940182	Nfix/Tspan12/Large1/Mfsd2a/Clcn2/Ihh/Mertk/Mir23b/Lif/Dio3/Vstm4/Dll1/Mir23a	13
GO:0046883	BP	regulation of hormone secretion	19/735	337/28891	0.0563798	2.21615	3.62827	0.00112888	0.0132498	0.00953048	Gper1/Hadh/Agt/Gal/Per2/Cpt1a/Nr1d1/C1qtnf12/Igfbp3/Lif/Inhbb/Adcy5/Gpld1/Pfkm/Prkce/Sox4/Adra2a/Foxa2/Irs2	19
GO:0055001	BP	muscle cell development	15/735	236/28891	0.0635593	2.49836	3.73425	0.00112903	0.0132498	0.00953048	Cacnb4/Agt/Gpx1/Large1/G6pdx/Pak1/Slc8a1/Rgs2/Zmpste24/Tnnt3/Chrnb1/Flnc/Hamp/Actn2/Acta1	15
GO:0051145	BP	smooth muscle cell differentiation	8/735	82/28891	0.097561	3.83488	4.15345	0.00114911	0.0134531	0.00967671	Gper1/Cth/Pdcd4/Agt/Olfm2/Wnt4/Mir143/Mir145a	8
GO:1901136	BP	carbohydrate derivative catabolic process	12/735	166/28891	0.0722892	2.8415	3.8444	0.00116067	0.013556	0.00975071	Acot7/Neu2/Hexb/Aldh1a7/Ovgp1/Hyal1/Npl/Enpp1/Enpp4/Pnp/Ampd3/Aldh1a1	12
GO:0032616	BP	interleukin-13 production	6/735	47/28891	0.12766	5.01798	4.45411	0.00117374	0.0136759	0.00983696	Tnfrsf21/Arg2/Il17ra/Il17rb/H2-Q4/Rara	6
GO:0032653	BP	regulation of interleukin-10 production	7/735	64/28891	0.109375	4.29926	4.26912	0.00118384	0.013704	0.00985713	Trib2/Il20rb/Tnfrsf21/Jak3/Bcl3/Dll1/Fcer1g	7
GO:0046173	BP	polyol biosynthetic process	7/735	64/28891	0.109375	4.29926	4.26912	0.00118384	0.013704	0.00985713	Gper1/Sptlc3/Isyna1/Plcd1/Asah1/Scp2/Asah2	7
GO:0042574	BP	retinal metabolic process	4/735	19/28891	0.210526	8.27526	5.12529	0.00118738	0.013704	0.00985713	Rdh11/Rdh10/Dhrs4/Aldh1a2	4
GO:0046348	BP	amino sugar catabolic process	4/735	19/28891	0.210526	8.27526	5.12529	0.00118738	0.013704	0.00985713	Aldh1a7/Ovgp1/Npl/Aldh1a1	4
GO:0032868	BP	response to insulin	16/735	262/28891	0.0610687	2.40046	3.67917	0.00119403	0.0137483	0.00988901	Sorl1/Agt/Pdk2/C1qtnf12/Tsc1/Obp2a/Inhbb/Sort1/Gpld1/Enpp1/Pak1/Socs1/Mir143/Prlh/Trpv4/Irs2	16
GO:0006699	BP	bile acid biosynthetic process	5/735	32/28891	0.15625	6.14179	4.70198	0.00119749	0.0137556	0.00989431	Ces1d/Nr1d1/Ces1e/Cyp8b1/Cyp39a1	5
GO:0048709	BP	oligodendrocyte differentiation	10/735	123/28891	0.0813008	3.19573	3.94284	0.00121522	0.0139265	0.0100172	Nfix/Tnfrsf21/Clcn2/Hdac11/Enpp1/Cnp/Dag1/Fgfr3/B4galt5/Mir23a	10
GO:0031099	BP	regeneration	12/735	167/28891	0.0718563	2.82449	3.8204	0.00122229	0.0139748	0.010052	Nfix/Snhg15/Gpx1/Large1/Lgr6/Lif/Enpp1/Ccnd1/Nrep/Ptprs/Eppk1/Plau	12
GO:0032370	BP	positive regulation of lipid transport	9/735	103/28891	0.0873786	3.43463	3.99925	0.00127205	0.0145097	0.0104367	Gal/Ces1d/Pla2g10/Ces1e/Lrat/Cyp8b1/Abca7/Scp2/Acat2	9
GO:0030534	BP	adult behavior	13/735	191/28891	0.0680628	2.67538	3.75336	0.00127982	0.0145379	0.010457	Cacnb4/Dbh/Tsc1/Atp1a2/Adh1/Enpp1/Cnp/Foxa2/Zmpste24/Aldh2/Chrnb1/Dab1/Mir23a	13
GO:0009101	BP	glycoprotein biosynthetic process	17/735	289/28891	0.0588235	2.3122	3.6223	0.00128048	0.0145379	0.010457	Gcnt1/Aqp11/St6galnac3/Chst8/St6gal1/Tmtc4/St6galnac2/Large1/Chst13/Tmtc1/Bace2/C1galt1/Jak3/Abca7/Tusc3/B4galt5/Itm2c	17
GO:0034101	BP	erythrocyte homeostasis	12/735	168/28891	0.0714286	2.80768	3.79658	0.0012866	0.0145683	0.0104788	Pla2g10/Sfxn1/Stat5a/G6pdx/Tspo2/Heph/Fam210b/Ampd3/Cd24a/Alas2/Slc1a5/Hscb	12
GO:0090276	BP	regulation of peptide hormone secretion	16/735	264/28891	0.0606061	2.38227	3.64535	0.00129201	0.0145683	0.0104788	Gper1/Hadh/Per2/Cpt1a/Nr1d1/C1qtnf12/Lif/Inhbb/Adcy5/Gpld1/Pfkm/Prkce/Sox4/Adra2a/Foxa2/Irs2	16
GO:0015918	BP	sterol transport	10/735	124/28891	0.0806452	3.16996	3.91243	0.00129236	0.0145683	0.0104788	Ces1d/Gramd1b/Pla2g10/Ces1e/Tspo2/Cyp8b1/Abca7/Scp2/Lcat/Acat2	10
GO:0007162	BP	negative regulation of cell adhesion	18/735	315/28891	0.0571429	2.24614	3.59297	0.00129657	0.0145683	0.0104788	Il20rb/Tnfrsf21/Prkg1/Ihh/Nexmif/Arg2/Sftpd/Ripor2/Jak3/Muc1/Socs1/Cd24a/Lrrc32/Spry4/Cdh1/Dab1/Trpv4/Gnrh1	18
GO:0016126	BP	sterol biosynthetic process	7/735	65/28891	0.107692	4.23311	4.21616	0.00129807	0.0145683	0.0104788	Dhcr24/Ces1d/Aqp8/Ces1e/G6pdx/Hmgcs2/Scp2	7
GO:0008206	BP	bile acid metabolic process	6/735	48/28891	0.125	4.91344	4.3842	0.00131296	0.0147016	0.0105747	Ces1d/Nr1d1/Ces1e/Cyp8b1/Cyp39a1/Scp2	6
GO:0032944	BP	regulation of mononuclear cell proliferation	17/735	290/28891	0.0586207	2.30423	3.60658	0.00132892	0.0148174	0.010658	Il20rb/Gal/St6gal1/Tnfrsf21/Stat5a/Ihh/Arg2/Sftpd/Ripor2/Kitl/Jak3/Pnp/Cd24a/Lrrc32/H2-Q4/Gnrh1/Irs2	17
GO:0060562	BP	epithelial tube morphogenesis	21/735	395/28891	0.0531646	2.08976	3.52348	0.00132938	0.0148174	0.010658	Adamts16/Agt/Kif26b/Lgr5/Etv5/Ihh/Tsc1/Wnt4/Lcn2/Sfrp2/Rdh10/Pak1/Enah/Dag1/Foxa2/Lrp2/Aldh1a2/Dll1/Rara/Tmem59l/Lama5	21
GO:0001933	BP	negative regulation of protein phosphorylation	19/735	342/28891	0.0555556	2.18375	3.55803	0.00133882	0.0148859	0.0107073	Ptpn5/Sorl1/Deptor/Agt/Psen2/Igfbp3/Sfrp2/Enpp1/Smpd1/Traf3ip1/Cadm1/Slc8a1/Rgs2/Socs1/Ppef2/Pcp4/Gadd45g/Spry4/Spink1	19
GO:0007612	BP	learning	13/735	192/28891	0.0677083	2.66144	3.73194	0.00134163	0.0148859	0.0107073	Bche/Nfix/Agt/Chrd/Dbh/Tsc1/Atp1a2/Ptgs2/Nts/Pak1/Synpo/Abca7/Npas4	13
GO:0097696	BP	receptor signaling pathway via STAT	14/735	216/28891	0.0648148	2.54771	3.68889	0.00135415	0.0149908	0.0107827	Il20/Agt/Stat5a/Crlf1/Thpo/Lif/Traf3ip1/Jak3/Bcl3/Socs1/Fgfr3/Ctf1/Dab1/Hamp	14
GO:0048588	BP	developmental cell growth	17/735	291/28891	0.0584192	2.29631	3.59092	0.00137891	0.0152304	0.0109551	Nfix/Npr2/Agt/Mgll/Trim46/Prkg1/Mt3/Syt2/G6pdx/Sema4a/Pak1/Flrt1/Rgs2/Ptprs/Cdh1/Hamp/Tnfrsf12a	17
GO:0043651	BP	linoleic acid metabolic process	5/735	33/28891	0.151515	5.95568	4.60213	0.0013821	0.0152312	0.0109557	Gstm7/Ephx2/Alox15/Alox12e/Cyp2j6	5
GO:0051592	BP	response to calcium ion	11/735	147/28891	0.0748299	2.94138	3.81265	0.00139187	0.0153043	0.0110082	Asph/Syt6/Alox15/Syt13/Syt2/Gpld1/Smpd1/Slc25a13/Trpv6/Plcd1/Scn5a	11
GO:0051896	BP	regulation of phosphatidylinositol 3-kinase/protein kinase B signal transduction	16/735	266/28891	0.0601504	2.36436	3.61184	0.00139669	0.0153228	0.0110215	Gper1/Agt/Gpx1/Pik3ap1/Thpo/Ramp3/C1qtnf12/F3/Nts/Dag1/Ngfr/Lrp2/Mir143/Rara/Csf3/Irs2	16
GO:0030193	BP	regulation of blood coagulation	7/735	66/28891	0.106061	4.16898	4.16426	0.00142075	0.0155477	0.0111834	Prkg1/Plat/Enpp4/Plaur/Foxa2/Plau/Tspan8	7
GO:0060560	BP	developmental growth involved in morphogenesis	17/735	292/28891	0.0582192	2.28845	3.57532	0.00143048	0.0155477	0.0111834	Nfix/Npr2/Mgll/Kif26b/Trim46/Prkg1/Mt3/Syt2/Sema4a/Sfrp2/Rdh10/Pak1/Flrt1/Cadm1/Ptprs/Cdh1/Tnfrsf12a	17
GO:1903706	BP	regulation of hemopoiesis	23/735	452/28891	0.050885	2.00016	3.46269	0.00143062	0.0155477	0.0111834	Mitf/Il20/Zbtb46/Stat5a/Ihh/Thpo/Lif/Itgb3/Fam210b/Twist2/Kitl/Tmem176a/Jak3/Pnp/Sox4/Tmem176b/Socs1/Cd24a/Fgfr3/Zmiz1/Dll1/Rara/Csf3	23
GO:0060348	BP	bone development	15/735	242/28891	0.0619835	2.43641	3.62547	0.00144868	0.0155477	0.0111834	Nfix/Alpl/Npr2/Large1/Ihh/Msx1/Enpp1/Mapk11/Cadm1/Glg1/Sp5/Fgfr3/Zmpste24/Trpv4/Rara	15
GO:0097191	BP	extrinsic apoptotic signaling pathway	15/735	242/28891	0.0619835	2.43641	3.62547	0.00144868	0.0155477	0.0111834	Gper1/Deptor/Agt/Gpx1/Dbh/Psen2/Lcn2/Sfrp2/Sort1/Bcl2l14/Kitl/Jak3/Fgfr3/Itm2c/Tnfrsf12a	15
GO:0009165	BP	nucleotide biosynthetic process	16/735	267/28891	0.0599251	2.3555	3.5952	0.00145165	0.0155477	0.0111834	Acot7/Npr2/Pdk2/Gmpr/Ldhd/G6pdx/Adcy5/Papss1/Pnp/Ak3/Slc25a13/Ampd3/Pdk3/Gucy1a1/Sdhd/Nos3	16
GO:0006670	BP	sphingosine metabolic process	4/735	20/28891	0.2	7.8615	4.95947	0.00145456	0.0155477	0.0111834	Sptlc3/Naaa/Asah1/Asah2	4
GO:0034349	BP	glial cell apoptotic process	4/735	20/28891	0.2	7.8615	4.95947	0.00145456	0.0155477	0.0111834	Tnfrsf21/Enpp1/Dll1/Akap12	4
GO:0036120	BP	cellular response to platelet-derived growth factor stimulus	4/735	20/28891	0.2	7.8615	4.95947	0.00145456	0.0155477	0.0111834	Hyal1/Itgb3/Prkce/Has1	4
GO:0042219	BP	cellular modified amino acid catabolic process	4/735	20/28891	0.2	7.8615	4.95947	0.00145456	0.0155477	0.0111834	Cdo1/Dio3/Pcyox1/Dio2	4
GO:0046514	BP	ceramide catabolic process	4/735	20/28891	0.2	7.8615	4.95947	0.00145456	0.0155477	0.0111834	Neu2/Hexb/Asah1/Asah2	4
GO:0014910	BP	regulation of smooth muscle cell migration	9/735	105/28891	0.0857143	3.36921	3.92952	0.00145655	0.0155477	0.0111834	Sorl1/Agt/Prkg1/Igfbp3/F3/Itgb3/Pak1/Abhd2/Plau	9
GO:1905954	BP	positive regulation of lipid localization	10/735	126/28891	0.0793651	3.11964	3.85254	0.0014586	0.0155477	0.0111834	Gal/Ces1d/Pla2g10/Ces1e/Lrat/Cyp8b1/Plin3/Abca7/Scp2/Acat2	10
GO:0045598	BP	regulation of fat cell differentiation	11/735	149/28891	0.0738255	2.90189	3.76056	0.00155147	0.0165017	0.0118695	Trib2/Gper1/Nr1d1/Sfrp2/Ptgs2/Sort1/Enpp1/Tgfb1i1/Napepld/Trpv4/Medag	11
GO:0002791	BP	regulation of peptide secretion	16/735	269/28891	0.0594796	2.33799	3.56214	0.00156704	0.016595	0.0119366	Gper1/Hadh/Per2/Cpt1a/Nr1d1/C1qtnf12/Lif/Inhbb/Adcy5/Gpld1/Pfkm/Prkce/Sox4/Adra2a/Foxa2/Irs2	16
GO:1901293	BP	nucleoside phosphate biosynthetic process	16/735	269/28891	0.0594796	2.33799	3.56214	0.00156704	0.016595	0.0119366	Acot7/Npr2/Pdk2/Gmpr/Ldhd/G6pdx/Adcy5/Papss1/Pnp/Ak3/Slc25a13/Ampd3/Pdk3/Gucy1a1/Sdhd/Nos3	16
GO:0036314	BP	response to sterol	5/735	34/28891	0.147059	5.78051	4.5063	0.00158687	0.0167324	0.0120355	Ces1d/Gramd1b/Ces1e/Inhbb/Gpld1	5
GO:0052652	BP	cyclic purine nucleotide metabolic process	5/735	34/28891	0.147059	5.78051	4.5063	0.00158687	0.0167324	0.0120355	Cacnb4/Atp2b2/Npr2/Adcy5/Gucy1a1	5
GO:0042098	BP	T cell proliferation	16/735	270/28891	0.0592593	2.32933	3.54572	0.00162757	0.0171246	0.0123175	Il20rb/Tnfrsf21/Stat5a/Ihh/Wnt4/Arg2/Sftpd/Ripor2/Ephb6/Kitl/Jak3/Pnp/Cd24a/Lrrc32/H2-Q4/Gnrh1	16
GO:0002065	BP	columnar/cuboidal epithelial cell differentiation	11/735	150/28891	0.0733333	2.88255	3.73485	0.00163671	0.0171468	0.0123335	Clcn2/Wnt4/Agr2/C1galt1/Sox4/Fgfr3/Dll1/Cdh1/Spdef/Rara/Mir503	11
GO:0006639	BP	acylglycerol metabolic process	11/735	150/28891	0.0733333	2.88255	3.73485	0.00163671	0.0171468	0.0123335	Mttp/Sorl1/Dgat2/Mgll/Ces1d/Cpt1a/Gpx1/Mfsd2a/Thrsp/Gpld1/Abhd2	11
GO:0001657	BP	ureteric bud development	9/735	107/28891	0.0841121	3.30624	3.86147	0.00166196	0.017337	0.0124703	Adamts16/Agt/Kif26b/Crlf1/Wnt4/Arg2/Rara/Tmem59l/Lama5	9
GO:0002437	BP	inflammatory response to antigenic stimulus	9/735	107/28891	0.0841121	3.30624	3.86147	0.00166196	0.017337	0.0124703	Il20rb/Rab44/Gpx1/Enpp1/Ephb6/Cd24a/H2-Q4/Gpx2/Fcer1g	9
GO:0043405	BP	regulation of MAP kinase activity	13/735	197/28891	0.0659898	2.59389	3.62685	0.00168912	0.0175493	0.0126231	Trib2/Ptpn5/Sorl1/Agt/Sfrp2/Pak1/Kitl/Smpd1/Ksr1/Adra2a/Rgs2/Cd24a/Spry4	13
GO:0090087	BP	regulation of peptide transport	16/735	271/28891	0.0590406	2.32074	3.52938	0.00169005	0.0175493	0.0126231	Gper1/Hadh/Per2/Cpt1a/Nr1d1/C1qtnf12/Lif/Inhbb/Adcy5/Gpld1/Pfkm/Prkce/Sox4/Adra2a/Foxa2/Irs2	16
GO:1900046	BP	regulation of hemostasis	7/735	68/28891	0.102941	4.04636	4.06348	0.0016931	0.0175493	0.0126231	Prkg1/Plat/Enpp4/Plaur/Foxa2/Plau/Tspan8	7
GO:0010721	BP	negative regulation of cell development	18/735	323/28891	0.0557276	2.19051	3.47637	0.00171095	0.0176568	0.0127004	Sorl1/Npr2/Zbtb46/Trim46/Nr1d1/Ihh/Mt3/Sema4a/Tmem176a/Jak3/Tmem176b/Ptprs/Socs1/Cd24a/Fgfr3/Cdh1/Dab1/Rara	18
GO:0007567	BP	parturition	3/735	10/28891	0.3	11.7922	5.5149	0.00172155	0.0176568	0.0127004	Hpgd/Oxtr/Rxfp1	3
GO:0014016	BP	neuroblast differentiation	3/735	10/28891	0.3	11.7922	5.5149	0.00172155	0.0176568	0.0127004	Bche/Nfix/Notch3	3
GO:0019336	BP	phenol-containing compound catabolic process	3/735	10/28891	0.3	11.7922	5.5149	0.00172155	0.0176568	0.0127004	Dbh/Dio3/Dio2	3
GO:0042439	BP	ethanolamine-containing compound metabolic process	3/735	10/28891	0.3	11.7922	5.5149	0.00172155	0.0176568	0.0127004	Dbh/Naaa/Napepld	3
GO:0009308	BP	amine metabolic process	10/735	129/28891	0.0775194	3.04709	3.76491	0.00174015	0.0177728	0.0127838	Srm/Dbh/Naaa/Hnmt/Napepld/Ly6e/Aldh2/Aoc2/Sult1d1/Sat1	10
GO:0032414	BP	positive regulation of ion transmembrane transporter activity	10/735	129/28891	0.0775194	3.04709	3.76491	0.00174015	0.0177728	0.0127838	Gper1/Cacnb4/Asph/Gal/Gstm7/Atp1b1/Abcb1a/Clcn2/Actn2/Vmp1	10
GO:0008361	BP	regulation of cell size	14/735	222/28891	0.0630631	2.47885	3.57377	0.00175147	0.0178079	0.012809	Slc12a3/Aqp11/Atp2b2/Deptor/Mgll/Trim46/Tsc1/Mt3/Sema4a/Pak1/Ptprs/Slc12a4/Cdh1/Tnfrsf12a	14
GO:0035265	BP	organ growth	14/735	222/28891	0.0630631	2.47885	3.57377	0.00175147	0.0178079	0.012809	Npr2/Agt/G6pdx/2810429I04Rik/Wwc1/Enpp1/Pak1/Mapk11/Ly6e/Rgs2/Zmpste24/Dll1/Hamp/Rara	14
GO:0006650	BP	glycerophospholipid metabolic process	16/735	272/28891	0.0588235	2.3122	3.5131	0.00175452	0.0178079	0.012809	Fabp5/Pip5k1b/Pla2g10/Mfsd2a/Them5/Alox15/Naaa/Lrat/Gpld1/Ttc7/Napepld/Plcd1/Sh3yl1/Socs1/Sacm1l/Lcat	16
GO:0032674	BP	regulation of interleukin-5 production	4/735	21/28891	0.190476	7.48714	4.80476	0.00176094	0.0178359	0.0128292	Tnfrsf21/Il17ra/Il17rb/Rara	4
GO:0016055	BP	Wnt signaling pathway	23/735	460/28891	0.05	1.96537	3.37218	0.00179202	0.0181131	0.0130286	Tle1/Mitf/Atp6v1c2/Tle2/Lgr5/Apcdd1/Wnt4/Fermt1/Lgr6/Trabd2b/Sfrp2/Mir135a-2/Eda/Enpp1/Mllt3/Tgfb1i1/Celsr2/Ccdc88c/Ccnd1/Sox4/Fgfr3/Nle1/Cdh1	23
GO:0051098	BP	regulation of binding	21/735	405/28891	0.0518519	2.03817	3.39946	0.00180153	0.0181717	0.0130707	Gper1/Sorl1/Per2/Ckmt1/Large1/Psen2/Add2/Msx1/Crtac1/Lif/Ripor2/Ephb6/Twist2/Traf3ip1/Plaur/Dtx3l/Zmpste24/Rap1gap/Hip1r/Rara/Csf3	21
GO:0006637	BP	acyl-CoA metabolic process	8/735	88/28891	0.0909091	3.57341	3.90628	0.00181497	0.0181942	0.0130869	Acot7/Dgat2/Ces1d/Pdk2/Them5/Hmgcs2/Pdk3/Acot1	8
GO:0019229	BP	regulation of vasoconstriction	8/735	88/28891	0.0909091	3.57341	3.90628	0.00181497	0.0181942	0.0130869	Arhgap42/Mgll/Per2/Dbh/Atp1a2/Ptgs2/Oxtr/Adra2a	8
GO:0035383	BP	thioester metabolic process	8/735	88/28891	0.0909091	3.57341	3.90628	0.00181497	0.0181942	0.0130869	Acot7/Dgat2/Ces1d/Pdk2/Them5/Hmgcs2/Pdk3/Acot1	8
GO:0006638	BP	neutral lipid metabolic process	11/735	152/28891	0.0723684	2.84462	3.68405	0.00181867	0.0181942	0.0130869	Mttp/Sorl1/Dgat2/Mgll/Ces1d/Cpt1a/Gpx1/Mfsd2a/Thrsp/Gpld1/Abhd2	11
GO:0009743	BP	response to carbohydrate	14/735	223/28891	0.0627803	2.46773	3.55495	0.00182628	0.0182329	0.0131147	Gper1/Gpx1/Nr1d1/Guca2b/C1qtnf12/Adcy5/Gpld1/Prkce/Sox4/Adra2a/Pdk3/Foxa2/Prlh/Irs2	14
GO:1901184	BP	regulation of ERBB signaling pathway	7/735	69/28891	0.101449	3.98772	4.01452	0.00184365	0.0183688	0.0132125	Gper1/Agt/Psen2/Agr2/Cadm1/Plaur/Hip1r	7
GO:0009306	BP	protein secretion	22/735	434/28891	0.0506912	1.99255	3.36614	0.00188279	0.0187205	0.0134655	Mttp/Gper1/Hadh/Olfm2/Per2/Cpt1a/Nr1d1/C1qtnf12/Snord32a/Inhbb/Adcy5/Gpld1/Pfkm/Bloc1s3/Prkce/Sox4/Adra2a/Foxa2/Rab3d/Myo18a/Irs2/Snord35a	22
GO:0198738	BP	cell-cell signaling by wnt	23/735	462/28891	0.0497835	1.95687	3.34983	0.00189367	0.0187905	0.0135158	Tle1/Mitf/Atp6v1c2/Tle2/Lgr5/Apcdd1/Wnt4/Fermt1/Lgr6/Trabd2b/Sfrp2/Mir135a-2/Eda/Enpp1/Mllt3/Tgfb1i1/Celsr2/Ccdc88c/Ccnd1/Sox4/Fgfr3/Nle1/Cdh1	23
GO:0001678	BP	intracellular glucose homeostasis	12/735	176/28891	0.0681818	2.68006	3.61208	0.00190873	0.0188891	0.0135868	Gper1/Gpx1/Nr1d1/C1qtnf12/Adcy5/Gpld1/Prkce/Sox4/Adra2a/Pdk3/Foxa2/Ngfr	12
GO:1903037	BP	regulation of leukocyte cell-cell adhesion	21/735	407/28891	0.0515971	2.02815	3.37509	0.00191135	0.0188891	0.0135868	Gcnt1/Dpp4/Il20rb/Tnfrsf21/Stat5a/Ihh/Arg2/Sftpd/Ripor2/Ephb6/Kitl/Jak3/Pnp/Sox4/Socs1/Cd24a/Zmiz1/Lrrc32/H2-Q4/Gnrh1/Rara	21
GO:1903038	BP	negative regulation of leukocyte cell-cell adhesion	11/735	153/28891	0.0718954	2.82603	3.65895	0.00191565	0.0188933	0.0135898	Il20rb/Tnfrsf21/Ihh/Arg2/Sftpd/Ripor2/Jak3/Socs1/Cd24a/Lrrc32/Gnrh1	11
GO:0035592	BP	establishment of protein localization to extracellular region	22/735	435/28891	0.0505747	1.98796	3.35453	0.00193704	0.0190657	0.0137138	Mttp/Gper1/Hadh/Olfm2/Per2/Cpt1a/Nr1d1/C1qtnf12/Snord32a/Inhbb/Adcy5/Gpld1/Pfkm/Bloc1s3/Prkce/Sox4/Adra2a/Foxa2/Rab3d/Myo18a/Irs2/Snord35a	22
GO:0022409	BP	positive regulation of cell-cell adhesion	19/735	354/28891	0.0536723	2.10972	3.39425	0.00198206	0.0194091	0.0139608	Gcnt1/Dpp4/Kif26b/Stat5a/Ihh/Alox15/Ephb6/Kitl/Jak3/Plaur/Pnp/Sox4/Socs1/Cd24a/Zmiz1/H2-Q4/Cdh1/Rap1gap/Rara	19
GO:0033673	BP	negative regulation of kinase activity	14/735	225/28891	0.0622222	2.4458	3.51761	0.00198385	0.0194091	0.0139608	Ptpn5/Sorl1/Deptor/Agt/Psen2/Sfrp2/Smpd1/Slc8a1/Rgs2/Foxa2/Pcp4/Gadd45g/Spry4/Irs2	14
GO:2000241	BP	regulation of reproductive process	14/735	225/28891	0.0622222	2.4458	3.51761	0.00198385	0.0194091	0.0139608	Npr2/Pla2g10/Hpgds/Ovgp1/Mapk15/Wnt4/Plat/Msx1/Lif/Inhbb/Itgb3/Oxtr/Gnrh1/Spink1	14
GO:0044848	BP	biological phase	6/735	52/28891	0.115385	4.53548	4.1228	0.0019994	0.0195222	0.0140421	Nfix/Gal/Psen2/Topaz1/Fermt1/Ptgs2	6
GO:0006821	BP	chloride transport	9/735	110/28891	0.0818182	3.21607	3.76234	0.00201297	0.0195375	0.0140531	Slc12a3/Ano2/Clcn5/Clic6/Ano5/Abcb1a/Clcn2/Pcyox1/Slc12a4	9
GO:0072163	BP	mesonephric epithelium development	9/735	110/28891	0.0818182	3.21607	3.76234	0.00201297	0.0195375	0.0140531	Adamts16/Agt/Kif26b/Crlf1/Wnt4/Arg2/Rara/Tmem59l/Lama5	9
GO:0072164	BP	mesonephric tubule development	9/735	110/28891	0.0818182	3.21607	3.76234	0.00201297	0.0195375	0.0140531	Adamts16/Agt/Kif26b/Crlf1/Wnt4/Arg2/Rara/Tmem59l/Lama5	9
GO:0090075	BP	relaxation of muscle	5/735	36/28891	0.138889	5.45937	4.3256	0.00206198	0.0199545	0.0143531	Atp1b1/Prkg1/Slc8a1/Rgs2/Gucy1a1	5
GO:0018958	BP	phenol-containing compound metabolic process	10/735	132/28891	0.0757576	2.97784	3.67979	0.00206411	0.0199545	0.0143531	Atp2b2/Slc5a5/Dbh/Ctsb/Dio3/Ly6e/Aldh2/Aoc2/Dio2/Sult1d1	10
GO:1900076	BP	regulation of cellular response to insulin stimulus	8/735	90/28891	0.0888889	3.494	3.82865	0.00209427	0.0200345	0.0144106	Sorl1/Agt/C1qtnf12/Gpld1/Enpp1/Pak1/Socs1/Mir143	8
GO:0007204	BP	positive regulation of cytosolic calcium ion concentration	13/735	202/28891	0.0643564	2.52969	3.52495	0.00210795	0.0200345	0.0144106	Gper1/Asph/Agt/Adcy5/Ackr3/Oxtr/Jak3/Slc8a1/Cacna1g/Ackr2/Cd24a/Cd52/Trpv4	13
GO:0043270	BP	positive regulation of monoatomic ion transport	16/735	277/28891	0.0577617	2.27047	3.43278	0.00210866	0.0200345	0.0144106	Gper1/Cacnb4/Asph/Atp2b2/Gal/Gstm7/Atp1b1/Abcb1a/Clcn2/Ramp3/G6pdx/Lcn2/Jak3/Scn5a/Actn2/Vmp1	16
GO:0032634	BP	interleukin-5 production	4/735	22/28891	0.181818	7.14682	4.65991	0.00210933	0.0200345	0.0144106	Tnfrsf21/Il17ra/Il17rb/Rara	4
GO:0032693	BP	negative regulation of interleukin-10 production	4/735	22/28891	0.181818	7.14682	4.65991	0.00210933	0.0200345	0.0144106	Trib2/Tnfrsf21/Jak3/Dll1	4
GO:0043101	BP	purine-containing compound salvage	4/735	22/28891	0.181818	7.14682	4.65991	0.00210933	0.0200345	0.0144106	Gmpr/Pnp/Pgm2/Ampd3	4
GO:0044851	BP	hair cycle phase	4/735	22/28891	0.181818	7.14682	4.65991	0.00210933	0.0200345	0.0144106	Gal/Psen2/Fermt1/Ptgs2	4
GO:0045056	BP	transcytosis	4/735	22/28891	0.181818	7.14682	4.65991	0.00210933	0.0200345	0.0144106	Mfsd2a/Pigr/Rab17/Lrp2	4
GO:0046519	BP	sphingoid metabolic process	4/735	22/28891	0.181818	7.14682	4.65991	0.00210933	0.0200345	0.0144106	Sptlc3/Naaa/Asah1/Asah2	4
GO:0055013	BP	cardiac muscle cell development	9/735	111/28891	0.0810811	3.18709	3.73006	0.00214229	0.020308	0.0146074	Agt/Large1/G6pdx/Pak1/Slc8a1/Rgs2/Zmpste24/Hamp/Actn2	9
GO:0042129	BP	regulation of T cell proliferation	14/735	227/28891	0.061674	2.42425	3.48067	0.00215253	0.0203656	0.0146488	Il20rb/Tnfrsf21/Stat5a/Ihh/Arg2/Sftpd/Ripor2/Kitl/Jak3/Pnp/Cd24a/Lrrc32/H2-Q4/Gnrh1	14
GO:0032371	BP	regulation of sterol transport	7/735	71/28891	0.0985915	3.87539	3.91932	0.00217573	0.0205056	0.0147495	Ces1d/Pla2g10/Ces1e/Cyp8b1/Abca7/Scp2/Acat2	7
GO:0032374	BP	regulation of cholesterol transport	7/735	71/28891	0.0985915	3.87539	3.91932	0.00217573	0.0205056	0.0147495	Ces1d/Pla2g10/Ces1e/Cyp8b1/Abca7/Scp2/Acat2	7
GO:0007292	BP	female gamete generation	12/735	179/28891	0.0670391	2.63514	3.54553	0.00219783	0.0206658	0.0148648	Npr2/Hexb/Agt/Lgr5/Mcm8/Ihh/Wnt4/Rec8/Inhbb/Marf1/Zmiz1/Nos3	12
GO:1903169	BP	regulation of calcium ion transmembrane transport	13/735	203/28891	0.0640394	2.51723	3.50494	0.0022012	0.0206658	0.0148648	Gper1/Cacnb4/Asph/Gstm7/Atp1b1/Psen2/Ramp3/G6pdx/Atp1a2/Itgb3/Slc8a1/Prkce/Vmp1	13
GO:0006687	BP	glycosphingolipid metabolic process	6/735	53/28891	0.113208	4.4499	4.06157	0.00220694	0.02068	0.014875	Cln6/Neu2/St6galnac3/Hexb/B4galt5/Gal3st1	6
GO:0071277	BP	cellular response to calcium ion	8/735	91/28891	0.0879121	3.4556	3.79066	0.00224604	0.021006	0.0151094	Asph/Syt6/Alox15/Syt13/Syt2/Gpld1/Smpd1/Scn5a	8
GO:0008344	BP	adult locomotory behavior	9/735	112/28891	0.0803571	3.15864	3.69813	0.00227813	0.0212654	0.015296	Cacnb4/Tsc1/Atp1a2/Enpp1/Cnp/Foxa2/Zmpste24/Dab1/Mir23a	9
GO:0071692	BP	protein localization to extracellular region	22/735	441/28891	0.0498866	1.96092	3.28546	0.0022912	0.0213466	0.0153544	Mttp/Gper1/Hadh/Olfm2/Per2/Cpt1a/Nr1d1/C1qtnf12/Snord32a/Inhbb/Adcy5/Gpld1/Pfkm/Bloc1s3/Prkce/Sox4/Adra2a/Foxa2/Rab3d/Myo18a/Irs2/Snord35a	22
GO:0045807	BP	positive regulation of endocytosis	13/735	204/28891	0.0637255	2.50489	3.48505	0.00229781	0.0213674	0.0153694	Ptpn5/Mertk/Sftpd/Smpd1/Lbp/Abca7/Lrp2/Dll1/Myo18a/Rap1gap/Hip1r/Hamp/Fcer1g	13
GO:0019372	BP	lipoxygenase pathway	3/735	11/28891	0.272727	10.7202	5.20962	0.00232255	0.0213938	0.0153883	Gpx1/Alox15/Alox12e	3
GO:0035336	BP	long-chain fatty-acyl-CoA metabolic process	3/735	11/28891	0.272727	10.7202	5.20962	0.00232255	0.0213938	0.0153883	Acot7/Dgat2/Them5	3
GO:0048149	BP	behavioral response to ethanol	3/735	11/28891	0.272727	10.7202	5.20962	0.00232255	0.0213938	0.0153883	Dbh/Adh1/Aldh2	3
GO:0060385	BP	axonogenesis involved in innervation	3/735	11/28891	0.272727	10.7202	5.20962	0.00232255	0.0213938	0.0153883	Npr2/Fgfr3/Nptx1	3
GO:1904383	BP	response to sodium phosphate	3/735	11/28891	0.272727	10.7202	5.20962	0.00232255	0.0213938	0.0153883	Alpl/Enpp1/Fgfr3	3
GO:0007179	BP	transforming growth factor beta receptor signaling pathway	13/735	205/28891	0.0634146	2.49267	3.46527	0.00239787	0.0220459	0.0158575	Hpgd/Lrg1/Pbld1/Fermt1/Htra1/Tgfb1i1/Glg1/Adamtsl2/Nrep/Zmiz1/Lrrc32/Mir143/Mir145a	13
GO:0098656	BP	monoatomic anion transmembrane transport	8/735	92/28891	0.0869565	3.41804	3.75319	0.0024063	0.0220819	0.0158833	Slc12a3/Ano2/Slc5a5/Ano5/Abcb1a/Clcn2/Pcyox1/Slc12a4	8
GO:0001823	BP	mesonephros development	9/735	113/28891	0.079646	3.13068	3.66657	0.00242072	0.022131	0.0159187	Adamts16/Agt/Kif26b/Crlf1/Wnt4/Arg2/Rara/Tmem59l/Lama5	9
GO:0043255	BP	regulation of carbohydrate biosynthetic process	9/735	113/28891	0.079646	3.13068	3.66657	0.00242072	0.022131	0.0159187	Gper1/Dgat2/Pdk2/C1qtnf12/Obp2a/Cyp2j6/Enpp1/Plcd1/Irs2	9
GO:0035264	BP	multicellular organism growth	14/735	230/28891	0.0608696	2.39263	3.42599	0.00242764	0.0221358	0.0159221	Nfix/Npr2/Agt/Stat5a/Guca2b/Large1/Mfsd2a/Ihh/G6pdx/Dio3/Enpp1/Zmpste24/Prlh/Rara	14
GO:0048066	BP	developmental pigmentation	6/735	54/28891	0.111111	4.3675	4.00185	0.00243031	0.0221358	0.0159221	Mitf/Ihh/Enpp1/Kitl/Bloc1s3/Grk3	6
GO:0071333	BP	cellular response to glucose stimulus	11/735	158/28891	0.0696203	2.7366	3.53646	0.0024657	0.0224163	0.0161239	Gper1/Gpx1/Nr1d1/C1qtnf12/Adcy5/Gpld1/Prkce/Sox4/Adra2a/Pdk3/Foxa2	11
GO:0031998	BP	regulation of fatty acid beta-oxidation	4/735	23/28891	0.173913	6.83608	4.52386	0.00250251	0.0227086	0.0163341	Cpt1a/Mfsd2a/Obp2a/Irs2	4
GO:0043542	BP	endothelial cell migration	14/735	231/28891	0.0606061	2.38227	3.40795	0.00252555	0.0228752	0.0164539	Dpp4/Agt/Gpx1/Stat5a/Lcn2/Sema4a/Ptgs2/Loxl2/Itgb3/Gpld1/Vstm4/Clec14a/Nos3/Emc10	14
GO:0045861	BP	negative regulation of proteolysis	19/735	362/28891	0.0524862	2.0631	3.28865	0.00254219	0.0229833	0.0165317	Aqp11/Sorl1/Arl6ip1/Dhcr24/Gpx1/Psen2/Plat/Serpina3n/Sfrp2/Ptgs2/Timp4/Glg1/Plaur/Nle1/Prkcg/Cdh1/Plau/Spink1/Gapdh	19
GO:0032411	BP	positive regulation of transporter activity	10/735	136/28891	0.0735294	2.89026	3.56998	0.00256985	0.0231476	0.0166499	Gper1/Cacnb4/Asph/Gal/Gstm7/Atp1b1/Abcb1a/Clcn2/Actn2/Vmp1	10
GO:0046467	BP	membrane lipid biosynthetic process	10/735	136/28891	0.0735294	2.89026	3.56998	0.00256985	0.0231476	0.0166499	St6galnac3/Sgms2/Sccpdh/Cers3/Sptlc3/Smpd1/Asah1/B4galt5/Gal3st1/Asah2	10
GO:0043583	BP	ear development	15/735	257/28891	0.0583658	2.29421	3.36715	0.00259258	0.0233093	0.0167662	Nfix/Atp2b2/Lgr5/Cxcl14/Whrn/Ttc39c/Msx1/Rdh10/Enpp1/Prrx2/Ripor2/Fgfr3/Dll1/Cdh1/Cys1	15
GO:0071241	BP	cellular response to inorganic substance	15/735	258/28891	0.0581395	2.28532	3.35057	0.00268985	0.0241394	0.0173632	Slc12a3/Asph/Syt6/Alox15/Syt13/Mt3/Syt2/Mt1/Gpld1/Smpd1/Foxa2/Mt2/Scn5a/Cdh1/Nptx1	15
GO:0006090	BP	pyruvate metabolic process	10/735	137/28891	0.0729927	2.86916	3.54315	0.00271062	0.0242736	0.0174598	Pdk2/Pcx/Gale/Ier3/Pfkm/Enpp1/Pdk3/Slc4a4/Ldhb/Gapdh	10
GO:0071331	BP	cellular response to hexose stimulus	11/735	160/28891	0.06875	2.70239	3.4888	0.00271868	0.0242736	0.0174598	Gper1/Gpx1/Nr1d1/C1qtnf12/Adcy5/Gpld1/Prkce/Sox4/Adra2a/Pdk3/Foxa2	11
GO:0007259	BP	receptor signaling pathway via JAK-STAT	13/735	208/28891	0.0625	2.45672	3.40664	0.00271972	0.0242736	0.0174598	Il20/Agt/Stat5a/Crlf1/Lif/Traf3ip1/Jak3/Bcl3/Socs1/Fgfr3/Ctf1/Dab1/Hamp	13
GO:0006112	BP	energy reserve metabolic process	8/735	94/28891	0.0851064	3.34532	3.6798	0.00275361	0.024353	0.0175169	Per2/Nr1d1/Mt3/Pfkm/Enpp1/Pgm2/Prlh/Irs2	8
GO:0006664	BP	glycolipid metabolic process	8/735	94/28891	0.0851064	3.34532	3.6798	0.00275361	0.024353	0.0175169	Cln6/Neu2/St6galnac3/Sccpdh/Hexb/Gpld1/B4galt5/Gal3st1	8
GO:0048708	BP	astrocyte differentiation	8/735	94/28891	0.0851064	3.34532	3.6798	0.00275361	0.024353	0.0175169	Nfix/Agt/Nr1d1/Large1/Lif/Fgfr3/Dll1/Dab1	8
GO:0010761	BP	fibroblast migration	7/735	74/28891	0.0945946	3.71828	3.78283	0.0027582	0.024353	0.0175169	Itgb3/Pak1/Adipor2/Slc8a1/Prkce/Akap12/Has1	7
GO:0010951	BP	negative regulation of endopeptidase activity	12/735	184/28891	0.0652174	2.56353	3.43759	0.00275854	0.024353	0.0175169	Sorl1/Arl6ip1/Dhcr24/Gpx1/Serpina3n/Sfrp2/Ptgs2/Timp4/Plaur/Nle1/Spink1/Gapdh	12
GO:0055088	BP	lipid homeostasis	12/735	184/28891	0.0652174	2.56353	3.43759	0.00275854	0.024353	0.0175169	Mttp/Dgat2/Ces1d/Gramd1b/Pla2g10/Ephx2/Nr1d1/Ces1e/Cyp39a1/Cd24a/Lcat/Tlcd1	12
GO:0034767	BP	positive regulation of monoatomic ion transmembrane transport	13/735	209/28891	0.062201	2.44496	3.38733	0.00283453	0.0249787	0.0179669	Gper1/Cacnb4/Asph/Gal/Gstm7/Atp1b1/Abcb1a/Clcn2/Ramp3/G6pdx/Lcn2/Actn2/Vmp1	13
GO:0071326	BP	cellular response to monosaccharide stimulus	11/735	161/28891	0.068323	2.6856	3.46524	0.0028528	0.0250943	0.0180501	Gper1/Gpx1/Nr1d1/C1qtnf12/Adcy5/Gpld1/Prkce/Sox4/Adra2a/Pdk3/Foxa2	11
GO:0051348	BP	negative regulation of transferase activity	15/735	260/28891	0.0576923	2.26774	3.31765	0.00289344	0.0253856	0.0182597	Ptpn5/Sorl1/Deptor/Agt/Psen2/Sfrp2/Smpd1/Slc8a1/Rgs2/Foxa2/Dtx3l/Pcp4/Gadd45g/Spry4/Irs2	15
GO:0050670	BP	regulation of lymphocyte proliferation	16/735	286/28891	0.0559441	2.19902	3.29246	0.00289631	0.0253856	0.0182597	Il20rb/Gal/Tnfrsf21/Stat5a/Ihh/Arg2/Sftpd/Ripor2/Kitl/Jak3/Pnp/Cd24a/Lrrc32/H2-Q4/Gnrh1/Irs2	16
GO:0003044	BP	regulation of systemic arterial blood pressure mediated by a chemical signal	6/735	56/28891	0.107143	4.21152	3.88666	0.0029275	0.0253866	0.0182603	Agt/Enpep/G6pdx/Oxtr/Hsd11b2/Nos3	6
GO:0051954	BP	positive regulation of amine transport	6/735	56/28891	0.107143	4.21152	3.88666	0.0029275	0.0253866	0.0182603	Arl6ip1/Agt/Oxtr/Slc38a1/Plcd1/Pcp4	6
GO:0045913	BP	positive regulation of carbohydrate metabolic process	8/735	95/28891	0.0842105	3.3101	3.64384	0.00294131	0.0253866	0.0182603	Gper1/Dgat2/Cyp2j6/Gpld1/Prkce/Plcd1/Slc4a4/Irs2	8
GO:0061053	BP	somite development	8/735	95/28891	0.0842105	3.3101	3.64384	0.00294131	0.0253866	0.0182603	Psen2/Ihh/Wnt4/Sfrp2/Foxa2/Nle1/Aldh1a2/Dll1	8
GO:1903509	BP	liposaccharide metabolic process	8/735	95/28891	0.0842105	3.3101	3.64384	0.00294131	0.0253866	0.0182603	Cln6/Neu2/St6galnac3/Sccpdh/Hexb/Gpld1/B4galt5/Gal3st1	8
GO:0006063	BP	uronic acid metabolic process	4/735	24/28891	0.166667	6.55125	4.39569	0.00294322	0.0253866	0.0182603	Sord/Ugt1a7c/Prkce/Dcxr	4
GO:0019585	BP	glucuronate metabolic process	4/735	24/28891	0.166667	6.55125	4.39569	0.00294322	0.0253866	0.0182603	Sord/Ugt1a7c/Prkce/Dcxr	4
GO:0033033	BP	negative regulation of myeloid cell apoptotic process	4/735	24/28891	0.166667	6.55125	4.39569	0.00294322	0.0253866	0.0182603	St6gal1/Stat5a/Kitl/Fcer1g	4
GO:0033630	BP	positive regulation of cell adhesion mediated by integrin	4/735	24/28891	0.166667	6.55125	4.39569	0.00294322	0.0253866	0.0182603	Fermt1/Lif/Itgb3/Cd24a	4
GO:0070663	BP	regulation of leukocyte proliferation	17/735	313/28891	0.0543131	2.13491	3.26175	0.00295392	0.0254258	0.0182885	Il20rb/Gal/St6gal1/Tnfrsf21/Stat5a/Ihh/Arg2/Sftpd/Ripor2/Kitl/Jak3/Pnp/Cd24a/Lrrc32/H2-Q4/Gnrh1/Irs2	17
GO:0045940	BP	positive regulation of steroid metabolic process	5/735	39/28891	0.128205	5.03942	4.07845	0.00295818	0.0254258	0.0182885	Ces1d/Nr1d1/Ces1e/Wnt4/Scp2	5
GO:0010634	BP	positive regulation of epithelial cell migration	11/735	162/28891	0.0679012	2.66903	3.44185	0.00299219	0.0256278	0.0184339	Agt/Stat5a/Lcn2/Hyal1/Ptgs2/Itgb3/Gpld1/Prkce/Nos3/Emc10/Irs2	11
GO:0050953	BP	sensory perception of light stimulus	11/735	162/28891	0.0679012	2.66903	3.44185	0.00299219	0.0256278	0.0184339	Cln6/Cacnb4/Rdh12/Olfm2/Rdh11/Whrn/Lrat/Rdh10/Pdcl/Ppef2/Crybb3	11
GO:0090092	BP	regulation of transmembrane receptor protein serine/threonine kinase signaling pathway	15/735	261/28891	0.0574713	2.25905	3.3013	0.0029999	0.0256489	0.018449	Sorl1/Tmprss6/Chrd/Lrg1/Pbld1/Fermt1/Msx1/Sfrp2/Htra1/Tgfb1i1/Glg1/Chrdl2/Adamtsl2/Nrep/Lrp2	15
GO:0032000	BP	positive regulation of fatty acid beta-oxidation	3/735	12/28891	0.25	9.82687	4.94127	0.00303849	0.0257087	0.018492	Cpt1a/Obp2a/Irs2	3
GO:0032959	BP	inositol trisphosphate biosynthetic process	3/735	12/28891	0.25	9.82687	4.94127	0.00303849	0.0257087	0.018492	Gper1/Plcd1/Scp2	3
GO:0051121	BP	hepoxilin metabolic process	3/735	12/28891	0.25	9.82687	4.94127	0.00303849	0.0257087	0.018492	Gstm7/Alox15/Alox12e	3
GO:0051122	BP	hepoxilin biosynthetic process	3/735	12/28891	0.25	9.82687	4.94127	0.00303849	0.0257087	0.018492	Gstm7/Alox15/Alox12e	3
GO:0060433	BP	bronchus development	3/735	12/28891	0.25	9.82687	4.94127	0.00303849	0.0257087	0.018492	Agr2/Adamtsl2/Spdef	3
GO:0070472	BP	regulation of uterine smooth muscle contraction	3/735	12/28891	0.25	9.82687	4.94127	0.00303849	0.0257087	0.018492	Gper1/Oxtr/Adra2a	3
GO:0007589	BP	body fluid secretion	9/735	117/28891	0.0769231	3.02365	3.54373	0.00306345	0.025875	0.0186117	Atp2b2/Stat5a/Guca2b/Cdo1/Agr2/Enpp1/Celsr2/Prkce/Ccnd1	9
GO:0034329	BP	cell junction assembly	23/735	481/28891	0.047817	1.87957	3.14296	0.00313002	0.0263749	0.0189712	Cldn8/Agt/Cldn3/Large1/Add2/Tsc1/Wnt4/Sema4a/Itgb3/Pof1b/Flrt1/Oxtr/Cadm1/Rab17/Ptprs/Nrg2/Npas4/Cdh1/Trpv4/Itga5/Actn2/Vmp1/Nptx1	23
GO:0051147	BP	regulation of muscle cell differentiation	11/735	163/28891	0.0674847	2.65265	3.41865	0.00313701	0.0263749	0.0189712	Gper1/Cth/Pdcd4/Neu2/Olfm2/G6pdx/Msx1/Pak1/Rgs2/Dll1/Hamp	11
GO:0050810	BP	regulation of steroid biosynthetic process	8/735	96/28891	0.0833333	3.27562	3.60836	0.00313884	0.0263749	0.0189712	Ces1d/Aqp8/Nr1d1/Ces1e/Clcn2/Wnt4/Asah1/Scp2	8
GO:0045637	BP	regulation of myeloid cell differentiation	14/735	237/28891	0.0590717	2.32196	3.30166	0.00318358	0.0267049	0.0192086	Mitf/Il20/Zbtb46/Stat5a/Thpo/Lif/Itgb3/Fam210b/Twist2/Kitl/Fgfr3/Dll1/Rara/Csf3	14
GO:0032350	BP	regulation of hormone metabolic process	6/735	57/28891	0.105263	4.13763	3.83106	0.00320283	0.0267286	0.0192256	Gal/Rdh1/Clcn2/Wnt4/Rdh10/Zmpste24	6
GO:0045777	BP	positive regulation of blood pressure	6/735	57/28891	0.105263	4.13763	3.83106	0.00320283	0.0267286	0.0192256	Agt/Manf/Ephx2/G6pdx/Oxtr/Hsd11b2	6
GO:0051955	BP	regulation of amino acid transport	6/735	57/28891	0.105263	4.13763	3.83106	0.00320283	0.0267286	0.0192256	Arl6ip1/Agt/Per2/Arg2/Slc38a1/Rgs2	6
GO:0046686	BP	response to cadmium ion	5/735	40/28891	0.125	4.91344	4.00166	0.00331111	0.0275381	0.0198079	Sord/Mt3/Mt1/Foxa2/Mt2	5
GO:0071634	BP	regulation of transforming growth factor beta production	5/735	40/28891	0.125	4.91344	4.00166	0.00331111	0.0275381	0.0198079	Agt/Fermt1/Ptgs2/Cd24a/Lrrc32	5
GO:0044344	BP	cellular response to fibroblast growth factor stimulus	8/735	97/28891	0.0824742	3.24185	3.57334	0.00334652	0.0277852	0.0199856	Chrd/Wnt4/Hyal1/Enpp1/Flrt1/Ngfr/Fgfr3/Spry4	8
GO:0043491	BP	phosphatidylinositol 3-kinase/protein kinase B signal transduction	17/735	317/28891	0.0536278	2.10797	3.20483	0.00335987	0.0278487	0.0200313	Gper1/Agt/Gpx1/Pik3ap1/Thpo/Ramp3/C1qtnf12/Mertk/F3/Nts/Dag1/Ngfr/Lrp2/Mir143/Rara/Csf3/Irs2	17
GO:0050731	BP	positive regulation of peptidyl-tyrosine phosphorylation	12/735	189/28891	0.0634921	2.49571	3.33315	0.00343023	0.0282722	0.020336	Agt/Crlf1/Thbs4/Lif/Itgb3/Kitl/Adra2a/Cd24a/Fgfr3/Ctf1/Itga5/Csf3	12
GO:0035282	BP	segmentation	9/735	119/28891	0.0756303	2.97283	3.48426	0.00343162	0.0282722	0.020336	Chrd/Psen2/Sfrp2/Mllt3/Foxa2/Nle1/Aldh1a2/Dll1/Lama5	9
GO:0070374	BP	positive regulation of ERK1 and ERK2 cascade	14/735	239/28891	0.0585774	2.30253	3.26694	0.00343181	0.0282722	0.020336	Gper1/Thpo/Alox15/Ramp3/Mt3/Itgb3/Ackr3/Tnfaip8l3/Abca7/Fgfr3/Hcrtr1/Trpv4/Rara/Akap12	14
GO:0046697	BP	decidualization	4/735	25/28891	0.16	6.2892	4.27463	0.00343413	0.0282722	0.020336	Ctsb/Lif/Ptgs2/Cdh1	4
GO:0030879	BP	mammary gland development	11/735	165/28891	0.0666667	2.6205	3.37276	0.00344353	0.0283018	0.0203573	Atp2b2/Gpx1/Stat5a/Cdo1/Etv5/Irf6/Wnt4/Msx1/Ccnd1/Rxfp1/Irs2	11
GO:0042246	BP	tissue regeneration	7/735	77/28891	0.0909091	3.57341	3.65329	0.00345334	0.0283348	0.020381	Nfix/Snhg15/Gpx1/Large1/Lgr6/Eppk1/Plau	7
GO:0060428	BP	lung epithelium development	6/735	58/28891	0.103448	4.06629	3.77672	0.00349701	0.028645	0.0206041	Agr2/Adamtsl2/Rbbp9/Foxa2/Fgfr3/Spdef	6
GO:0055123	BP	digestive system development	10/735	142/28891	0.0704225	2.76813	3.41255	0.00350975	0.0287011	0.0206445	Npr2/Ihh/Agr2/Sfrp2/C1galt1/Fgfr3/Aldh1a2/Cdh1/Hip1r/Spdef	10
GO:0051235	BP	maintenance of location	19/735	373/28891	0.0509383	2.00226	3.14779	0.00352422	0.0287713	0.0206949	Gper1/Asph/Sorl1/Itpr2/Hexb/Dgat2/Ces1d/Gstm7/Pla2g10/Chrd/Stat5a/Ces1e/Mt3/Itgb3/Enpp1/Slc8a1/Prkce/Plin3/Plcd1	19
GO:0045685	BP	regulation of glial cell differentiation	8/735	98/28891	0.0816327	3.20877	3.53877	0.0035647	0.0290422	0.0208898	Tnfrsf21/Nr1d1/Clcn2/Lif/Dag1/Fgfr3/Dab1/Mir23a	8
GO:1901653	BP	cellular response to peptide	18/735	346/28891	0.0520231	2.0449	3.15921	0.0035693	0.0290422	0.0208898	Gper1/Sorl1/Npr2/Agt/Pdk2/Stat5a/C1qtnf12/Obp2a/Inhbb/Gpld1/Enpp1/Pak1/Jak3/Ngfr/Socs1/Mir143/Actn2/Irs2	18
GO:0008637	BP	apoptotic mitochondrial changes	9/735	120/28891	0.075	2.94806	3.455	0.00362829	0.0294679	0.021196	Gper1/Gpx1/Ier3/Plaur/Pnp/Cd24a/Hip1r/Tmem14a/Nptx1	9
GO:0010563	BP	negative regulation of phosphorus metabolic process	21/735	430/28891	0.0488372	1.91967	3.10436	0.00363973	0.0294679	0.021196	Ptpn5/Sorl1/Deptor/Agt/Psen2/Igfbp3/Sfrp2/Enpp1/Smpd1/Traf3ip1/Cadm1/Slc8a1/Rgs2/Foxa2/Socs1/Ppef2/Pcp4/Gadd45g/Spry4/Spink1/Irs2	21
GO:0045936	BP	negative regulation of phosphate metabolic process	21/735	430/28891	0.0488372	1.91967	3.10436	0.00363973	0.0294679	0.021196	Ptpn5/Sorl1/Deptor/Agt/Psen2/Igfbp3/Sfrp2/Enpp1/Smpd1/Traf3ip1/Cadm1/Slc8a1/Rgs2/Foxa2/Socs1/Ppef2/Pcp4/Gadd45g/Spry4/Spink1/Irs2	21
GO:0046434	BP	organophosphate catabolic process	10/735	143/28891	0.0699301	2.74878	3.38712	0.00368996	0.0297022	0.0213646	Acot7/Enpp5/Pla2g10/Enpp1/Smpd1/Napepld/Pnp/Cnp/Ampd3/Smpdl3a	10
GO:0007431	BP	salivary gland development	5/735	41/28891	0.121951	4.7936	3.92737	0.00369333	0.0297022	0.0213646	Clcn2/Eda/Dag1/Cdh1/Lama5	5
GO:0046461	BP	neutral lipid catabolic process	5/735	41/28891	0.121951	4.7936	3.92737	0.00369333	0.0297022	0.0213646	Sorl1/Mgll/Ces1d/Gpld1/Abhd2	5
GO:0046464	BP	acylglycerol catabolic process	5/735	41/28891	0.121951	4.7936	3.92737	0.00369333	0.0297022	0.0213646	Sorl1/Mgll/Ces1d/Gpld1/Abhd2	5
GO:0001558	BP	regulation of cell growth	22/735	459/28891	0.0479303	1.88402	3.08458	0.00369909	0.0297022	0.0213646	Cth/Agt/Mgll/Trim46/Mfsd2a/Mt3/Syt2/G6pdx/Sema4a/Msx1/Igfbp3/Hyal1/Sfrp2/Enpp1/Pak1/Adipor2/Rgs2/Ptprs/Ppan/Cdh1/Hamp/Tnfrsf12a	22
GO:0045055	BP	regulated exocytosis	15/735	267/28891	0.0561798	2.20829	3.20473	0.00370854	0.0297292	0.021384	Cspg5/Cacnb4/Rims3/Syn2/Rab44/Syt6/Syt13/Syt2/Tspan18/Sv2b/Cacna1g/Adra2a/Rab3d/Prkcg/Fcer1g	15
GO:0048754	BP	branching morphogenesis of an epithelial tube	12/735	191/28891	0.0628272	2.46958	3.29231	0.00373335	0.0298791	0.0214917	Adamts16/Agt/Etv5/Ihh/Wnt4/Sfrp2/Rdh10/Pak1/Dag1/Foxa2/Tmem59l/Lama5	12
GO:0050729	BP	positive regulation of inflammatory response	11/735	167/28891	0.0658683	2.58912	3.32754	0.00377358	0.0301516	0.0216878	Pdcd4/Stat5a/Ptgs2/Lbp/Napepld/Il17ra/Il17rb/Cd24a/H2-Q4/Trpv4/Fcer1g	11
GO:0003007	BP	heart morphogenesis	16/735	294/28891	0.0544218	2.13918	3.17204	0.00378753	0.0302136	0.0217324	Pdcd4/Tnnc1/Ihh/Msx1/Sfrp2/Slc8a1/Sox4/Ly6e/Dsp/Dag1/Zmpste24/Zmiz1/Lrp2/Aldh1a2/Nos3/Dll1	16
GO:0009991	BP	response to extracellular stimulus	22/735	460/28891	0.0478261	1.87992	3.07369	0.00379488	0.0302228	0.021739	Bche/Slc12a3/Alpl/Sorl1/Pdk2/Guca2b/Mfsd2a/Tsc1/Mt3/Wnt4/Slc39a4/Sfrp2/Fads1/Inhbb/Enpp1/Plin3/Foxa2/Ppan/Prlh/Prkcg/Trpv4/Hamp	22
GO:0140353	BP	lipid export from cell	6/735	59/28891	0.101695	3.99737	3.72358	0.00381081	0.0303003	0.0217947	Abcc4/Agt/Gal/Pla2g10/Igfbp3/Ptgs2	6
GO:0002064	BP	epithelial cell development	14/735	242/28891	0.0578512	2.27399	3.21551	0.00383359	0.0303833	0.0218544	Agt/Cldn3/Gpx1/Ihh/C1galt1/Pof1b/Ccdc88c/Ptprs/Fgfr3/Dll1/Cdh1/Spdef/Rara/Mir503	14
GO:0030301	BP	cholesterol transport	9/735	121/28891	0.0743802	2.9237	3.42603	0.00383369	0.0303833	0.0218544	Ces1d/Pla2g10/Ces1e/Tspo2/Cyp8b1/Abca7/Scp2/Lcat/Acat2	9
GO:0032754	BP	positive regulation of interleukin-5 production	3/735	13/28891	0.230769	9.07096	4.70268	0.00387584	0.0304699	0.0219168	Il17ra/Il17rb/Rara	3
GO:0042402	BP	cellular biogenic amine catabolic process	3/735	13/28891	0.230769	9.07096	4.70268	0.00387584	0.0304699	0.0219168	Dbh/Hnmt/Sat1	3
GO:0071493	BP	cellular response to UV-B	3/735	13/28891	0.230769	9.07096	4.70268	0.00387584	0.0304699	0.0219168	Mme/Hyal1/Mapk11	3
GO:0097501	BP	stress response to metal ion	3/735	13/28891	0.230769	9.07096	4.70268	0.00387584	0.0304699	0.0219168	Mt3/Mt1/Mt2	3
GO:1905063	BP	regulation of vascular associated smooth muscle cell differentiation	3/735	13/28891	0.230769	9.07096	4.70268	0.00387584	0.0304699	0.0219168	Gper1/Cth/Pdcd4	3
GO:0000027	BP	ribosomal large subunit assembly	4/735	26/28891	0.153846	6.04731	4.15999	0.00397786	0.0309728	0.0222784	Mrto4/Nle1/Ppan/mt-Rnr2	4
GO:0003084	BP	positive regulation of systemic arterial blood pressure	4/735	26/28891	0.153846	6.04731	4.15999	0.00397786	0.0309728	0.0222784	Agt/Manf/G6pdx/Hsd11b2	4
GO:0010866	BP	regulation of triglyceride biosynthetic process	4/735	26/28891	0.153846	6.04731	4.15999	0.00397786	0.0309728	0.0222784	Dgat2/Mfsd2a/Thrsp/Gpld1	4
GO:0035357	BP	peroxisome proliferator activated receptor signaling pathway	4/735	26/28891	0.153846	6.04731	4.15999	0.00397786	0.0309728	0.0222784	Fabp5/Alox15/Cyp2j6/Pdk3	4
GO:0051791	BP	medium-chain fatty acid metabolic process	4/735	26/28891	0.153846	6.04731	4.15999	0.00397786	0.0309728	0.0222784	Acot7/Ces1d/Ces1e/Abhd2	4
GO:0097164	BP	ammonium ion metabolic process	4/735	26/28891	0.153846	6.04731	4.15999	0.00397786	0.0309728	0.0222784	Bche/Atp2b2/Hnmt/Aldh2	4
GO:0061180	BP	mammary gland epithelium development	7/735	79/28891	0.0886076	3.48294	3.57047	0.00398591	0.030986	0.022288	Gpx1/Stat5a/Etv5/Irf6/Wnt4/Msx1/Ccnd1	7
GO:0008589	BP	regulation of smoothened signaling pathway	8/735	100/28891	0.08	3.1446	3.47096	0.00403396	0.0313097	0.0225208	Ihh/Enpp1/Prrx2/Traf3ip1/Pdcl/Foxa2/Scube1/Fgfr3	8
GO:0071375	BP	cellular response to peptide hormone stimulus	16/735	296/28891	0.0540541	2.12473	3.14254	0.0040424	0.0313254	0.0225321	Gper1/Sorl1/Agt/Pdk2/Stat5a/C1qtnf12/Obp2a/Inhbb/Gpld1/Enpp1/Pak1/Jak3/Socs1/Mir143/Actn2/Irs2	16
GO:0035640	BP	exploration behavior	5/735	42/28891	0.119048	4.67946	3.85545	0.00410616	0.0315689	0.0227072	Dpp4/Ptpn5/Chrd/Atp1a2/Prkce	5
GO:0055078	BP	sodium ion homeostasis	5/735	42/28891	0.119048	4.67946	3.85545	0.00410616	0.0315689	0.0227072	Slc12a3/Agt/Atp1b1/Atp1a2/Slc8a1	5
GO:0060351	BP	cartilage development involved in endochondral bone morphogenesis	5/735	42/28891	0.119048	4.67946	3.85545	0.00410616	0.0315689	0.0227072	Npr2/Ihh/Zmpste24/Trpv4/Rara	5
GO:0071425	BP	hematopoietic stem cell proliferation	5/735	42/28891	0.119048	4.67946	3.85545	0.00410616	0.0315689	0.0227072	Thpo/Sfrp2/Kitl/Mir143/Mir145a	5
GO:0071604	BP	transforming growth factor beta production	5/735	42/28891	0.119048	4.67946	3.85545	0.00410616	0.0315689	0.0227072	Agt/Fermt1/Ptgs2/Cd24a/Lrrc32	5
GO:0035725	BP	sodium ion transmembrane transport	11/735	169/28891	0.0650888	2.55848	3.28298	0.00412844	0.0316185	0.0227429	Slc12a3/Gper1/Slc5a5/Atp1b1/Slc34a3/Atp1a2/Slc6a13/Slc8a1/Cacna1g/Scn5a/Slc4a4	11
GO:0071322	BP	cellular response to carbohydrate stimulus	11/735	169/28891	0.0650888	2.55848	3.28298	0.00412844	0.0316185	0.0227429	Gper1/Gpx1/Nr1d1/C1qtnf12/Adcy5/Gpld1/Prkce/Sox4/Adra2a/Pdk3/Foxa2	11
GO:0030225	BP	macrophage differentiation	6/735	60/28891	0.1	3.93075	3.67161	0.00414498	0.0316185	0.0227429	Nfix/Zbtb46/Large1/Lif/Enpp1/Socs1	6
GO:0031424	BP	keratinization	6/735	60/28891	0.1	3.93075	3.67161	0.00414498	0.0316185	0.0227429	Cers3/Krt87/Krt7/Sprr2f/Sprr1a/Krt83	6
GO:0045599	BP	negative regulation of fat cell differentiation	6/735	60/28891	0.1	3.93075	3.67161	0.00414498	0.0316185	0.0227429	Trib2/Gper1/Sort1/Enpp1/Tgfb1i1/Trpv4	6
GO:0002062	BP	chondrocyte differentiation	9/735	123/28891	0.0731707	2.87616	3.36898	0.00427173	0.0324539	0.0233438	Npr2/Ihh/Sfrp2/Efemp1/Loxl2/Gpld1/Glg1/Chrdl2/Slc26a2	9
GO:0045664	BP	regulation of neuron differentiation	14/735	245/28891	0.0571429	2.24614	3.16483	0.00427285	0.0324539	0.0233438	Etv5/Sfrp2/Nrep/Foxa2/Ngfr/Cd24a/Fgfr3/Notch3/Pcp4/Dll1/Rap1gap/Dab1/Rara/Mir212	14
GO:1901292	BP	nucleoside phosphate catabolic process	7/735	80/28891	0.0875	3.4394	3.53006	0.00427445	0.0324539	0.0233438	Acot7/Enpp5/Enpp1/Pnp/Cnp/Ampd3/Smpdl3a	7
GO:0050767	BP	regulation of neurogenesis	23/735	494/28891	0.0465587	1.83011	3.00672	0.00432072	0.0327542	0.0235598	Gper1/Sorl1/Per2/Trim46/Nr1d1/Etv5/Clcn2/Mt3/Sema4a/Mme/Lif/Pak1/Rassf10/Dag1/Ptprs/Cd24a/Fgfr3/Lrp2/Dll1/Cdh1/Dab1/Tnfrsf12a/Mir23a	23
GO:0002066	BP	columnar/cuboidal epithelial cell development	6/735	61/28891	0.0983607	3.86631	3.62074	0.00450033	0.0340102	0.0244632	C1galt1/Dll1/Cdh1/Spdef/Rara/Mir503	6
GO:1905953	BP	negative regulation of lipid localization	6/735	61/28891	0.0983607	3.86631	3.62074	0.00450033	0.0340102	0.0244632	Ces1d/Pla2g10/Ces1e/Igfbp3/Itgb3/Irs2	6
GO:2001236	BP	regulation of extrinsic apoptotic signaling pathway	11/735	171/28891	0.0643275	2.52855	3.23905	0.00450937	0.0340259	0.0244745	Gper1/Deptor/Agt/Gpx1/Dbh/Psen2/Sfrp2/Bcl2l14/Jak3/Itm2c/Tnfrsf12a	11
GO:0019439	BP	aromatic compound catabolic process	22/735	467/28891	0.0471092	1.85174	2.99818	0.00452515	0.0340735	0.0245088	Acot7/Enpp5/Ephx2/Dbh/Gstz1/Isg20/Igfbp3/Dio3/Ago1/Ugt1a7c/Enpp1/Pon3/Enpp4/Hnmt/Pnp/Cnp/Ampd3/Mrto4/Pcbp4/Pon2/Smpdl3a/Dio2	22
GO:0031345	BP	negative regulation of cell projection organization	13/735	221/28891	0.0588235	2.3122	3.16385	0.0045478	0.0340735	0.0245088	Trim46/Tsc1/Mt3/Sema4a/Efemp1/Ngef/Ptprs/Ngfr/Cdh1/Rap1gap/Dab1/Itm2c/Trpv4	13
GO:0034446	BP	substrate adhesion-dependent cell spreading	8/735	102/28891	0.0784314	3.08294	3.40483	0.00454946	0.0340735	0.0245088	Cspg5/St6gal1/Mertk/Itgb3/Lamb3/Spry4/Akip1/Lama5	8
GO:0043277	BP	apoptotic cell clearance	5/735	43/28891	0.116279	4.57064	3.78577	0.00455089	0.0340735	0.0245088	Alox15/Mertk/Itgb3/Abca7/Rara	5
GO:0006883	BP	intracellular sodium ion homeostasis	4/735	27/28891	0.148148	5.82333	4.05119	0.00457695	0.0340735	0.0245088	Agt/Atp1b1/Atp1a2/Slc8a1	4
GO:0031639	BP	plasminogen activation	4/735	27/28891	0.148148	5.82333	4.05119	0.00457695	0.0340735	0.0245088	Dhcr24/Plat/Plaur/Plau	4
GO:0046426	BP	negative regulation of receptor signaling pathway via JAK-STAT	4/735	27/28891	0.148148	5.82333	4.05119	0.00457695	0.0340735	0.0245088	Traf3ip1/Bcl3/Socs1/Dab1	4
GO:0031397	BP	negative regulation of protein ubiquitination	7/735	81/28891	0.0864198	3.39694	3.49028	0.0045785	0.0340735	0.0245088	Sh3rf2/Per2/Psen2/Prkce/Sox4/Dtx3l/Prkcg	7
GO:0043154	BP	negative regulation of cysteine-type endopeptidase activity involved in apoptotic process	7/735	81/28891	0.0864198	3.39694	3.49028	0.0045785	0.0340735	0.0245088	Arl6ip1/Dhcr24/Gpx1/Sfrp2/Ptgs2/Plaur/Nle1	7
GO:0032535	BP	regulation of cellular component size	20/735	411/28891	0.0486618	1.91277	3.01124	0.00465448	0.0345337	0.0248398	Slc12a3/Aqp11/Atp2b2/Deptor/Mgll/Trim46/Alox15/Add2/Tsc1/Mt3/Sema4a/Pak1/Prkce/Ptprs/Slc12a4/Cdh1/Hip1r/Actn2/Csf3/Tnfrsf12a	20
GO:0050863	BP	regulation of T cell activation	20/735	411/28891	0.0486618	1.91277	3.01124	0.00465448	0.0345337	0.0248398	Dpp4/Il20rb/Tnfrsf21/Stat5a/Ihh/Arg2/Sftpd/Ripor2/Ephb6/Kitl/Jak3/Pnp/Sox4/Socs1/Cd24a/Zmiz1/Lrrc32/H2-Q4/Gnrh1/Rara	20
GO:0050728	BP	negative regulation of inflammatory response	11/735	172/28891	0.0639535	2.51385	3.21732	0.00471003	0.0348928	0.0250981	Gper1/Il20rb/Pla2g10/Gpx1/Nr1d1/C1qtnf12/Ier3/Cd24a/Gpx2/Hamp/Acod1	11
GO:0071560	BP	cellular response to transforming growth factor beta stimulus	14/735	248/28891	0.0564516	2.21897	3.11488	0.00475206	0.0351509	0.0252837	Hpgd/Lrg1/Pbld1/Fermt1/Htra1/Tgfb1i1/Glg1/Adamtsl2/Nrep/Zmiz1/Lrrc32/Mir143/Nos3/Mir145a	14
GO:0000041	BP	transition metal ion transport	8/735	103/28891	0.0776699	3.05301	3.37237	0.00482546	0.0352169	0.0253312	Sfxn1/Mt3/Lcn2/Slc39a4/Heph/Slc39a11/Slc39a2/Hamp	8
GO:0006000	BP	fructose metabolic process	3/735	14/28891	0.214286	8.42303	4.4885	0.00484035	0.0352169	0.0253312	Sord/Aldh1a7/Aldh1a1	3
GO:0009310	BP	amine catabolic process	3/735	14/28891	0.214286	8.42303	4.4885	0.00484035	0.0352169	0.0253312	Dbh/Hnmt/Sat1	3
GO:0018158	BP	protein oxidation	3/735	14/28891	0.214286	8.42303	4.4885	0.00484035	0.0352169	0.0253312	Gpx1/Trabd2b/Loxl2	3
GO:0042983	BP	amyloid precursor protein biosynthetic process	3/735	14/28891	0.214286	8.42303	4.4885	0.00484035	0.0352169	0.0253312	Bace2/Abca7/Itm2c	3
GO:0042984	BP	regulation of amyloid precursor protein biosynthetic process	3/735	14/28891	0.214286	8.42303	4.4885	0.00484035	0.0352169	0.0253312	Bace2/Abca7/Itm2c	3
GO:0046512	BP	sphingosine biosynthetic process	3/735	14/28891	0.214286	8.42303	4.4885	0.00484035	0.0352169	0.0253312	Sptlc3/Asah1/Asah2	3
GO:0046520	BP	sphingoid biosynthetic process	3/735	14/28891	0.214286	8.42303	4.4885	0.00484035	0.0352169	0.0253312	Sptlc3/Asah1/Asah2	3
GO:0051917	BP	regulation of fibrinolysis	3/735	14/28891	0.214286	8.42303	4.4885	0.00484035	0.0352169	0.0253312	Plat/Plaur/Plau	3
GO:0061140	BP	lung secretory cell differentiation	3/735	14/28891	0.214286	8.42303	4.4885	0.00484035	0.0352169	0.0253312	Agr2/Rbbp9/Spdef	3
GO:0061687	BP	detoxification of inorganic compound	3/735	14/28891	0.214286	8.42303	4.4885	0.00484035	0.0352169	0.0253312	Mt3/Mt1/Mt2	3
GO:0009416	BP	response to light stimulus	17/735	329/28891	0.0516717	2.03109	3.039	0.0048632	0.0353306	0.025413	Cacnb4/Per2/Rdh11/Chrd/Gpx1/Dbh/Large1/Mme/Hyal1/Atp1a2/Nts/Mapk11/Smpd1/Ccnd1/Bcl3/Synpo/Abca7	17
GO:1903053	BP	regulation of extracellular matrix organization	6/735	62/28891	0.0967742	3.80395	3.57095	0.00487761	0.0353826	0.0254504	Dpp4/Agt/Zfp469/Cyp2j6/Itgb3/Dag1	6
GO:0008543	BP	fibroblast growth factor receptor signaling pathway	7/735	82/28891	0.0853659	3.35552	3.45113	0.00489857	0.0353943	0.0254588	Chrd/Wnt4/Enpp1/Flrt1/Ngfr/Fgfr3/Spry4	7
GO:0046626	BP	regulation of insulin receptor signaling pathway	7/735	82/28891	0.0853659	3.35552	3.45113	0.00489857	0.0353943	0.0254588	Sorl1/Agt/C1qtnf12/Enpp1/Pak1/Socs1/Mir143	7
GO:0008654	BP	phospholipid biosynthetic process	13/735	223/28891	0.058296	2.29147	3.12802	0.00490097	0.0353943	0.0254588	Fabp5/Pip5k1b/Sgms2/Hexb/Isyna1/Pcx/Alox15/Hmgcs2/Ttc7/Sh3yl1/Socs1/Scp2/Lcat	13
GO:0090101	BP	negative regulation of transmembrane receptor protein serine/threonine kinase signaling pathway	10/735	149/28891	0.0671141	2.63809	3.23894	0.00493067	0.0355562	0.0255752	Sorl1/Tmprss6/Chrd/Pbld1/Sfrp2/Htra1/Glg1/Chrdl2/Adamtsl2/Lrp2	10
GO:0031348	BP	negative regulation of defense response	17/735	330/28891	0.0515152	2.02493	3.0255	0.00501	0.0359982	0.0258932	Gper1/Il20rb/Pla2g10/Gpx1/Nr1d1/C1qtnf12/Arg2/Htra1/Ier3/Dtx4/Traf3ip1/Ptprs/Cd24a/H2-Q4/Gpx2/Hamp/Acod1	17
GO:0035886	BP	vascular associated smooth muscle cell differentiation	5/735	44/28891	0.113636	4.46676	3.71819	0.00502883	0.0359982	0.0258932	Gper1/Cth/Pdcd4/Mir143/Mir145a	5
GO:0046621	BP	negative regulation of organ growth	5/735	44/28891	0.113636	4.46676	3.71819	0.00502883	0.0359982	0.0258932	G6pdx/Wwc1/Pak1/Mapk11/Rgs2	5
GO:0051154	BP	negative regulation of striated muscle cell differentiation	5/735	44/28891	0.113636	4.46676	3.71819	0.00502883	0.0359982	0.0258932	G6pdx/Msx1/Pak1/Rgs2/Dll1	5
GO:1901021	BP	positive regulation of calcium ion transmembrane transporter activity	5/735	44/28891	0.113636	4.46676	3.71819	0.00502883	0.0359982	0.0258932	Cacnb4/Asph/Gstm7/Atp1b1/Vmp1	5
GO:0006882	BP	intracellular zinc ion homeostasis	4/735	28/28891	0.142857	5.61535	3.94771	0.00523385	0.0372569	0.0267985	Mt3/Slc39a4/Mt1/Mt2	4
GO:0048820	BP	hair follicle maturation	4/735	28/28891	0.142857	5.61535	3.94771	0.00523385	0.0372569	0.0267985	Gal/Psen2/Fermt1/Ptgs2	4
GO:0071276	BP	cellular response to cadmium ion	4/735	28/28891	0.142857	5.61535	3.94771	0.00523385	0.0372569	0.0267985	Mt3/Mt1/Foxa2/Mt2	4
GO:0002292	BP	T cell differentiation involved in immune response	7/735	83/28891	0.0843373	3.31509	3.41257	0.00523519	0.0372569	0.0267985	Tsc1/Sema4a/Jak3/Bcl3/Gadd45g/Rara/Fcer1g	7
GO:0050764	BP	regulation of phagocytosis	9/735	127/28891	0.0708661	2.78557	3.25826	0.00526424	0.037409	0.026908	Alox15/Mertk/Sftpd/Lbp/Abca7/Prkcg/Myo18a/Rap1gap/Fcer1g	9
GO:0042058	BP	regulation of epidermal growth factor receptor signaling pathway	6/735	63/28891	0.0952381	3.74357	3.52218	0.0052776	0.0374495	0.0269371	Gper1/Agt/Psen2/Agr2/Plaur/Hip1r	6
GO:0052548	BP	regulation of endopeptidase activity	18/735	360/28891	0.05	1.96537	2.97797	0.00535994	0.0379785	0.0273176	Gper1/Asph/Sorl1/Arl6ip1/Dhcr24/Gpx1/Serpina3n/Sfrp2/Ptgs2/F3/Timp4/Plaur/Ngfr/Nle1/Cdh1/Hip1r/Spink1/Gapdh	18
GO:0051928	BP	positive regulation of calcium ion transport	10/735	151/28891	0.0662252	2.60314	3.19117	0.00540994	0.0382629	0.0275222	Gper1/Cacnb4/Asph/Atp2b2/Gstm7/Atp1b1/Ramp3/G6pdx/Jak3/Vmp1	10
GO:0021510	BP	spinal cord development	8/735	105/28891	0.0761905	2.99486	3.30862	0.00541575	0.0382629	0.0275222	Nfix/Chrd/Enpp1/Sox4/Ptprs/Dll1/Dab1/Phgdh	8
GO:0003015	BP	heart process	14/735	252/28891	0.0555556	2.18375	3.04939	0.00545764	0.0384476	0.027655	Agt/Atp1b1/Gpx1/Tnnc1/Psen2/Ramp3/Atp1a2/Slc8a1/Cacna1g/Rgs2/Dsp/Zmpste24/Scn5a/Nos3	14
GO:0071559	BP	response to transforming growth factor beta	14/735	252/28891	0.0555556	2.18375	3.04939	0.00545764	0.0384476	0.027655	Hpgd/Lrg1/Pbld1/Fermt1/Htra1/Tgfb1i1/Glg1/Adamtsl2/Nrep/Zmiz1/Lrrc32/Mir143/Nos3/Mir145a	14
GO:0032943	BP	mononuclear cell proliferation	19/735	389/28891	0.0488432	1.9199	2.95128	0.00549931	0.0386854	0.027826	Il20rb/Gal/St6gal1/Tnfrsf21/Stat5a/Ihh/Wnt4/Arg2/Sftpd/Ripor2/Ephb6/Kitl/Jak3/Pnp/Cd24a/Lrrc32/H2-Q4/Gnrh1/Irs2	19
GO:0045880	BP	positive regulation of smoothened signaling pathway	5/735	45/28891	0.111111	4.3675	3.65261	0.00554126	0.0388127	0.0279176	Ihh/Prrx2/Pdcl/Foxa2/Scube1	5
GO:0046320	BP	regulation of fatty acid oxidation	5/735	45/28891	0.111111	4.3675	3.65261	0.00554126	0.0388127	0.0279176	Dgat2/Cpt1a/Mfsd2a/Obp2a/Irs2	5
GO:0085029	BP	extracellular matrix assembly	5/735	45/28891	0.111111	4.3675	3.65261	0.00554126	0.0388127	0.0279176	Agt/Ihh/Lamb3/Dag1/Has1	5
GO:1904064	BP	positive regulation of cation transmembrane transport	11/735	176/28891	0.0625	2.45672	3.13191	0.00558451	0.0389784	0.0280368	Gper1/Cacnb4/Asph/Gal/Gstm7/Atp1b1/Ramp3/G6pdx/Lcn2/Actn2/Vmp1	11
GO:0097553	BP	calcium ion transmembrane import into cytosol	12/735	201/28891	0.0597015	2.34672	3.09557	0.00558817	0.0389784	0.0280368	Gper1/Asph/Itpr2/Gstm7/Ramp3/Itgb3/Slc8a1/Prkce/Cacna1g/Trpv6/Plcd1/Trpv4	12
GO:0002067	BP	glandular epithelial cell differentiation	7/735	84/28891	0.0833333	3.27562	3.37461	0.00558887	0.0389784	0.0280368	Clcn2/Wnt4/Agr2/Dll1/Spdef/Rara/Mir503	7
GO:1903532	BP	positive regulation of secretion by cell	19/735	390/28891	0.0487179	1.91498	2.93931	0.00564804	0.0393348	0.0282932	Gper1/Agt/Gal/Pla2g10/C1qtnf12/Lif/Inhbb/Gpld1/Pfkm/Oxtr/Prkce/Cacna1g/Sox4/Plcd1/Rab3d/Pcp4/Myo18a/Irs2/Fcer1g	19
GO:0010171	BP	body morphogenesis	6/735	64/28891	0.09375	3.68508	3.47439	0.0057011	0.0395914	0.0284777	Asph/Ihh/Msx1/Twist2/Crispld2/Dag1	6
GO:0060324	BP	face development	6/735	64/28891	0.09375	3.68508	3.47439	0.0057011	0.0395914	0.0284777	Asph/Msx1/Twist2/Crispld2/Aldh1a2/Rara	6
GO:0043502	BP	regulation of muscle adaptation	8/735	106/28891	0.0754717	2.9666	3.27732	0.00573079	0.0397411	0.0285854	Agt/Tnnc1/G6pdx/Pak1/Rgs2/Scn5a/Nos3/Hamp	8
GO:0071496	BP	cellular response to external stimulus	17/735	335/28891	0.0507463	1.99471	2.9587	0.00579933	0.0401175	0.0288562	Pdk2/Mfsd2a/Tsc1/Wnt4/Slc39a4/Atp1a2/Sfrp2/Fads1/Inhbb/Ripor2/Plin3/Dag1/Foxa2/Ppan/Mir143/Nos3/Hamp	17
GO:2001235	BP	positive regulation of apoptotic signaling pathway	11/735	177/28891	0.0621469	2.44284	3.11092	0.00582194	0.0401175	0.0288562	Gper1/Agt/Psen2/Msx1/Inhbb/Bcl2l14/Jak3/Ngfr/Serinc3/Itm2c/Tnfrsf12a	11
GO:0048565	BP	digestive tract development	9/735	129/28891	0.0697674	2.74238	3.2045	0.00582306	0.0401175	0.0288562	Npr2/Ihh/Agr2/Sfrp2/C1galt1/Fgfr3/Aldh1a2/Cdh1/Spdef	9
GO:0097009	BP	energy homeostasis	9/735	129/28891	0.0697674	2.74238	3.2045	0.00582306	0.0401175	0.0288562	Slc12a3/Sorl1/Guca2b/Mfsd2a/Enpp1/Ampd3/Prlh/Dll1/Trpv4	9
GO:1902105	BP	regulation of leukocyte differentiation	18/735	363/28891	0.0495868	1.94913	2.94019	0.00582616	0.0401175	0.0288562	Mitf/Il20/Zbtb46/Stat5a/Ihh/Lif/Itgb3/Kitl/Tmem176a/Jak3/Pnp/Sox4/Tmem176b/Socs1/Cd24a/Fgfr3/Zmiz1/Rara	18
GO:0001936	BP	regulation of endothelial cell proliferation	10/735	153/28891	0.0653595	2.56912	3.14416	0.00592489	0.0403507	0.0290239	Stat5a/Dbh/Lrg1/Thbs4/F3/Itgb3/Ngfr/Fgfr3/Aldh1a2/Emc10	10
GO:0006188	BP	IMP biosynthetic process	3/735	15/28891	0.2	7.8615	4.29465	0.00593708	0.0403507	0.0290239	Gmpr/Pnp/Ampd3	3
GO:0051152	BP	positive regulation of smooth muscle cell differentiation	3/735	15/28891	0.2	7.8615	4.29465	0.00593708	0.0403507	0.0290239	Gper1/Cth/Olfm2	3
GO:0061052	BP	negative regulation of cell growth involved in cardiac muscle cell development	3/735	15/28891	0.2	7.8615	4.29465	0.00593708	0.0403507	0.0290239	G6pdx/Pak1/Rgs2	3
GO:0070989	BP	oxidative demethylation	3/735	15/28891	0.2	7.8615	4.29465	0.00593708	0.0403507	0.0290239	Cyp3a59/Cyp3a25/Cyp3a57	3
GO:0099550	BP	trans-synaptic signaling, modulating synaptic transmission	3/735	15/28891	0.2	7.8615	4.29465	0.00593708	0.0403507	0.0290239	Plat/Pak1/Gucy1a1	3
GO:0010955	BP	negative regulation of protein processing	4/735	29/28891	0.137931	5.42172	3.8491	0.00595095	0.0403507	0.0290239	Plat/Glg1/Cdh1/Plau	4
GO:0014829	BP	vascular associated smooth muscle contraction	4/735	29/28891	0.137931	5.42172	3.8491	0.00595095	0.0403507	0.0290239	Agt/Arhgap42/Slc8a1/Cacna1g	4
GO:0050820	BP	positive regulation of coagulation	4/735	29/28891	0.137931	5.42172	3.8491	0.00595095	0.0403507	0.0290239	Psen2/Plat/Enpp4/Plau	4
GO:0071361	BP	cellular response to ethanol	4/735	29/28891	0.137931	5.42172	3.8491	0.00595095	0.0403507	0.0290239	Itpr2/Prkce/Mir339/Mir145a	4
GO:1903318	BP	negative regulation of protein maturation	4/735	29/28891	0.137931	5.42172	3.8491	0.00595095	0.0403507	0.0290239	Plat/Glg1/Cdh1/Plau	4
GO:0030510	BP	regulation of BMP signaling pathway	8/735	107/28891	0.0747664	2.93888	3.24637	0.00605958	0.0410303	0.0295128	Sorl1/Tmprss6/Chrd/Msx1/Sfrp2/Htra1/Chrdl2/Lrp2	8
GO:0030195	BP	negative regulation of blood coagulation	5/735	46/28891	0.108696	4.27255	3.58891	0.00608945	0.0411519	0.0296002	Prkg1/Plat/Plaur/Plau/Tspan8	5
GO:0061138	BP	morphogenesis of a branching epithelium	13/735	229/28891	0.0567686	2.23143	3.02278	0.00609439	0.0411519	0.0296002	Adamts16/Agt/Etv5/Ihh/Wnt4/Sfrp2/Rdh10/Pak1/Dag1/Foxa2/Cdh1/Tmem59l/Lama5	13
GO:0006469	BP	negative regulation of protein kinase activity	12/735	204/28891	0.0588235	2.3122	3.03883	0.00626813	0.0422666	0.030402	Ptpn5/Sorl1/Deptor/Agt/Psen2/Sfrp2/Smpd1/Slc8a1/Rgs2/Pcp4/Gadd45g/Spry4	12
GO:0002040	BP	sprouting angiogenesis	9/735	131/28891	0.0687023	2.70051	3.15176	0.00642655	0.0432592	0.0311159	Tspan18/Ptgs2/Loxl2/Gpld1/Ngfr/Vstm4/Clec14a/Dll1/Itga5	9
GO:1990830	BP	cellular response to leukemia inhibitory factor	16/735	311/28891	0.0514469	2.02225	2.92845	0.00643604	0.0432592	0.0311159	Cth/Cacnb4/Pla2g10/Srm/Padi2/Mir135a-2/Spock2/Lrat/Enah/Ubxn2a/Spry4/Sbno2/Mir503/Mir99a/Mir339/Mir145a	16
GO:0006887	BP	exocytosis	19/735	395/28891	0.0481013	1.89074	2.87998	0.00644191	0.0432592	0.0311159	Cspg5/Cacnb4/Rims3/Syn2/Rab44/Syt6/Syt13/Syt2/Tspan18/Pak1/Sv2b/Cacna1g/Adra2a/Tnfaip2/Rab3d/Sacm1l/Prkcg/Prss12/Fcer1g	19
GO:0046660	BP	female sex differentiation	10/735	155/28891	0.0645161	2.53597	3.09789	0.00647725	0.0434368	0.0312437	Npr2/Agt/Stat5a/Wnt4/Mertk/Mir135a-2/Kitl/Lrp2/Nos3/Gnrh1	10
GO:1904062	BP	regulation of monoatomic cation transmembrane transport	18/735	367/28891	0.0490463	1.92789	2.89038	0.00649873	0.043521	0.0313043	Gper1/Cacnb4/Asph/Gal/Gstm7/Atp1b1/Psen2/Ramp3/G6pdx/Lcn2/Atp1a2/Itgb3/Slc8a1/Prkce/Scn5a/Hamp/Actn2/Vmp1	18
GO:0030900	BP	forebrain development	20/735	425/28891	0.0470588	1.84976	2.85142	0.0066665	0.0443434	0.0318958	Nfix/Chrd/Prkg1/Large1/Mfsd2a/Psen2/Tsc1/Wnt4/Msx1/Crtac1/Atp1a2/Nde1/Pak1/Ptprs/Fgfr3/Notch3/Zmiz1/Lrp2/Aldh1a2/Dab1	20
GO:0070661	BP	leukocyte proliferation	20/735	425/28891	0.0470588	1.84976	2.85142	0.0066665	0.0443434	0.0318958	Nfix/Il20rb/Gal/St6gal1/Tnfrsf21/Stat5a/Ihh/Wnt4/Arg2/Sftpd/Ripor2/Ephb6/Kitl/Jak3/Pnp/Cd24a/Lrrc32/H2-Q4/Gnrh1/Irs2	20
GO:0003382	BP	epithelial cell morphogenesis	5/735	47/28891	0.106383	4.18165	3.527	0.00667465	0.0443434	0.0318958	Cldn3/Ihh/Pof1b/Ccdc88c/Cdh1	5
GO:1900047	BP	negative regulation of hemostasis	5/735	47/28891	0.106383	4.18165	3.527	0.00667465	0.0443434	0.0318958	Prkg1/Plat/Plaur/Plau/Tspan8	5
GO:0071214	BP	cellular response to abiotic stimulus	17/735	340/28891	0.05	1.96537	2.89305	0.00668693	0.0443434	0.0318958	Rdh11/Mme/Hyal1/Atp1a2/Sfrp2/Ptgs2/Gpld1/Ripor2/Mapk11/Smpd1/Dag1/Zmpste24/Mir143/Nos3/Trpv4/Net1/Mir99a	17
GO:0104004	BP	cellular response to environmental stimulus	17/735	340/28891	0.05	1.96537	2.89305	0.00668693	0.0443434	0.0318958	Rdh11/Mme/Hyal1/Atp1a2/Sfrp2/Ptgs2/Gpld1/Ripor2/Mapk11/Smpd1/Dag1/Zmpste24/Mir143/Nos3/Trpv4/Net1/Mir99a	17
GO:0015732	BP	prostaglandin transport	4/735	30/28891	0.133333	5.241	3.75496	0.00673053	0.0443434	0.0318958	Abcc4/Pla2g10/Slco2a1/Ptgs2	4
GO:0048745	BP	smooth muscle tissue development	4/735	30/28891	0.133333	5.241	3.75496	0.00673053	0.0443434	0.0318958	Npr2/Ihh/Mir143/Mir145a	4
GO:0061298	BP	retina vasculature development in camera-type eye	4/735	30/28891	0.133333	5.241	3.75496	0.00673053	0.0443434	0.0318958	Large1/Mir23b/Vstm4/Mir23a	4
GO:0098869	BP	cellular oxidant detoxification	4/735	30/28891	0.133333	5.241	3.75496	0.00673053	0.0443434	0.0318958	Gpx3/Mt3/Gpx2/Nos3	4
GO:1902932	BP	positive regulation of alcohol biosynthetic process	4/735	30/28891	0.133333	5.241	3.75496	0.00673053	0.0443434	0.0318958	Gper1/Wnt4/Plcd1/Scp2	4
GO:1904893	BP	negative regulation of receptor signaling pathway via STAT	4/735	30/28891	0.133333	5.241	3.75496	0.00673053	0.0443434	0.0318958	Traf3ip1/Bcl3/Socs1/Dab1	4
GO:0071901	BP	negative regulation of protein serine/threonine kinase activity	8/735	109/28891	0.0733945	2.88495	3.18556	0.00675994	0.0444106	0.0319441	Ptpn5/Sorl1/Agt/Sfrp2/Smpd1/Slc8a1/Rgs2/Spry4	8
GO:1904427	BP	positive regulation of calcium ion transmembrane transport	8/735	109/28891	0.0733945	2.88495	3.18556	0.00675994	0.0444106	0.0319441	Gper1/Cacnb4/Asph/Gstm7/Atp1b1/Ramp3/G6pdx/Vmp1	8
GO:0030218	BP	erythrocyte differentiation	10/735	156/28891	0.0641026	2.51971	3.07503	0.00676802	0.0444106	0.0319441	Pla2g10/Sfxn1/Stat5a/G6pdx/Tspo2/Heph/Fam210b/Alas2/Slc1a5/Hscb	10
GO:1990823	BP	response to leukemia inhibitory factor	16/735	313/28891	0.0511182	2.00933	2.90082	0.0068274	0.0447401	0.0321811	Cth/Cacnb4/Pla2g10/Srm/Padi2/Mir135a-2/Spock2/Lrat/Enah/Ubxn2a/Spry4/Sbno2/Mir503/Mir99a/Mir339/Mir145a	16
GO:0071772	BP	response to BMP	11/735	181/28891	0.0607735	2.38885	3.02838	0.00685216	0.0447821	0.0322114	Pdcd4/Nfix/Sorl1/Tmprss6/Chrd/Msx1/Sfrp2/Htra1/Chrdl2/Lrp2/Mir23a	11
GO:0071773	BP	cellular response to BMP stimulus	11/735	181/28891	0.0607735	2.38885	3.02838	0.00685216	0.0447821	0.0322114	Pdcd4/Nfix/Sorl1/Tmprss6/Chrd/Msx1/Sfrp2/Htra1/Chrdl2/Lrp2/Mir23a	11
GO:0050900	BP	leukocyte migration	19/735	398/28891	0.0477387	1.87649	2.84479	0.00696039	0.0454286	0.0326764	Gcnt1/Dpp4/Cxcl14/Dbh/Add2/Thbs4/Padi2/Cxcl15/Itgb3/Enpp1/Ripor2/Kitl/Lbp/Cadm1/Il17ra/Cd24a/Retnlg/Trpv4/Fcer1g	19
GO:0030098	BP	lymphocyte differentiation	22/735	486/28891	0.0452675	1.77935	2.79953	0.00711557	0.0457598	0.0329146	Dpp4/Aqp8/Stat5a/Ihh/Tsc1/Wnt4/Sema4a/Mertk/Enpp1/Jak3/Pnp/Bcl3/Sox4/Socs1/Cd24a/Zmiz1/Gadd45g/Dll1/Adgrg3/Ly6d/Rara/Fcer1g	22
GO:0002861	BP	regulation of inflammatory response to antigenic stimulus	6/735	67/28891	0.0895522	3.52007	3.33661	0.0071203	0.0457598	0.0329146	Il20rb/Gpx1/Cd24a/H2-Q4/Gpx2/Fcer1g	6
GO:0045776	BP	negative regulation of blood pressure	6/735	67/28891	0.0895522	3.52007	3.33661	0.0071203	0.0457598	0.0329146	Arhgap42/Guca2b/G6pdx/Calca/Ier3/Nos3	6
GO:0046503	BP	glycerolipid catabolic process	6/735	67/28891	0.0895522	3.52007	3.33661	0.0071203	0.0457598	0.0329146	Sorl1/Mgll/Ces1d/Pla2g10/Gpld1/Abhd2	6
GO:0061337	BP	cardiac conduction	6/735	67/28891	0.0895522	3.52007	3.33661	0.0071203	0.0457598	0.0329146	Agt/Slc8a1/Cacna1g/Dsp/Zmpste24/Scn5a	6
GO:1902476	BP	chloride transmembrane transport	6/735	67/28891	0.0895522	3.52007	3.33661	0.0071203	0.0457598	0.0329146	Slc12a3/Ano2/Ano5/Clcn2/Pcyox1/Slc12a4	6
GO:0045766	BP	positive regulation of angiogenesis	11/735	182/28891	0.0604396	2.37573	3.00809	0.00713073	0.0457598	0.0329146	Lrg1/Mir23b/Hyal1/Sfrp2/F3/Itgb3/Nos3/Dll1/Itga5/Emc10/Mir23a	11
GO:1904018	BP	positive regulation of vasculature development	11/735	182/28891	0.0604396	2.37573	3.00809	0.00713073	0.0457598	0.0329146	Lrg1/Mir23b/Hyal1/Sfrp2/F3/Itgb3/Nos3/Dll1/Itga5/Emc10/Mir23a	11
GO:0010595	BP	positive regulation of endothelial cell migration	8/735	110/28891	0.0727273	2.85873	3.15566	0.00713225	0.0457598	0.0329146	Agt/Stat5a/Lcn2/Ptgs2/Itgb3/Gpld1/Nos3/Emc10	8
GO:0003096	BP	renal sodium ion transport	3/735	16/28891	0.1875	7.37015	4.11795	0.00717047	0.0457598	0.0329146	Slc12a3/Guca2b/Pon3	3
GO:0009070	BP	serine family amino acid biosynthetic process	3/735	16/28891	0.1875	7.37015	4.11795	0.00717047	0.0457598	0.0329146	Cth/Phgdh/Tha1	3
GO:0035269	BP	protein O-linked mannosylation	3/735	16/28891	0.1875	7.37015	4.11795	0.00717047	0.0457598	0.0329146	Tmtc4/Large1/Tmtc1	3
GO:0035358	BP	regulation of peroxisome proliferator activated receptor signaling pathway	3/735	16/28891	0.1875	7.37015	4.11795	0.00717047	0.0457598	0.0329146	Fabp5/Alox15/Cyp2j6	3
GO:0042640	BP	anagen	3/735	16/28891	0.1875	7.37015	4.11795	0.00717047	0.0457598	0.0329146	Psen2/Fermt1/Ptgs2	3
GO:0071294	BP	cellular response to zinc ion	3/735	16/28891	0.1875	7.37015	4.11795	0.00717047	0.0457598	0.0329146	Mt3/Mt1/Mt2	3
GO:0090136	BP	epithelial cell-cell adhesion	3/735	16/28891	0.1875	7.37015	4.11795	0.00717047	0.0457598	0.0329146	Ihh/Thbs4/Dsp	3
GO:0106380	BP	purine ribonucleotide salvage	3/735	16/28891	0.1875	7.37015	4.11795	0.00717047	0.0457598	0.0329146	Gmpr/Pnp/Ampd3	3
GO:0072088	BP	nephron epithelium morphogenesis	7/735	88/28891	0.0795455	3.12673	3.22825	0.00718461	0.0457901	0.0329364	Adamts16/Agt/Kif26b/Wnt4/Lif/Tmem59l/Lama5	7
GO:0048608	BP	reproductive structure development	17/735	343/28891	0.0495627	1.94818	2.8542	0.00727021	0.0460327	0.0331109	Npr2/Agt/Dhcr24/Stat5a/Wnt4/Mertk/Rec8/Sfrp2/Rdh10/Kitl/Plaur/Ccnd1/Lrp2/Nos3/Cdh1/Gnrh1/Rara	17
GO:0003298	BP	physiological muscle hypertrophy	5/735	48/28891	0.104167	4.09453	3.46679	0.0072981	0.0460327	0.0331109	Agt/G6pdx/Pak1/Rgs2/Hamp	5
GO:0003301	BP	physiological cardiac muscle hypertrophy	5/735	48/28891	0.104167	4.09453	3.46679	0.0072981	0.0460327	0.0331109	Agt/G6pdx/Pak1/Rgs2/Hamp	5
GO:0005978	BP	glycogen biosynthetic process	5/735	48/28891	0.104167	4.09453	3.46679	0.0072981	0.0460327	0.0331109	Per2/Nr1d1/Enpp1/Pgm2/Irs2	5
GO:0009250	BP	glucan biosynthetic process	5/735	48/28891	0.104167	4.09453	3.46679	0.0072981	0.0460327	0.0331109	Per2/Nr1d1/Enpp1/Pgm2/Irs2	5
GO:0047496	BP	vesicle transport along microtubule	5/735	48/28891	0.104167	4.09453	3.46679	0.0072981	0.0460327	0.0331109	Trim46/Dync1i1/Nde1/Ap3b2/Bloc1s3	5
GO:0060323	BP	head morphogenesis	5/735	48/28891	0.104167	4.09453	3.46679	0.0072981	0.0460327	0.0331109	Asph/Ihh/Msx1/Twist2/Crispld2	5
GO:0061049	BP	cell growth involved in cardiac muscle cell development	5/735	48/28891	0.104167	4.09453	3.46679	0.0072981	0.0460327	0.0331109	Agt/G6pdx/Pak1/Rgs2/Hamp	5
GO:0007601	BP	visual perception	10/735	158/28891	0.0632911	2.48782	3.02984	0.00737982	0.0464881	0.0334385	Cln6/Cacnb4/Rdh12/Olfm2/Rdh11/Lrat/Rdh10/Pdcl/Ppef2/Crybb3	10
GO:0007631	BP	feeding behavior	9/735	134/28891	0.0671642	2.64005	3.07447	0.00742049	0.0465641	0.0334931	Agt/Gal/Cpt1a/Guca2b/Calca/Oxtr/Napepld/Prlh/Hcrtr1	9
GO:0060048	BP	cardiac muscle contraction	9/735	134/28891	0.0671642	2.64005	3.07447	0.00742049	0.0465641	0.0334931	Atp1b1/Tnnc1/Psen2/Atp1a2/Slc8a1/Cacna1g/Rgs2/Dsp/Scn5a	9
GO:2000027	BP	regulation of animal organ morphogenesis	9/735	134/28891	0.0671642	2.64005	3.07447	0.00742049	0.0465641	0.0334931	Agt/Etv5/Apcdd1/Wnt4/Msx1/Sfrp2/Mllt3/Ngfr/Cdh1	9
GO:0030100	BP	regulation of endocytosis	17/735	344/28891	0.0494186	1.94252	2.84133	0.00747351	0.0468365	0.0336891	Ptpn5/Alox15/Mertk/Sftpd/Itgb3/Smpd1/Lbp/Rab17/Abca7/Lrp2/Prkcg/Dll1/Myo18a/Rap1gap/Hip1r/Hamp/Fcer1g	17
GO:0003085	BP	negative regulation of systemic arterial blood pressure	4/735	31/28891	0.129032	5.07193	3.66493	0.00757479	0.0471084	0.0338847	Arhgap42/G6pdx/Calca/Ier3	4
GO:0006829	BP	zinc ion transport	4/735	31/28891	0.129032	5.07193	3.66493	0.00757479	0.0471084	0.0338847	Mt3/Slc39a4/Slc39a11/Slc39a2	4
GO:0007274	BP	neuromuscular synaptic transmission	4/735	31/28891	0.129032	5.07193	3.66493	0.00757479	0.0471084	0.0338847	Large1/Etv5/Cd24a/Chrnb1	4
GO:0046628	BP	positive regulation of insulin receptor signaling pathway	4/735	31/28891	0.129032	5.07193	3.66493	0.00757479	0.0471084	0.0338847	Sorl1/Agt/C1qtnf12/Pak1	4
GO:0050995	BP	negative regulation of lipid catabolic process	4/735	31/28891	0.129032	5.07193	3.66493	0.00757479	0.0471084	0.0338847	Sorl1/Mfsd2a/Gpld1/Adra2a	4
GO:0070233	BP	negative regulation of T cell apoptotic process	4/735	31/28891	0.129032	5.07193	3.66493	0.00757479	0.0471084	0.0338847	Arg2/Jak3/Pnp/Bcl3	4
GO:0040014	BP	regulation of multicellular organism growth	7/735	89/28891	0.0786517	3.0916	3.19297	0.0076314	0.0473673	0.0340708	Agt/Stat5a/Mfsd2a/G6pdx/Dio3/Zmpste24/Prlh	7
GO:0000271	BP	polysaccharide biosynthetic process	6/735	68/28891	0.0882353	3.46831	3.29243	0.00764551	0.0473673	0.0340708	Per2/Nr1d1/Enpp1/Pgm2/Irs2/Has1	6
GO:0032720	BP	negative regulation of tumor necrosis factor production	6/735	68/28891	0.0882353	3.46831	3.29243	0.00764551	0.0473673	0.0340708	Arg2/Twist2/Lbp/Bcl3/Cd24a/Rara	6
GO:0007189	BP	adenylate cyclase-activating G protein-coupled receptor signaling pathway	10/735	159/28891	0.0628931	2.47217	3.0075	0.0077013	0.0476524	0.034276	Gper1/Lgr5/Calcb/Ramp3/Calca/Adgrg5/Adcy5/Adra2a/Rxfp1/Adgrg3	10
GO:0030517	BP	negative regulation of axon extension	5/735	49/28891	0.102041	4.01097	3.40819	0.00796102	0.0491232	0.0353339	Trim46/Mt3/Sema4a/Ptprs/Cdh1	5
GO:0050819	BP	negative regulation of coagulation	5/735	49/28891	0.102041	4.01097	3.40819	0.00796102	0.0491232	0.0353339	Prkg1/Plat/Plaur/Plau/Tspan8	5
GO:1901361	BP	organic cyclic compound catabolic process	22/735	491/28891	0.0448065	1.76123	2.74872	0.00796919	0.0491232	0.0353339	Acot7/Enpp5/Ephx2/Dbh/Gstz1/Isg20/Igfbp3/Dio3/Ago1/Ugt1a7c/Enpp1/Pon3/Enpp4/Hnmt/Pnp/Cyp39a1/Cnp/Ampd3/Mrto4/Pcbp4/Smpdl3a/Dio2	22
GO:0045995	BP	regulation of embryonic development	7/735	90/28891	0.0777778	3.05725	3.15818	0.00809839	0.0497312	0.0357712	Wnt4/Sfrp2/Dag1/Foxa2/B4galt5/Dll1/Lama5	7
GO:0072028	BP	nephron morphogenesis	7/735	90/28891	0.0777778	3.05725	3.15818	0.00809839	0.0497312	0.0357712	Adamts16/Agt/Kif26b/Wnt4/Lif/Tmem59l/Lama5	7
GO:2000117	BP	negative regulation of cysteine-type endopeptidase activity	7/735	90/28891	0.0777778	3.05725	3.15818	0.00809839	0.0497312	0.0357712	Arl6ip1/Dhcr24/Gpx1/Sfrp2/Ptgs2/Plaur/Nle1	7
GO:0061458	BP	reproductive system development	17/735	347/28891	0.0489914	1.92573	2.80299	0.00811101	0.0497462	0.035782	Npr2/Agt/Dhcr24/Stat5a/Wnt4/Mertk/Rec8/Sfrp2/Rdh10/Kitl/Plaur/Ccnd1/Lrp2/Nos3/Cdh1/Gnrh1/Rara	17
GO:0051148	BP	negative regulation of muscle cell differentiation	6/735	69/28891	0.0869565	3.41804	3.24906	0.00819807	0.0501541	0.0360754	Pdcd4/G6pdx/Msx1/Pak1/Rgs2/Dll1	6
GO:1903556	BP	negative regulation of tumor necrosis factor superfamily cytokine production	6/735	69/28891	0.0869565	3.41804	3.24906	0.00819807	0.0501541	0.0360754	Arg2/Twist2/Lbp/Bcl3/Cd24a/Rara	6
GO:0030516	BP	regulation of axon extension	8/735	113/28891	0.0707965	2.78283	3.06797	0.00834225	0.0509723	0.0366639	Mgll/Trim46/Mt3/Sema4a/Pak1/Ptprs/Cdh1/Tnfrsf12a	8
GO:0043281	BP	regulation of cysteine-type endopeptidase activity involved in apoptotic process	12/735	212/28891	0.0566038	2.22495	2.89226	0.00840412	0.0512862	0.0368897	Gper1/Arl6ip1/Dhcr24/Gpx1/Sfrp2/Ptgs2/F3/Plaur/Ngfr/Nle1/Cdh1/Hip1r	12
GO:0001516	BP	prostaglandin biosynthetic process	4/735	32/28891	0.125	4.91344	3.57869	0.00848583	0.0513711	0.0369508	Fabp5/Pla2g10/Hpgds/Ptgs2	4
GO:0046457	BP	prostanoid biosynthetic process	4/735	32/28891	0.125	4.91344	3.57869	0.00848583	0.0513711	0.0369508	Fabp5/Pla2g10/Hpgds/Ptgs2	4
GO:0051446	BP	positive regulation of meiotic cell cycle	4/735	32/28891	0.125	4.91344	3.57869	0.00848583	0.0513711	0.0369508	Npr2/Mapk15/Wnt4/Msx1	4
GO:0055022	BP	negative regulation of cardiac muscle tissue growth	4/735	32/28891	0.125	4.91344	3.57869	0.00848583	0.0513711	0.0369508	G6pdx/Pak1/Mapk11/Rgs2	4
GO:0060384	BP	innervation	4/735	32/28891	0.125	4.91344	3.57869	0.00848583	0.0513711	0.0369508	Npr2/Fgfr3/Prkcg/Nptx1	4
GO:0061117	BP	negative regulation of heart growth	4/735	32/28891	0.125	4.91344	3.57869	0.00848583	0.0513711	0.0369508	G6pdx/Pak1/Mapk11/Rgs2	4
GO:0010755	BP	regulation of plasminogen activation	3/735	17/28891	0.176471	6.93661	3.95587	0.00854432	0.0513711	0.0369508	Plat/Plaur/Plau	3
GO:0060947	BP	cardiac vascular smooth muscle cell differentiation	3/735	17/28891	0.176471	6.93661	3.95587	0.00854432	0.0513711	0.0369508	Gper1/Mir143/Mir145a	3
GO:0061000	BP	negative regulation of dendritic spine development	3/735	17/28891	0.176471	6.93661	3.95587	0.00854432	0.0513711	0.0369508	Ngef/Ptprs/Ngfr	3
GO:0070857	BP	regulation of bile acid biosynthetic process	3/735	17/28891	0.176471	6.93661	3.95587	0.00854432	0.0513711	0.0369508	Ces1d/Nr1d1/Ces1e	3
GO:0072077	BP	renal vesicle morphogenesis	3/735	17/28891	0.176471	6.93661	3.95587	0.00854432	0.0513711	0.0369508	Kif26b/Wnt4/Lif	3
GO:1904478	BP	regulation of intestinal absorption	3/735	17/28891	0.176471	6.93661	3.95587	0.00854432	0.0513711	0.0369508	Cyp8b1/Hamp/Acat2	3
GO:0061178	BP	regulation of insulin secretion involved in cellular response to glucose stimulus	7/735	91/28891	0.0769231	3.02365	3.12387	0.00858609	0.0515029	0.0370456	Nr1d1/C1qtnf12/Adcy5/Gpld1/Prkce/Adra2a/Foxa2	7
GO:0060047	BP	heart contraction	13/735	239/28891	0.0543933	2.13806	2.85443	0.00858734	0.0515029	0.0370456	Agt/Atp1b1/Gpx1/Tnnc1/Psen2/Atp1a2/Slc8a1/Cacna1g/Rgs2/Dsp/Zmpste24/Scn5a/Nos3	13
GO:0007219	BP	Notch signaling pathway	11/735	187/28891	0.0588235	2.3122	2.90859	0.00865862	0.0517121	0.0371961	Hp/Psen2/Timp4/Maml3/Dtx4/Foxa2/Dtx3l/Nle1/Notch3/Zmiz1/Dll1	11
GO:0016331	BP	morphogenesis of embryonic epithelium	11/735	187/28891	0.0588235	2.3122	2.90859	0.00865862	0.0517121	0.0371961	Tsc1/Wnt4/Sfrp2/Rdh10/Tgfb1i1/Enah/Aldh1a1/Lrp2/Aldh1a2/Rara/Lama5	11
GO:0017158	BP	regulation of calcium ion-dependent exocytosis	5/735	50/28891	0.1	3.93075	3.35112	0.00866459	0.0517121	0.0371961	Syt6/Syt13/Syt2/Cacna1g/Adra2a	5
GO:0045923	BP	positive regulation of fatty acid metabolic process	5/735	50/28891	0.1	3.93075	3.35112	0.00866459	0.0517121	0.0371961	Agt/Cpt1a/Obp2a/Ptgs2/Irs2	5
GO:0031396	BP	regulation of protein ubiquitination	12/735	213/28891	0.056338	2.21451	2.8744	0.00870681	0.0517743	0.0372408	Trib2/Sh3rf2/Per2/Psen2/Mapk15/Ubxn2a/Prkce/Sox4/Dtx3l/Fgfr3/Prkcg/Hamp	12
GO:1902107	BP	positive regulation of leukocyte differentiation	12/735	213/28891	0.056338	2.21451	2.8744	0.00870681	0.0517743	0.0372408	Il20/Zbtb46/Stat5a/Ihh/Lif/Itgb3/Kitl/Pnp/Sox4/Socs1/Zmiz1/Rara	12
GO:1903708	BP	positive regulation of hemopoiesis	12/735	213/28891	0.056338	2.21451	2.8744	0.00870681	0.0517743	0.0372408	Il20/Zbtb46/Stat5a/Ihh/Lif/Itgb3/Kitl/Pnp/Sox4/Socs1/Zmiz1/Rara	12
GO:0006641	BP	triglyceride metabolic process	8/735	114/28891	0.0701754	2.75842	3.03937	0.00877786	0.0521332	0.037499	Mttp/Sorl1/Dgat2/Cpt1a/Gpx1/Mfsd2a/Thrsp/Gpld1	8
GO:0090596	BP	sensory organ morphogenesis	16/735	322/28891	0.0496894	1.95317	2.77895	0.00883217	0.0523921	0.0376851	Atp2b2/Tspan12/Large1/Mfsd2a/Whrn/Ihh/Ttc39c/Msx1/Dio3/Enpp1/Prrx2/Ripor2/Fgfr3/Aldh1a1/Dll1/Mir23a	16
GO:2000116	BP	regulation of cysteine-type endopeptidase activity	13/735	240/28891	0.0541667	2.12916	2.83806	0.00887515	0.0525831	0.0378226	Gper1/Asph/Arl6ip1/Dhcr24/Gpx1/Sfrp2/Ptgs2/F3/Plaur/Ngfr/Nle1/Cdh1/Hip1r	13
GO:0030111	BP	regulation of Wnt signaling pathway	16/735	323/28891	0.0495356	1.94712	2.76566	0.00908117	0.0536903	0.0386189	Tle1/Atp6v1c2/Tle2/Lgr5/Apcdd1/Fermt1/Lgr6/Trabd2b/Sfrp2/Eda/Mllt3/Ccdc88c/Sox4/Fgfr3/Nle1/Cdh1	16
GO:0061333	BP	renal tubule morphogenesis	7/735	92/28891	0.076087	2.99079	3.09002	0.00909501	0.0536903	0.0386189	Adamts16/Agt/Kif26b/Lgr5/Wnt4/Tmem59l/Lama5	7
GO:1903321	BP	negative regulation of protein modification by small protein conjugation or removal	7/735	92/28891	0.076087	2.99079	3.09002	0.00909501	0.0536903	0.0386189	Sh3rf2/Per2/Psen2/Prkce/Sox4/Dtx3l/Prkcg	7
GO:0002526	BP	acute inflammatory response	9/735	139/28891	0.0647482	2.54509	2.95025	0.00933266	0.0548638	0.0394631	Hp/Il20rb/Serpina3n/Ptgs2/F3/Ephb6/Lbp/H2-Q4/Fcer1g	9
GO:0008347	BP	glial cell migration	6/735	71/28891	0.084507	3.32176	3.16469	0.00938824	0.0548638	0.0394631	Hexb/Apcdd1/Efemp1/Enpp1/Zmiz1/Dab1	6
GO:0042509	BP	regulation of tyrosine phosphorylation of STAT protein	6/735	71/28891	0.084507	3.32176	3.16469	0.00938824	0.0548638	0.0394631	Crlf1/Lif/Traf3ip1/Socs1/Fgfr3/Ctf1	6
GO:0050771	BP	negative regulation of axonogenesis	6/735	71/28891	0.084507	3.32176	3.16469	0.00938824	0.0548638	0.0394631	Trim46/Mt3/Sema4a/Ptprs/Cdh1/Dab1	6
GO:2001259	BP	positive regulation of cation channel activity	6/735	71/28891	0.084507	3.32176	3.16469	0.00938824	0.0548638	0.0394631	Gper1/Cacnb4/Asph/Gal/Gstm7/Actn2	6
GO:0060135	BP	maternal process involved in female pregnancy	5/735	51/28891	0.0980392	3.85367	3.29552	0.00940999	0.0548638	0.0394631	Wnt4/Ctsb/Lif/Ptgs2/Cdh1	5
GO:0002053	BP	positive regulation of mesenchymal cell proliferation	4/735	33/28891	0.121212	4.76454	3.49597	0.00946566	0.0548638	0.0394631	Chrd/Ihh/Prrx2/Irs2	4
GO:0021697	BP	cerebellar cortex formation	4/735	33/28891	0.121212	4.76454	3.49597	0.00946566	0.0548638	0.0394631	Nfix/Atp2b2/Whrn/Dll1	4
GO:0044273	BP	sulfur compound catabolic process	4/735	33/28891	0.121212	4.76454	3.49597	0.00946566	0.0548638	0.0394631	Acot7/Hexb/Cdo1/Hyal1	4
GO:0048668	BP	collateral sprouting	4/735	33/28891	0.121212	4.76454	3.49597	0.00946566	0.0548638	0.0394631	Nfix/Npr2/Prkg1/Ptprs	4
GO:0050996	BP	positive regulation of lipid catabolic process	4/735	33/28891	0.121212	4.76454	3.49597	0.00946566	0.0548638	0.0394631	Cpt1a/Obp2a/Prkce/Irs2	4
GO:0051150	BP	regulation of smooth muscle cell differentiation	4/735	33/28891	0.121212	4.76454	3.49597	0.00946566	0.0548638	0.0394631	Gper1/Cth/Pdcd4/Olfm2	4
GO:0006909	BP	phagocytosis	13/735	242/28891	0.053719	2.11156	2.80555	0.00947344	0.0548638	0.0394631	Nfix/Gulp1/Alox15/Mertk/Sftpd/Itgb3/Lbp/Abca7/Prkcg/Myo18a/Rap1gap/Rara/Fcer1g	13
GO:0007188	BP	adenylate cyclase-modulating G protein-coupled receptor signaling pathway	13/735	242/28891	0.053719	2.11156	2.80555	0.00947344	0.0548638	0.0394631	Gper1/Lgr5/Calcb/Ramp3/Calca/Adgrg5/Adcy5/Itgb3/Adra2a/Rgs2/Rxfp1/Adgrg3/Akap12	13
GO:0001837	BP	epithelial to mesenchymal transition	10/735	164/28891	0.0609756	2.3968	2.89829	0.00947362	0.0548638	0.0394631	Pdcd4/Agt/Chrd/Lrg1/Msx1/Sfrp2/Loxl2/Tgfb1i1/Dag1/Foxa2	10
GO:0007613	BP	memory	10/735	164/28891	0.0609756	2.3968	2.89829	0.00947362	0.0548638	0.0394631	Nfix/Dbh/Large1/Psen2/Lcn2/Ptgs2/Oxtr/Abca7/Npas4/Itga5	10
GO:0050766	BP	positive regulation of phagocytosis	7/735	93/28891	0.0752688	2.95863	3.05664	0.00962568	0.0556784	0.040049	Mertk/Sftpd/Lbp/Abca7/Myo18a/Rap1gap/Fcer1g	7
GO:0045639	BP	positive regulation of myeloid cell differentiation	8/735	116/28891	0.0689655	2.71086	2.9831	0.0096998	0.0560407	0.0403096	Il20/Stat5a/Thpo/Lif/Itgb3/Fam210b/Kitl/Csf3	8
GO:0046651	BP	lymphocyte proliferation	18/735	383/28891	0.0469974	1.84735	2.69718	0.00984714	0.0568248	0.0408735	Il20rb/Gal/Tnfrsf21/Stat5a/Ihh/Wnt4/Arg2/Sftpd/Ripor2/Ephb6/Kitl/Jak3/Pnp/Cd24a/Lrrc32/H2-Q4/Gnrh1/Irs2	18
GO:0009166	BP	nucleotide catabolic process	6/735	72/28891	0.0833333	3.27562	3.12363	0.0100273	0.0573856	0.0412769	Acot7/Enpp5/Enpp1/Pnp/Cnp/Ampd3	6
GO:0055117	BP	regulation of cardiac muscle contraction	6/735	72/28891	0.0833333	3.27562	3.12363	0.0100273	0.0573856	0.0412769	Atp1b1/Atp1a2/Slc8a1/Rgs2/Dsp/Scn5a	6
GO:0002862	BP	negative regulation of inflammatory response to antigenic stimulus	3/735	18/28891	0.166667	6.55125	3.80639	0.0100619	0.0573856	0.0412769	Il20rb/Gpx1/Gpx2	3
GO:0030540	BP	female genitalia development	3/735	18/28891	0.166667	6.55125	3.80639	0.0100619	0.0573856	0.0412769	Npr2/Mertk/Lrp2	3
GO:0032957	BP	inositol trisphosphate metabolic process	3/735	18/28891	0.166667	6.55125	3.80639	0.0100619	0.0573856	0.0412769	Gper1/Plcd1/Scp2	3
GO:0033631	BP	cell-cell adhesion mediated by integrin	3/735	18/28891	0.166667	6.55125	3.80639	0.0100619	0.0573856	0.0412769	Dpp4/Cd24a/Itga5	3
GO:0035337	BP	fatty-acyl-CoA metabolic process	3/735	18/28891	0.166667	6.55125	3.80639	0.0100619	0.0573856	0.0412769	Acot7/Dgat2/Them5	3
GO:0046068	BP	cGMP metabolic process	3/735	18/28891	0.166667	6.55125	3.80639	0.0100619	0.0573856	0.0412769	Atp2b2/Npr2/Gucy1a1	3
GO:0061430	BP	bone trabecula morphogenesis	3/735	18/28891	0.166667	6.55125	3.80639	0.0100619	0.0573856	0.0412769	Enpp1/Fgfr3/Sbno2	3
GO:0071280	BP	cellular response to copper ion	3/735	18/28891	0.166667	6.55125	3.80639	0.0100619	0.0573856	0.0412769	Mt3/Mt1/Mt2	3
GO:0043403	BP	skeletal muscle tissue regeneration	5/735	52/28891	0.0961538	3.77957	3.24131	0.0101983	0.0580284	0.0417393	Nfix/Snhg15/Gpx1/Large1/Plau	5
GO:0050798	BP	activated T cell proliferation	5/735	52/28891	0.0961538	3.77957	3.24131	0.0101983	0.0580284	0.0417393	Stat5a/Ephb6/Jak3/Cd24a/Lrrc32	5
GO:0051346	BP	negative regulation of hydrolase activity	17/735	356/28891	0.0477528	1.87704	2.69023	0.0102891	0.0584768	0.0420619	Sorl1/Arl6ip1/Dhcr24/Gpx1/Tsc1/Serpina3n/Sfrp2/Ptgs2/Timp4/Sort1/Rrp1b/Plaur/Rgs2/Nle1/Nos3/Spink1/Gapdh	17
GO:0032388	BP	positive regulation of intracellular transport	11/735	192/28891	0.0572917	2.25199	2.81223	0.0104285	0.0591998	0.0425819	Gper1/Ptpn5/Asph/Sorl1/Trim46/Ptgs2/Pak1/Scp2/Tmem30b/Cdh1/Actn2	11
GO:0055075	BP	potassium ion homeostasis	4/735	34/28891	0.117647	4.62441	3.41651	0.0105162	0.05949	0.0427907	Slc12a3/Atp1b1/Atp1a2/Slc12a4	4
GO:0061050	BP	regulation of cell growth involved in cardiac muscle cell development	4/735	34/28891	0.117647	4.62441	3.41651	0.0105162	0.05949	0.0427907	G6pdx/Pak1/Rgs2/Hamp	4
GO:0070633	BP	transepithelial transport	4/735	34/28891	0.117647	4.62441	3.41651	0.0105162	0.05949	0.0427907	Cldn3/Aqp8/Abcb1a/Gpld1	4
GO:0030177	BP	positive regulation of Wnt signaling pathway	9/735	142/28891	0.0633803	2.49132	2.8783	0.010646	0.0600739	0.0432106	Atp6v1c2/Lgr5/Lgr6/Sfrp2/Eda/Mllt3/Sox4/Fgfr3/Nle1	9
GO:0072089	BP	stem cell proliferation	9/735	142/28891	0.0633803	2.49132	2.8783	0.010646	0.0600739	0.0432106	Abcb1a/Thpo/Irf6/Fermt1/Sfrp2/Prrx2/Kitl/Mir143/Mir145a	9
GO:0045833	BP	negative regulation of lipid metabolic process	8/735	118/28891	0.0677966	2.66491	2.92801	0.0106918	0.0600739	0.0432106	Gper1/Sorl1/Dgat2/Mfsd2a/Wnt4/Obp2a/Gpld1/Adra2a	8
GO:0090559	BP	regulation of membrane permeability	6/735	73/28891	0.0821918	3.23075	3.08328	0.0106968	0.0600739	0.0432106	Cldn3/Ier3/Lbp/Cnp/Hip1r/Tmem14a	6
GO:1903317	BP	regulation of protein maturation	6/735	73/28891	0.0821918	3.23075	3.08328	0.0106968	0.0600739	0.0432106	Plat/Glg1/Plaur/Sox4/Cdh1/Plau	6
GO:1905330	BP	regulation of morphogenesis of an epithelium	6/735	73/28891	0.0821918	3.23075	3.08328	0.0106968	0.0600739	0.0432106	Agt/Etv5/Wnt4/Lcn2/Lif/Cdh1	6
GO:0032869	BP	cellular response to insulin stimulus	12/735	219/28891	0.0547945	2.15383	2.76929	0.0107055	0.0600739	0.0432106	Sorl1/Agt/Pdk2/C1qtnf12/Obp2a/Inhbb/Gpld1/Enpp1/Pak1/Socs1/Mir143/Irs2	12
GO:0048644	BP	muscle organ morphogenesis	7/735	95/28891	0.0736842	2.89634	2.99119	0.0107543	0.0602784	0.0433577	Tnnc1/Lif/Ly6e/Dsp/Lrp2/Mir143/Mir145a	7
GO:0034331	BP	cell junction maintenance	5/735	53/28891	0.0943396	3.70825	3.18843	0.0110308	0.0614752	0.0442186	Cldn3/Whrn/Sort1/Itgb3/Cadm1	5
GO:0042755	BP	eating behavior	5/735	53/28891	0.0943396	3.70825	3.18843	0.0110308	0.0614752	0.0442186	Cpt1a/Guca2b/Oxtr/Napepld/Prlh	5
GO:0046456	BP	icosanoid biosynthetic process	5/735	53/28891	0.0943396	3.70825	3.18843	0.0110308	0.0614752	0.0442186	Fabp5/Pla2g10/Hpgds/Ggt5/Ptgs2	5
GO:0090207	BP	regulation of triglyceride metabolic process	5/735	53/28891	0.0943396	3.70825	3.18843	0.0110308	0.0614752	0.0442186	Sorl1/Dgat2/Mfsd2a/Thrsp/Gpld1	5
GO:0090659	BP	walking behavior	5/735	53/28891	0.0943396	3.70825	3.18843	0.0110308	0.0614752	0.0442186	Cacnb4/Large1/Enpp1/Zmpste24/Dab1	5
GO:0001505	BP	regulation of neurotransmitter levels	12/735	220/28891	0.0545455	2.14404	2.7521	0.0110705	0.0616262	0.0443272	Cspg5/Cacnb4/Rims3/Syn2/Per2/Syt2/Atp1a2/Itgb3/Pak1/Sv2b/Hnmt/Prkcg	12
GO:0014013	BP	regulation of gliogenesis	9/735	143/28891	0.0629371	2.4739	2.85472	0.0111132	0.0617935	0.0444475	Nr1d1/Etv5/Clcn2/Lif/Dag1/Fgfr3/Lrp2/Dab1/Mir23a	9
GO:0050708	BP	regulation of protein secretion	16/735	331/28891	0.0483384	1.90006	2.66096	0.0112803	0.0626511	0.0450644	Gper1/Hadh/Per2/Cpt1a/Nr1d1/C1qtnf12/Inhbb/Adcy5/Gpld1/Pfkm/Prkce/Sox4/Adra2a/Foxa2/Myo18a/Irs2	16
GO:0006879	BP	intracellular iron ion homeostasis	6/735	74/28891	0.0810811	3.18709	3.04362	0.0113972	0.0630853	0.0453767	Tmprss6/Lcn2/Ttc7/Cyb561a3/Alas2/Hamp	6
GO:0043462	BP	regulation of ATP-dependent activity	6/735	74/28891	0.0810811	3.18709	3.04362	0.0113972	0.0630853	0.0453767	Atp1b1/Tnnc1/Tsc1/Tnnt3/Tpm2/Vmp1	6
GO:0060675	BP	ureteric bud morphogenesis	6/735	74/28891	0.0810811	3.18709	3.04362	0.0113972	0.0630853	0.0453767	Adamts16/Agt/Kif26b/Wnt4/Tmem59l/Lama5	6
GO:0009615	BP	response to virus	18/735	389/28891	0.0462725	1.81886	2.6271	0.0114114	0.0630921	0.0453815	Pla2g10/Isg20/Lcn2/Hyal1/Htra1/Rrp1b/Mapk11/Smpd1/Traf3ip1/Bcl3/Il17ra/Ptprs/Dtx3l/Serinc3/Zmpste24/Mx1/Acod1/Ifitm3	18
GO:0030509	BP	BMP signaling pathway	10/735	169/28891	0.0591716	2.32589	2.79302	0.0115417	0.0637405	0.045848	Pdcd4/Sorl1/Tmprss6/Chrd/Msx1/Sfrp2/Htra1/Chrdl2/Lrp2/Mir23a	10
GO:0051495	BP	positive regulation of cytoskeleton organization	11/735	195/28891	0.0564103	2.21735	2.75583	0.0116162	0.0640331	0.0460584	Alox15/Tsc1/Mapk15/Wnt4/Pak1/Prkce/Synpo/Pde4dip/Trpv4/Actn2/Csf3	11
GO:0010867	BP	positive regulation of triglyceride biosynthetic process	3/735	19/28891	0.157895	6.20644	3.66785	0.0117258	0.0640331	0.0460584	Dgat2/Mfsd2a/Gpld1	3
GO:0032261	BP	purine nucleotide salvage	3/735	19/28891	0.157895	6.20644	3.66785	0.0117258	0.0640331	0.0460584	Gmpr/Pnp/Ampd3	3
GO:0033079	BP	immature T cell proliferation	3/735	19/28891	0.157895	6.20644	3.66785	0.0117258	0.0640331	0.0460584	Ihh/Wnt4/Gnrh1	3
GO:0033605	BP	positive regulation of catecholamine secretion	3/735	19/28891	0.157895	6.20644	3.66785	0.0117258	0.0640331	0.0460584	Oxtr/Plcd1/Pcp4	3
GO:0042953	BP	lipoprotein transport	3/735	19/28891	0.157895	6.20644	3.66785	0.0117258	0.0640331	0.0460584	Mttp/Lrp2/Vmp1	3
GO:0047484	BP	regulation of response to osmotic stress	3/735	19/28891	0.157895	6.20644	3.66785	0.0117258	0.0640331	0.0460584	Abcb1a/Ptgs2/Trpv4	3
GO:0051385	BP	response to mineralocorticoid	3/735	19/28891	0.157895	6.20644	3.66785	0.0117258	0.0640331	0.0460584	Slc12a3/Gper1/Npas4	3
GO:0072087	BP	renal vesicle development	3/735	19/28891	0.157895	6.20644	3.66785	0.0117258	0.0640331	0.0460584	Kif26b/Wnt4/Lif	3
GO:1901570	BP	fatty acid derivative biosynthetic process	3/735	19/28891	0.157895	6.20644	3.66785	0.0117258	0.0640331	0.0460584	Alox15/Hmgcs2/Ggt5	3
GO:0021761	BP	limbic system development	8/735	120/28891	0.0666667	2.6205	2.87405	0.011757	0.06406	0.0460778	Nfix/Large1/Mfsd2a/Tsc1/Atp1a2/Pak1/Ptprs/Dab1	8
GO:0033555	BP	multicellular organismal response to stress	8/735	120/28891	0.0666667	2.6205	2.87405	0.011757	0.06406	0.0460778	Dpp4/Dbh/Large1/Thbs4/Calca/Atp1a2/Adra2a/Prkcg	8
GO:0001763	BP	morphogenesis of a branching structure	13/735	249/28891	0.0522088	2.0522	2.69418	0.0118192	0.0642382	0.046206	Adamts16/Agt/Etv5/Ihh/Wnt4/Sfrp2/Rdh10/Pak1/Dag1/Foxa2/Cdh1/Tmem59l/Lama5	13
GO:1903320	BP	regulation of protein modification by small protein conjugation or removal	13/735	249/28891	0.0522088	2.0522	2.69418	0.0118192	0.0642382	0.046206	Trib2/Sh3rf2/Per2/Psen2/Mapk15/Gnl3/Ubxn2a/Prkce/Sox4/Dtx3l/Fgfr3/Prkcg/Hamp	13
GO:0007416	BP	synapse assembly	12/735	222/28891	0.0540541	2.12473	2.718	0.0118292	0.0642382	0.046206	Large1/Add2/Sema4a/Flrt1/Oxtr/Cadm1/Rab17/Ptprs/Nrg2/Npas4/Cdh1/Nptx1	12
GO:0035272	BP	exocrine system development	5/735	54/28891	0.0925926	3.63958	3.13682	0.0119084	0.0644531	0.0463606	Clcn2/Eda/Dag1/Cdh1/Lama5	5
GO:0045933	BP	positive regulation of muscle contraction	5/735	54/28891	0.0925926	3.63958	3.13682	0.0119084	0.0644531	0.0463606	Gper1/Ptgs2/Oxtr/Rgs2/Trpv4	5
GO:0048546	BP	digestive tract morphogenesis	5/735	54/28891	0.0925926	3.63958	3.13682	0.0119084	0.0644531	0.0463606	Npr2/Ihh/Agr2/Sfrp2/Fgfr3	5
GO:0007260	BP	tyrosine phosphorylation of STAT protein	6/735	75/28891	0.08	3.1446	3.00464	0.0121294	0.0655043	0.0471167	Crlf1/Lif/Traf3ip1/Socs1/Fgfr3/Ctf1	6
GO:0008542	BP	visual learning	6/735	75/28891	0.08	3.1446	3.00464	0.0121294	0.0655043	0.0471167	Chrd/Dbh/Atp1a2/Nts/Synpo/Abca7	6
GO:0010632	BP	regulation of epithelial cell migration	13/735	250/28891	0.052	2.04399	2.67858	0.0121881	0.0657482	0.0472921	Agt/Stat5a/Lcn2/Sema4a/Hyal1/Ptgs2/Itgb3/Gpld1/Prkce/Nos3/Eppk1/Emc10/Irs2	13
GO:0007548	BP	sex differentiation	16/735	335/28891	0.0477612	1.87737	2.60969	0.0125269	0.0675013	0.0485531	Npr2/Agt/Dhcr24/Stat5a/Wnt4/Mertk/Rec8/Sfrp2/Mir135a-2/Rdh10/Kitl/Ccnd1/Lrp2/Nos3/Gnrh1/Rara	16
GO:0006766	BP	vitamin metabolic process	7/735	98/28891	0.0714286	2.80768	2.89616	0.012623	0.067743	0.048727	Gulo/Alpl/Rdh1/Lrat/Rdh10/Enpp1/Lrp2	7
GO:0006835	BP	dicarboxylic acid transport	7/735	98/28891	0.0714286	2.80768	2.89616	0.012623	0.067743	0.048727	Arl6ip1/Per2/Pak1/Slc25a13/Slc25a11/Lrp2/Slc1a5	7
GO:1901874	BP	negative regulation of post-translational protein modification	7/735	98/28891	0.0714286	2.80768	2.89616	0.012623	0.067743	0.048727	Sh3rf2/Per2/Psen2/Prkce/Sox4/Dtx3l/Prkcg	7
GO:0048839	BP	inner ear development	12/735	224/28891	0.0535714	2.10576	2.68426	0.0126272	0.067743	0.048727	Atp2b2/Lgr5/Cxcl14/Whrn/Ttc39c/Msx1/Prrx2/Ripor2/Fgfr3/Dll1/Cdh1/Cys1	12
GO:0045165	BP	cell fate commitment	15/735	307/28891	0.0488599	1.92056	2.61995	0.0126754	0.0679267	0.0488591	Nfix/Mitf/Chrd/Psen2/Ihh/Wnt4/Sfrp2/Tgfb1i1/Tead4/Foxa2/Fgfr3/Notch3/Dll1/Spdef/Rara	15
GO:0001893	BP	maternal placenta development	4/735	36/28891	0.111111	4.3675	3.26648	0.0128363	0.0683389	0.0491556	Ctsb/Lif/Ptgs2/Cdh1	4
GO:0009069	BP	serine family amino acid metabolic process	4/735	36/28891	0.111111	4.3675	3.26648	0.0128363	0.0683389	0.0491556	Cth/Cdo1/Phgdh/Tha1	4
GO:0032369	BP	negative regulation of lipid transport	4/735	36/28891	0.111111	4.3675	3.26648	0.0128363	0.0683389	0.0491556	Pla2g10/Igfbp3/Itgb3/Irs2	4
GO:0043094	BP	cellular metabolic compound salvage	4/735	36/28891	0.111111	4.3675	3.26648	0.0128363	0.0683389	0.0491556	Gmpr/Pnp/Pgm2/Ampd3	4
GO:0048710	BP	regulation of astrocyte differentiation	4/735	36/28891	0.111111	4.3675	3.26648	0.0128363	0.0683389	0.0491556	Nr1d1/Lif/Fgfr3/Dab1	4
GO:1900078	BP	positive regulation of cellular response to insulin stimulus	4/735	36/28891	0.111111	4.3675	3.26648	0.0128363	0.0683389	0.0491556	Sorl1/Agt/C1qtnf12/Pak1	4
GO:0042273	BP	ribosomal large subunit biogenesis	6/735	76/28891	0.0789474	3.10322	2.9663	0.0128941	0.0684228	0.0492159	Znhit6/Urb1/Mrto4/Nle1/Ppan/mt-Rnr2	6
GO:0045109	BP	intermediate filament organization	6/735	76/28891	0.0789474	3.10322	2.9663	0.0128941	0.0684228	0.0492159	Krt87/Krt7/Krt83/Krt23/Dsp/Eppk1	6
GO:0051926	BP	negative regulation of calcium ion transport	6/735	76/28891	0.0789474	3.10322	2.9663	0.0128941	0.0684228	0.0492159	Gstm7/Atp1a2/Ptgs2/Prkce/Nos3/Spink1	6
GO:0046718	BP	viral entry into host cell	7/735	99/28891	0.0707071	2.77932	2.86528	0.0132948	0.0700897	0.0504149	Tmprss11a/Tmprss4/Ctsb/Itgb3/Smpd1/Ly6e/Ifitm3	7
GO:0006486	BP	protein glycosylation	11/735	199/28891	0.0552764	2.17278	2.68221	0.0133571	0.0700897	0.0504149	Gcnt1/Aqp11/St6galnac3/St6gal1/Tmtc4/St6galnac2/Large1/Tmtc1/C1galt1/Tusc3/B4galt5	11
GO:0043413	BP	macromolecule glycosylation	11/735	199/28891	0.0552764	2.17278	2.68221	0.0133571	0.0700897	0.0504149	Gcnt1/Aqp11/St6galnac3/St6gal1/Tmtc4/St6galnac2/Large1/Tmtc1/C1galt1/Tusc3/B4galt5	11
GO:0017157	BP	regulation of exocytosis	12/735	226/28891	0.0530973	2.08712	2.65087	0.0134659	0.0700897	0.0504149	Cspg5/Cacnb4/Rims3/Syt6/Syt13/Syt2/Sv2b/Cacna1g/Adra2a/Rab3d/Prkcg/Fcer1g	12
GO:0008306	BP	associative learning	8/735	123/28891	0.0650407	2.55658	2.79513	0.0134984	0.0700897	0.0504149	Agt/Chrd/Dbh/Tsc1/Atp1a2/Nts/Synpo/Abca7	8
GO:0015749	BP	monosaccharide transmembrane transport	8/735	123/28891	0.0650407	2.55658	2.79513	0.0134984	0.0700897	0.0504149	Fabp5/Slc23a1/C1qtnf12/Tsc1/Sort1/Enpp1/Adipor2/Irs2	8
GO:0044000	BP	movement in host	8/735	123/28891	0.0650407	2.55658	2.79513	0.0134984	0.0700897	0.0504149	Tmprss11a/Pcx/Tmprss4/Ctsb/Itgb3/Smpd1/Ly6e/Ifitm3	8
GO:0007379	BP	segment specification	3/735	20/28891	0.15	5.89612	3.5389	0.0135384	0.0700897	0.0504149	Chrd/Mllt3/Dll1	3
GO:0009886	BP	post-embryonic animal morphogenesis	3/735	20/28891	0.15	5.89612	3.5389	0.0135384	0.0700897	0.0504149	Large1/Enpp1/Mir23a	3
GO:0014061	BP	regulation of norepinephrine secretion	3/735	20/28891	0.15	5.89612	3.5389	0.0135384	0.0700897	0.0504149	Agt/Oxtr/Plcd1	3
GO:0035633	BP	maintenance of blood-brain barrier	3/735	20/28891	0.15	5.89612	3.5389	0.0135384	0.0700897	0.0504149	Tspan12/Mfsd2a/Ptgs2	3
GO:0040037	BP	negative regulation of fibroblast growth factor receptor signaling pathway	3/735	20/28891	0.15	5.89612	3.5389	0.0135384	0.0700897	0.0504149	Wnt4/Ngfr/Spry4	3
GO:0043249	BP	erythrocyte maturation	3/735	20/28891	0.15	5.89612	3.5389	0.0135384	0.0700897	0.0504149	Pla2g10/G6pdx/Fam210b	3
GO:0043691	BP	reverse cholesterol transport	3/735	20/28891	0.15	5.89612	3.5389	0.0135384	0.0700897	0.0504149	Ces1d/Ces1e/Lcat	3
GO:0044241	BP	lipid digestion	3/735	20/28891	0.15	5.89612	3.5389	0.0135384	0.0700897	0.0504149	Cyp8b1/Asah2/Acat2	3
GO:0044872	BP	lipoprotein localization	3/735	20/28891	0.15	5.89612	3.5389	0.0135384	0.0700897	0.0504149	Mttp/Lrp2/Vmp1	3
GO:0048490	BP	anterograde synaptic vesicle transport	3/735	20/28891	0.15	5.89612	3.5389	0.0135384	0.0700897	0.0504149	Trim46/Ap3b2/Bloc1s3	3
GO:0048712	BP	negative regulation of astrocyte differentiation	3/735	20/28891	0.15	5.89612	3.5389	0.0135384	0.0700897	0.0504149	Nr1d1/Fgfr3/Dab1	3
GO:0060099	BP	regulation of phagocytosis, engulfment	3/735	20/28891	0.15	5.89612	3.5389	0.0135384	0.0700897	0.0504149	Alox15/Lbp/Abca7	3
GO:0061620	BP	glycolytic process through glucose-6-phosphate	3/735	20/28891	0.15	5.89612	3.5389	0.0135384	0.0700897	0.0504149	Gale/Pfkm/Gapdh	3
GO:0099514	BP	synaptic vesicle cytoskeletal transport	3/735	20/28891	0.15	5.89612	3.5389	0.0135384	0.0700897	0.0504149	Trim46/Ap3b2/Bloc1s3	3
GO:0099517	BP	synaptic vesicle transport along microtubule	3/735	20/28891	0.15	5.89612	3.5389	0.0135384	0.0700897	0.0504149	Trim46/Ap3b2/Bloc1s3	3
GO:1904251	BP	regulation of bile acid metabolic process	3/735	20/28891	0.15	5.89612	3.5389	0.0135384	0.0700897	0.0504149	Ces1d/Nr1d1/Ces1e	3
GO:0070371	BP	ERK1 and ERK2 cascade	17/735	367/28891	0.0463215	1.82078	2.55675	0.0135559	0.0701058	0.0504265	Gper1/Agt/Thpo/Alox15/Ramp3/Mt3/Lif/Itgb3/Ackr3/Oxtr/Tnfaip8l3/Abca7/Fgfr3/Hcrtr1/Trpv4/Rara/Akap12	17
GO:0001756	BP	somitogenesis	6/735	77/28891	0.0779221	3.06292	2.92859	0.0136919	0.0706595	0.0508248	Psen2/Sfrp2/Foxa2/Nle1/Aldh1a2/Dll1	6
GO:0042982	BP	amyloid precursor protein metabolic process	6/735	77/28891	0.0779221	3.06292	2.92859	0.0136919	0.0706595	0.0508248	Sorl1/Dhcr24/Psen2/Bace2/Abca7/Itm2c	6
GO:0043523	BP	regulation of neuron apoptotic process	15/735	310/28891	0.0483871	1.90197	2.5797	0.0137408	0.070837	0.0509524	Ptpn5/Tox3/Nfix/Agt/Crlf1/Mt3/G6pdx/Lcn2/Mt1/Egln2/Ccnd1/Ngfr/Fgfr3/Pcp4/Prkcg	15
GO:0006111	BP	regulation of gluconeogenesis	5/735	56/28891	0.0892857	3.5096	3.03718	0.0138032	0.0710089	0.0510761	Dgat2/Pdk2/C1qtnf12/Obp2a/Cyp2j6	5
GO:0010463	BP	mesenchymal cell proliferation	5/735	56/28891	0.0892857	3.5096	3.03718	0.0138032	0.0710089	0.0510761	Chrd/Ihh/Msx1/Prrx2/Irs2	5
GO:0007605	BP	sensory perception of sound	14/735	282/28891	0.0496454	1.95144	2.59409	0.0138281	0.0710618	0.0511141	Atp6v0a4/Atp2b2/Npr2/Hexb/Tmtc4/Gpx1/Large1/Whrn/Mir23b/Enpp1/Ripor2/Lrp2/Cdh1/Mir23a	14
GO:0031667	BP	response to nutrient levels	19/735	427/28891	0.0444965	1.74904	2.51945	0.0139311	0.0715158	0.0514407	Bche/Slc12a3/Alpl/Sorl1/Pdk2/Guca2b/Mfsd2a/Tsc1/Mt3/Wnt4/Slc39a4/Fads1/Inhbb/Enpp1/Plin3/Foxa2/Prlh/Prkcg/Trpv4	19
GO:0052547	BP	regulation of peptidase activity	20/735	457/28891	0.0437637	1.72024	2.50754	0.0139757	0.0716697	0.0515513	Gper1/Asph/Sorl1/Arl6ip1/Cldn3/Dhcr24/Gpx1/Serpina3n/Sfrp2/Ptgs2/Prss22/F3/Timp4/Plaur/Ngfr/Nle1/Cdh1/Hip1r/Spink1/Gapdh	20
GO:0001958	BP	endochondral ossification	4/735	37/28891	0.108108	4.24946	3.19551	0.0141092	0.0720243	0.0518065	Nfix/Alpl/Npr2/Enpp1	4
GO:0007435	BP	salivary gland morphogenesis	4/735	37/28891	0.108108	4.24946	3.19551	0.0141092	0.0720243	0.0518065	Eda/Dag1/Cdh1/Lama5	4
GO:0019934	BP	cGMP-mediated signaling	4/735	37/28891	0.108108	4.24946	3.19551	0.0141092	0.0720243	0.0518065	Npr2/Guca2b/Prkg1/Gucy1a1	4
GO:0036075	BP	replacement ossification	4/735	37/28891	0.108108	4.24946	3.19551	0.0141092	0.0720243	0.0518065	Nfix/Alpl/Npr2/Enpp1	4
GO:0048477	BP	oogenesis	8/735	124/28891	0.0645161	2.53597	2.76935	0.0141187	0.0720243	0.0518065	Npr2/Hexb/Lgr5/Ihh/Wnt4/Rec8/Inhbb/Marf1	8
GO:0050768	BP	negative regulation of neurogenesis	10/735	175/28891	0.0571429	2.24614	2.67151	0.0144542	0.0736592	0.0529824	Sorl1/Trim46/Nr1d1/Mt3/Sema4a/Ptprs/Cd24a/Fgfr3/Cdh1/Dab1	10
GO:0043279	BP	response to alkaloid	6/735	78/28891	0.0769231	3.02365	2.89149	0.0145235	0.0738582	0.0531256	Bche/Gstm7/Smpd1/Slc8a1/Prkce/Prkcg	6
GO:0072171	BP	mesonephric tubule morphogenesis	6/735	78/28891	0.0769231	3.02365	2.89149	0.0145235	0.0738582	0.0531256	Adamts16/Agt/Kif26b/Wnt4/Tmem59l/Lama5	6
GO:0010717	BP	regulation of epithelial to mesenchymal transition	7/735	101/28891	0.0693069	2.72428	2.80466	0.0147147	0.0746706	0.0537099	Agt/Lrg1/Sfrp2/Loxl2/Tgfb1i1/Dag1/Foxa2	7
GO:0035773	BP	insulin secretion involved in cellular response to glucose stimulus	7/735	101/28891	0.0693069	2.72428	2.80466	0.0147147	0.0746706	0.0537099	Nr1d1/C1qtnf12/Adcy5/Gpld1/Prkce/Adra2a/Foxa2	7
GO:1990778	BP	protein localization to cell periphery	18/735	400/28891	0.045	1.76884	2.50174	0.0147861	0.0746706	0.0537099	Gper1/Sorl1/Atp1b1/Large1/Ramp3/Tspan18/Agr2/Ttc7/Fyb2/Dag1/Rab3d/Scp2/Sacm1l/Cdh1/Actn2/Lama5/Fcer1g/Nptx1	18
GO:0010883	BP	regulation of lipid storage	5/735	57/28891	0.0877193	3.44802	2.98905	0.0148225	0.0746706	0.0537099	Ces1d/Pla2g10/Ces1e/Itgb3/Plin3	5
GO:0046717	BP	acid secretion	5/735	57/28891	0.0877193	3.44802	2.98905	0.0148225	0.0746706	0.0537099	Cacnb4/Ces1d/Ces1e/Pak1/Hip1r	5
GO:0050435	BP	amyloid-beta metabolic process	5/735	57/28891	0.0877193	3.44802	2.98905	0.0148225	0.0746706	0.0537099	Sorl1/Psen2/Mme/Bace2/Abca7	5
GO:0050732	BP	negative regulation of peptidyl-tyrosine phosphorylation	5/735	57/28891	0.0877193	3.44802	2.98905	0.0148225	0.0746706	0.0537099	Psen2/Sfrp2/Traf3ip1/Socs1/Spink1	5
GO:0070509	BP	calcium ion import	5/735	57/28891	0.0877193	3.44802	2.98905	0.0148225	0.0746706	0.0537099	Slc8a1/Cacna1g/Trpv6/Trpv4/Spink1	5
GO:0048144	BP	fibroblast proliferation	9/735	150/28891	0.06	2.35845	2.69507	0.014825	0.0746706	0.0537099	Agt/Gpx1/Lif/Zfp469/Itgb3/Ngfr/Socs1/Zmpste24/Zmiz1	9
GO:0034765	BP	regulation of monoatomic ion transmembrane transport	21/735	490/28891	0.0428571	1.68461	2.46947	0.0148362	0.0746706	0.0537099	Gper1/Cacnb4/Asph/Gal/Gstm7/Atp1b1/Clic6/Psen2/Abcb1a/Clcn2/Ramp3/G6pdx/Lcn2/Atp1a2/Itgb3/Slc8a1/Prkce/Scn5a/Hamp/Actn2/Vmp1	21
GO:0006836	BP	neurotransmitter transport	12/735	230/28891	0.0521739	2.05083	2.58512	0.0152699	0.0761343	0.0547627	Cspg5/Cacnb4/Rims3/Syn2/Per2/Syt2/Atp1a2/Slc6a13/Itgb3/Pak1/Sv2b/Prkcg	12
GO:0034763	BP	negative regulation of transmembrane transport	9/735	151/28891	0.0596026	2.34283	2.67299	0.0154217	0.0761343	0.0547627	Fabp5/Gstm7/Atp1a2/Enpp1/Prkce/Rgs2/Hamp/Actn2/Irs2	9
GO:0002068	BP	glandular epithelial cell development	4/735	38/28891	0.105263	4.13763	3.12702	0.0154593	0.0761343	0.0547627	Dll1/Spdef/Rara/Mir503	4
GO:0009167	BP	purine ribonucleoside monophosphate metabolic process	4/735	38/28891	0.105263	4.13763	3.12702	0.0154593	0.0761343	0.0547627	Gmpr/Pnp/Ak3/Ampd3	4
GO:0033032	BP	regulation of myeloid cell apoptotic process	4/735	38/28891	0.105263	4.13763	3.12702	0.0154593	0.0761343	0.0547627	St6gal1/Stat5a/Kitl/Fcer1g	4
GO:0019935	BP	cyclic-nucleotide-mediated signaling	7/735	102/28891	0.0686275	2.69757	2.7749	0.0154637	0.0761343	0.0547627	Npr2/Gal/Guca2b/Prkg1/Ksr1/Gucy1a1/Gapdh	7
GO:0001976	BP	nervous system process involved in regulation of systemic arterial blood pressure	3/735	21/28891	0.142857	5.61535	3.4184	0.0155013	0.0761343	0.0547627	Agt/Manf/Calca	3
GO:0002281	BP	macrophage activation involved in immune response	3/735	21/28891	0.142857	5.61535	3.4184	0.0155013	0.0761343	0.0547627	Lbp/Prkce/Sbno2	3
GO:0006590	BP	thyroid hormone generation	3/735	21/28891	0.142857	5.61535	3.4184	0.0155013	0.0761343	0.0547627	Slc5a5/Ctsb/Dio2	3
GO:0006700	BP	C21-steroid hormone biosynthetic process	3/735	21/28891	0.142857	5.61535	3.4184	0.0155013	0.0761343	0.0547627	Clcn2/Wnt4/Scp2	3
GO:0006833	BP	water transport	3/735	21/28891	0.142857	5.61535	3.4184	0.0155013	0.0761343	0.0547627	Aqp11/Aqp8/Large1	3
GO:0007190	BP	activation of adenylate cyclase activity	3/735	21/28891	0.142857	5.61535	3.4184	0.0155013	0.0761343	0.0547627	Lgr5/Calca/Rxfp1	3
GO:0030728	BP	ovulation	3/735	21/28891	0.142857	5.61535	3.4184	0.0155013	0.0761343	0.0547627	Agt/Inhbb/Nos3	3
GO:0032310	BP	prostaglandin secretion	3/735	21/28891	0.142857	5.61535	3.4184	0.0155013	0.0761343	0.0547627	Abcc4/Pla2g10/Ptgs2	3
GO:0035268	BP	protein mannosylation	3/735	21/28891	0.142857	5.61535	3.4184	0.0155013	0.0761343	0.0547627	Tmtc4/Large1/Tmtc1	3
GO:0035641	BP	locomotory exploration behavior	3/735	21/28891	0.142857	5.61535	3.4184	0.0155013	0.0761343	0.0547627	Dpp4/Atp1a2/Prkce	3
GO:0045836	BP	positive regulation of meiotic nuclear division	3/735	21/28891	0.142857	5.61535	3.4184	0.0155013	0.0761343	0.0547627	Npr2/Wnt4/Msx1	3
GO:0048243	BP	norepinephrine secretion	3/735	21/28891	0.142857	5.61535	3.4184	0.0155013	0.0761343	0.0547627	Agt/Oxtr/Plcd1	3
GO:0051546	BP	keratinocyte migration	3/735	21/28891	0.142857	5.61535	3.4184	0.0155013	0.0761343	0.0547627	Lrg1/Fermt1/Eppk1	3
GO:0051797	BP	regulation of hair follicle development	3/735	21/28891	0.142857	5.61535	3.4184	0.0155013	0.0761343	0.0547627	Gal/Fermt1/Ngfr	3
GO:0060576	BP	intestinal epithelial cell development	3/735	21/28891	0.142857	5.61535	3.4184	0.0155013	0.0761343	0.0547627	C1galt1/Cdh1/Spdef	3
GO:0071636	BP	positive regulation of transforming growth factor beta production	3/735	21/28891	0.142857	5.61535	3.4184	0.0155013	0.0761343	0.0547627	Agt/Fermt1/Ptgs2	3
GO:0150104	BP	transport across blood-brain barrier	3/735	21/28891	0.142857	5.61535	3.4184	0.0155013	0.0761343	0.0547627	Mfsd2a/Abcb1a/Slc1a5	3
GO:1905153	BP	regulation of membrane invagination	3/735	21/28891	0.142857	5.61535	3.4184	0.0155013	0.0761343	0.0547627	Alox15/Lbp/Abca7	3
GO:0021587	BP	cerebellum morphogenesis	5/735	58/28891	0.0862069	3.38858	2.94198	0.015891	0.0778131	0.0559703	Nfix/Atp2b2/Whrn/Dll1/Dab1	5
GO:0034142	BP	toll-like receptor 4 signaling pathway	5/735	58/28891	0.0862069	3.38858	2.94198	0.015891	0.0778131	0.0559703	Nr1d1/Pik3ap1/Lbp/Prkce/Acod1	5
GO:0070229	BP	negative regulation of lymphocyte apoptotic process	5/735	58/28891	0.0862069	3.38858	2.94198	0.015891	0.0778131	0.0559703	Arg2/Jak3/Pnp/Bcl3/Irs2	5
GO:0008406	BP	gonad development	13/735	259/28891	0.0501931	1.97296	2.54128	0.015921	0.077882	0.0560198	Npr2/Agt/Stat5a/Wnt4/Rec8/Sfrp2/Rdh10/Kitl/Ccnd1/Lrp2/Nos3/Gnrh1/Rara	13
GO:0031647	BP	regulation of protein stability	15/735	316/28891	0.0474684	1.86586	2.50052	0.0160791	0.0785769	0.0565197	Asph/Atp1b1/Mcm8/Nr1d1/Tsc1/Mt3/Msx1/Ccdc88c/Sox4/Tspan1/Rnf149/B4galt5/Isoc2b/Hip1r/Gapdh	15
GO:0044409	BP	entry into host	7/735	103/28891	0.0679612	2.67138	2.74549	0.0162394	0.0792016	0.056969	Tmprss11a/Tmprss4/Ctsb/Itgb3/Smpd1/Ly6e/Ifitm3	7
GO:1900182	BP	positive regulation of protein localization to nucleus	7/735	103/28891	0.0679612	2.67138	2.74549	0.0162394	0.0792016	0.056969	Gper1/Ptpn5/Cacnb4/Ptgs2/Dtx3l/Ngfr/Cdh1	7
GO:0043627	BP	response to estrogen	6/735	80/28891	0.075	2.94806	2.81903	0.0162909	0.0793733	0.0570925	Mme/Cd24a/Mir143/Rara/Cited4/Mir145a	6
GO:0009410	BP	response to xenobiotic stimulus	16/735	346/28891	0.0462428	1.81769	2.47225	0.0165159	0.0803095	0.0577659	Bche/Ptpn5/Hadh/Gstm7/Gpx1/Arnt2/Lcn2/Sfrp2/Cyp2s1/Cyp2j6/Gpld1/Pon3/Bloc1s3/Pnp/Rnf149/Aldh1a1	16
GO:0051222	BP	positive regulation of protein transport	16/735	346/28891	0.0462428	1.81769	2.47225	0.0165159	0.0803095	0.0577659	Gper1/Ptpn5/Asph/Sorl1/C1qtnf12/Ptgs2/Gpld1/Pfkm/Pak1/Prkce/Sox4/Tmem30b/Lrp2/Myo18a/Cdh1/Irs2	16
GO:0003231	BP	cardiac ventricle development	9/735	153/28891	0.0588235	2.3122	2.62937	0.0166678	0.0809675	0.0582392	Tnnc1/Sfrp2/Sox4/Ly6e/Dsp/Zmpste24/Lrp2/Scn5a/Nos3	9
GO:0003014	BP	renal system process	8/735	128/28891	0.0625	2.45672	2.66867	0.0168082	0.0812287	0.0584271	Slc12a3/Atp6v0a4/Agt/Clcn5/Guca2b/G6pdx/Pon3/Hsd11b2	8
GO:0007340	BP	acrosome reaction	4/735	39/28891	0.102564	4.03154	3.06083	0.016888	0.0812287	0.0584271	Pla2g10/Syt6/Abhd2/Spink1	4
GO:0031281	BP	positive regulation of cyclase activity	4/735	39/28891	0.102564	4.03154	3.06083	0.016888	0.0812287	0.0584271	Lgr5/Calca/Rxfp1/Nos3	4
GO:0040020	BP	regulation of meiotic nuclear division	4/735	39/28891	0.102564	4.03154	3.06083	0.016888	0.0812287	0.0584271	Npr2/Wnt4/Msx1/Lif	4
GO:0042403	BP	thyroid hormone metabolic process	4/735	39/28891	0.102564	4.03154	3.06083	0.016888	0.0812287	0.0584271	Slc5a5/Ctsb/Dio3/Dio2	4
GO:0050931	BP	pigment cell differentiation	4/735	39/28891	0.102564	4.03154	3.06083	0.016888	0.0812287	0.0584271	Mitf/Enpp1/Kitl/Bloc1s3	4
GO:0051938	BP	L-glutamate import	4/735	39/28891	0.102564	4.03154	3.06083	0.016888	0.0812287	0.0584271	Arl6ip1/Per2/Pak1/Slc25a13	4
GO:0060479	BP	lung cell differentiation	4/735	39/28891	0.102564	4.03154	3.06083	0.016888	0.0812287	0.0584271	Agr2/Rbbp9/Foxa2/Spdef	4
GO:0060487	BP	lung epithelial cell differentiation	4/735	39/28891	0.102564	4.03154	3.06083	0.016888	0.0812287	0.0584271	Agr2/Rbbp9/Foxa2/Spdef	4
GO:1904738	BP	vascular associated smooth muscle cell migration	4/735	39/28891	0.102564	4.03154	3.06083	0.016888	0.0812287	0.0584271	Agt/Prkg1/Enpp1/Pak1	4
GO:0097035	BP	regulation of membrane lipid distribution	5/735	59/28891	0.0847458	3.33114	2.89594	0.0170095	0.0816523	0.0587317	Mfsd2a/Abcb1a/Abca7/Tmem30b/Tlcd1	5
GO:2000300	BP	regulation of synaptic vesicle exocytosis	5/735	59/28891	0.0847458	3.33114	2.89594	0.0170095	0.0816523	0.0587317	Cspg5/Cacnb4/Rims3/Sv2b/Prkcg	5
GO:0001938	BP	positive regulation of endothelial cell proliferation	7/735	104/28891	0.0673077	2.6457	2.71644	0.0170423	0.0817292	0.0587871	Stat5a/Lrg1/Thbs4/F3/Itgb3/Fgfr3/Emc10	7
GO:0007632	BP	visual behavior	6/735	81/28891	0.0740741	2.91167	2.78365	0.0172279	0.0825382	0.059369	Chrd/Dbh/Atp1a2/Nts/Synpo/Abca7	6
GO:0002761	BP	regulation of myeloid leukocyte differentiation	9/735	154/28891	0.0584416	2.29719	2.60781	0.0173178	0.0828132	0.0595668	Mitf/Il20/Zbtb46/Stat5a/Lif/Itgb3/Kitl/Fgfr3/Rara	9
GO:0051047	BP	positive regulation of secretion	19/735	437/28891	0.0434783	1.70902	2.41302	0.0173246	0.0828132	0.0595668	Gper1/Agt/Gal/Pla2g10/C1qtnf12/Lif/Inhbb/Gpld1/Pfkm/Oxtr/Prkce/Cacna1g/Sox4/Plcd1/Rab3d/Pcp4/Myo18a/Irs2/Fcer1g	19
GO:0050806	BP	positive regulation of synaptic transmission	16/735	348/28891	0.045977	1.80724	2.44779	0.0173361	0.0828132	0.0595668	Ptpn5/Rims3/Chrd/Large1/Mme/Mir23b/Ptgs2/Enpp1/Pak1/Oxtr/Prkce/Ngfr/Prkcg/Mir23a/Mir99a/Mir145a	16
GO:0007586	BP	digestion	8/735	129/28891	0.0620155	2.43767	2.6441	0.0175345	0.0831728	0.0598254	Npr2/Pbld1/Cyp8b1/Cyp39a1/Asah2/Hip1r/Hamp/Acat2	8
GO:0061387	BP	regulation of extent of cell growth	8/735	129/28891	0.0620155	2.43767	2.6441	0.0175345	0.0831728	0.0598254	Mgll/Trim46/Mt3/Sema4a/Pak1/Ptprs/Cdh1/Tnfrsf12a	8
GO:0006089	BP	lactate metabolic process	3/735	22/28891	0.136364	5.36011	3.30541	0.0176159	0.0831728	0.0598254	Per2/Ldhd/Ldhb	3
GO:0006684	BP	sphingomyelin metabolic process	3/735	22/28891	0.136364	5.36011	3.30541	0.0176159	0.0831728	0.0598254	Sgms2/Smpd1/Smpdl3a	3
GO:0010224	BP	response to UV-B	3/735	22/28891	0.136364	5.36011	3.30541	0.0176159	0.0831728	0.0598254	Mme/Hyal1/Mapk11	3
GO:0010232	BP	vascular transport	3/735	22/28891	0.136364	5.36011	3.30541	0.0176159	0.0831728	0.0598254	Mfsd2a/Abcb1a/Slc1a5	3
GO:0034312	BP	diol biosynthetic process	3/735	22/28891	0.136364	5.36011	3.30541	0.0176159	0.0831728	0.0598254	Sptlc3/Asah1/Asah2	3
GO:0042730	BP	fibrinolysis	3/735	22/28891	0.136364	5.36011	3.30541	0.0176159	0.0831728	0.0598254	Plat/Plaur/Plau	3
GO:0046321	BP	positive regulation of fatty acid oxidation	3/735	22/28891	0.136364	5.36011	3.30541	0.0176159	0.0831728	0.0598254	Cpt1a/Obp2a/Irs2	3
GO:0072273	BP	metanephric nephron morphogenesis	3/735	22/28891	0.136364	5.36011	3.30541	0.0176159	0.0831728	0.0598254	Kif26b/Wnt4/Lif	3
GO:0090205	BP	positive regulation of cholesterol metabolic process	3/735	22/28891	0.136364	5.36011	3.30541	0.0176159	0.0831728	0.0598254	Ces1d/Ces1e/Scp2	3
GO:0097502	BP	mannosylation	3/735	22/28891	0.136364	5.36011	3.30541	0.0176159	0.0831728	0.0598254	Tmtc4/Large1/Tmtc1	3
GO:0007160	BP	cell-matrix adhesion	12/735	235/28891	0.0510638	2.00719	2.50478	0.0177757	0.0837656	0.0602519	Agt/Tsc1/Nexmif/Wnt4/Fermt1/Zfp469/Itgb3/Eda/Dag1/Itga5/Actn2/Plau	12
GO:0048469	BP	cell maturation	12/735	235/28891	0.0510638	2.00719	2.50478	0.0177757	0.0837656	0.0602519	Nfix/Npr2/Pla2g10/Ihh/G6pdx/Rec8/Calca/Fam210b/Abhd2/B4galt5/Spink1/Mir212	12
GO:0045137	BP	development of primary sexual characteristics	13/735	263/28891	0.0494297	1.94296	2.48202	0.0178351	0.0839644	0.0603948	Npr2/Agt/Stat5a/Wnt4/Rec8/Sfrp2/Rdh10/Kitl/Ccnd1/Lrp2/Nos3/Gnrh1/Rara	13
GO:0043030	BP	regulation of macrophage activation	5/735	60/28891	0.0833333	3.27562	2.85087	0.018179	0.085195	0.06128	Pla2g10/Nr1d1/Lbp/Myo18a/Hamp	5
GO:0072523	BP	purine-containing compound catabolic process	5/735	60/28891	0.0833333	3.27562	2.85087	0.018179	0.085195	0.06128	Acot7/Enpp1/Enpp4/Pnp/Ampd3	5
GO:0003208	BP	cardiac ventricle morphogenesis	6/735	82/28891	0.0731707	2.87616	2.74881	0.0182012	0.085195	0.06128	Tnnc1/Sfrp2/Sox4/Ly6e/Dsp/Lrp2	6
GO:0006493	BP	protein O-linked glycosylation	6/735	82/28891	0.0731707	2.87616	2.74881	0.0182012	0.085195	0.06128	Gcnt1/Tmtc4/St6galnac2/Large1/Tmtc1/C1galt1	6
GO:0051279	BP	regulation of release of sequestered calcium ion into cytosol	6/735	82/28891	0.0731707	2.87616	2.74881	0.0182012	0.085195	0.06128	Gper1/Asph/Gstm7/Itgb3/Slc8a1/Prkce	6
GO:2000242	BP	negative regulation of reproductive process	6/735	82/28891	0.0731707	2.87616	2.74881	0.0182012	0.085195	0.06128	Npr2/Hpgds/Ovgp1/Wnt4/Plat/Lif	6
GO:0002286	BP	T cell activation involved in immune response	8/735	130/28891	0.0615385	2.41892	2.61975	0.018283	0.0852105	0.0612912	Psen2/Tsc1/Sema4a/Jak3/Bcl3/Gadd45g/Rara/Fcer1g	8
GO:0044403	BP	biological process involved in symbiotic interaction	13/735	264/28891	0.0492424	1.9356	2.46737	0.0183397	0.0852105	0.0612912	Tmprss11a/Pcx/Gpx1/Tmprss4/Ctsb/Itgb3/Rrp1b/Smpd1/Napepld/Ly6e/Gpx2/Gapdh/Ifitm3	13
GO:0006730	BP	one-carbon metabolic process	4/735	40/28891	0.1	3.93075	2.99682	0.0183965	0.0852105	0.0612912	Car12/Car8/Sfxn1/Car15	4
GO:0021680	BP	cerebellar Purkinje cell layer development	4/735	40/28891	0.1	3.93075	2.99682	0.0183965	0.0852105	0.0612912	Nfix/Atp2b2/Whrn/Dll1	4
GO:0033866	BP	nucleoside bisphosphate biosynthetic process	4/735	40/28891	0.1	3.93075	2.99682	0.0183965	0.0852105	0.0612912	Acot7/Pdk2/Papss1/Pdk3	4
GO:0034030	BP	ribonucleoside bisphosphate biosynthetic process	4/735	40/28891	0.1	3.93075	2.99682	0.0183965	0.0852105	0.0612912	Acot7/Pdk2/Papss1/Pdk3	4
GO:0034033	BP	purine nucleoside bisphosphate biosynthetic process	4/735	40/28891	0.1	3.93075	2.99682	0.0183965	0.0852105	0.0612912	Acot7/Pdk2/Papss1/Pdk3	4
GO:0051349	BP	positive regulation of lyase activity	4/735	40/28891	0.1	3.93075	2.99682	0.0183965	0.0852105	0.0612912	Lgr5/Calca/Rxfp1/Nos3	4
GO:0086065	BP	cell communication involved in cardiac conduction	4/735	40/28891	0.1	3.93075	2.99682	0.0183965	0.0852105	0.0612912	Slc8a1/Cacna1g/Dsp/Scn5a	4
GO:0098868	BP	bone growth	4/735	40/28891	0.1	3.93075	2.99682	0.0183965	0.0852105	0.0612912	Npr2/Enpp1/Zmpste24/Rara	4
GO:1905332	BP	positive regulation of morphogenesis of an epithelium	4/735	40/28891	0.1	3.93075	2.99682	0.0183965	0.0852105	0.0612912	Agt/Wnt4/Lcn2/Lif	4
GO:0030183	BP	B cell differentiation	10/735	182/28891	0.0549451	2.15975	2.53585	0.0185085	0.0856477	0.0616056	Dpp4/Aqp8/Stat5a/Enpp1/Jak3/Pnp/Bcl3/Cd24a/Dll1/Adgrg3	10
GO:0035710	BP	CD4-positive, alpha-beta T cell activation	8/735	131/28891	0.0610687	2.40046	2.59563	0.0190542	0.0880894	0.0633619	Sema4a/Arg2/Jak3/Bcl3/Socs1/Cd24a/Gadd45g/Rara	8
GO:0051961	BP	negative regulation of nervous system development	10/735	183/28891	0.0546448	2.14795	2.51698	0.0191495	0.0883468	0.0635471	Sorl1/Trim46/Nr1d1/Mt3/Sema4a/Ptprs/Cd24a/Fgfr3/Cdh1/Dab1	10
GO:1902905	BP	positive regulation of supramolecular fiber organization	10/735	183/28891	0.0546448	2.14795	2.51698	0.0191495	0.0883468	0.0635471	Alox15/Tsc1/Wnt4/Pak1/Prkce/Synpo/Pde4dip/Trpv4/Actn2/Csf3	10
GO:0043524	BP	negative regulation of neuron apoptotic process	11/735	210/28891	0.052381	2.05896	2.48843	0.0191641	0.0883468	0.0635471	Tox3/Nfix/Agt/Crlf1/Mt3/Lcn2/Mt1/Ccnd1/Ngfr/Pcp4/Prkcg	11
GO:0005977	BP	glycogen metabolic process	6/735	83/28891	0.0722892	2.8415	2.71448	0.0192116	0.088482	0.0636443	Per2/Nr1d1/Pfkm/Enpp1/Pgm2/Irs2	6
GO:0007517	BP	muscle organ development	17/735	382/28891	0.0445026	1.74929	2.38188	0.0192595	0.0886191	0.0637429	Nfix/Snhg15/Gpx1/Large1/Tnnc1/Msx1/Lif/Ripor2/Ly6e/Dsp/Dag1/Lrp2/Mir143/Dll1/Acta1/Lama5/Mir145a	17
GO:0048593	BP	camera-type eye morphogenesis	9/735	157/28891	0.0573248	2.2533	2.54412	0.0193785	0.0889317	0.0639678	Tspan12/Large1/Mfsd2a/Ihh/Dio3/Fgfr3/Aldh1a1/Dll1/Mir23a	9
GO:0051445	BP	regulation of meiotic cell cycle	5/735	61/28891	0.0819672	3.22192	2.80675	0.0194003	0.0889317	0.0639678	Npr2/Mapk15/Wnt4/Msx1/Lif	5
GO:0097479	BP	synaptic vesicle localization	5/735	61/28891	0.0819672	3.22192	2.80675	0.0194003	0.0889317	0.0639678	Syn2/Kif5c/Trim46/Ap3b2/Bloc1s3	5
GO:0099171	BP	presynaptic modulation of chemical synaptic transmission	5/735	61/28891	0.0819672	3.22192	2.80675	0.0194003	0.0889317	0.0639678	Chrd/Prkce/Adra2a/Ngfr/Prkcg	5
GO:0070167	BP	regulation of biomineral tissue development	7/735	107/28891	0.0654206	2.57152	2.63128	0.0196183	0.0898465	0.0646258	Sgms2/Wnt4/Enpp1/Slc8a1/Fgfr3/Zmpste24/Nos3	7
GO:0009141	BP	nucleoside triphosphate metabolic process	10/735	184/28891	0.0543478	2.13628	2.49822	0.0198067	0.090212	0.0648887	Atp1b1/Ldhd/Atp1a2/Enpp1/Pnp/Ak3/Slc25a13/Ampd3/Smpdl3a/Sdhd	10
GO:0010212	BP	response to ionizing radiation	8/735	132/28891	0.0606061	2.38227	2.57173	0.0198482	0.090212	0.0648887	Aen/Gpx1/Sfrp2/Smpd1/Pnp/Zmpste24/Lrp2/Net1	8
GO:0034219	BP	carbohydrate transmembrane transport	8/735	132/28891	0.0606061	2.38227	2.57173	0.0198482	0.090212	0.0648887	Fabp5/Slc23a1/C1qtnf12/Tsc1/Sort1/Enpp1/Adipor2/Irs2	8
GO:0006144	BP	purine nucleobase metabolic process	3/735	23/28891	0.130435	5.12706	3.19911	0.0198829	0.090212	0.0648887	Gmpr/Ttr/Pnp	3
GO:0009168	BP	purine ribonucleoside monophosphate biosynthetic process	3/735	23/28891	0.130435	5.12706	3.19911	0.0198829	0.090212	0.0648887	Gmpr/Pnp/Ampd3	3
GO:0009190	BP	cyclic nucleotide biosynthetic process	3/735	23/28891	0.130435	5.12706	3.19911	0.0198829	0.090212	0.0648887	Npr2/Adcy5/Gucy1a1	3
GO:0042481	BP	regulation of odontogenesis	3/735	23/28891	0.130435	5.12706	3.19911	0.0198829	0.090212	0.0648887	Apcdd1/Msx1/Ngfr	3
GO:0051043	BP	regulation of membrane protein ectodomain proteolysis	3/735	23/28891	0.130435	5.12706	3.19911	0.0198829	0.090212	0.0648887	Timp4/Gpld1/Adra2a	3
GO:0055062	BP	phosphate ion homeostasis	3/735	23/28891	0.130435	5.12706	3.19911	0.0198829	0.090212	0.0648887	Alpl/Slc34a3/Enpp1	3
GO:0070254	BP	mucus secretion	3/735	23/28891	0.130435	5.12706	3.19911	0.0198829	0.090212	0.0648887	Agr2/Enpp1/Prkce	3
GO:0009126	BP	purine nucleoside monophosphate metabolic process	4/735	41/28891	0.097561	3.83488	2.93484	0.0199861	0.0904282	0.0650442	Gmpr/Pnp/Ak3/Ampd3	4
GO:0032736	BP	positive regulation of interleukin-13 production	4/735	41/28891	0.097561	3.83488	2.93484	0.0199861	0.0904282	0.0650442	Il17ra/Il17rb/H2-Q4/Rara	4
GO:0071711	BP	basement membrane organization	4/735	41/28891	0.097561	3.83488	2.93484	0.0199861	0.0904282	0.0650442	Large1/Fermt1/Lamb3/Dag1	4
GO:0022612	BP	gland morphogenesis	9/735	158/28891	0.056962	2.23903	2.52321	0.0201032	0.0908741	0.065365	Stat5a/Etv5/Wnt4/Eda/Dag1/Rxfp1/Cdh1/Lama5/Plau	9
GO:0060042	BP	retina morphogenesis in camera-type eye	6/735	84/28891	0.0714286	2.80768	2.68067	0.0202595	0.0914956	0.065812	Tspan12/Large1/Mfsd2a/Ihh/Dio3/Dll1	6
GO:0002532	BP	production of molecular mediator involved in inflammatory response	7/735	108/28891	0.0648148	2.54771	2.60354	0.0205342	0.0923094	0.0663973	Pdcd4/Pla2g10/Rab44/Ephx2/Lbp/Il17ra/Fcer1g	7
GO:0005976	BP	polysaccharide metabolic process	7/735	108/28891	0.0648148	2.54771	2.60354	0.0205342	0.0923094	0.0663973	Per2/Nr1d1/Pfkm/Enpp1/Pgm2/Irs2/Has1	7
GO:0046849	BP	bone remodeling	7/735	108/28891	0.0648148	2.54771	2.60354	0.0205342	0.0923094	0.0663973	Mitf/Ihh/Itgb3/Enpp1/Rab3d/Fgfr3/Hamp	7
GO:0051153	BP	regulation of striated muscle cell differentiation	7/735	108/28891	0.0648148	2.54771	2.60354	0.0205342	0.0923094	0.0663973	Neu2/G6pdx/Msx1/Pak1/Rgs2/Dll1/Hamp	7
GO:2000243	BP	positive regulation of reproductive process	7/735	108/28891	0.0648148	2.54771	2.60354	0.0205342	0.0923094	0.0663973	Npr2/Pla2g10/Mapk15/Wnt4/Msx1/Inhbb/Oxtr	7
GO:0021575	BP	hindbrain morphogenesis	5/735	62/28891	0.0806452	3.16996	2.76353	0.0206742	0.0926828	0.0666659	Nfix/Atp2b2/Whrn/Dll1/Dab1	5
GO:0042446	BP	hormone biosynthetic process	5/735	62/28891	0.0806452	3.16996	2.76353	0.0206742	0.0926828	0.0666659	Clcn2/Wnt4/Dio3/Scp2/Dio2	5
GO:0046470	BP	phosphatidylcholine metabolic process	5/735	62/28891	0.0806452	3.16996	2.76353	0.0206742	0.0926828	0.0666659	Fabp5/Pla2g10/Mfsd2a/Lrat/Lcat	5
GO:0044042	BP	glucan metabolic process	6/735	85/28891	0.0705882	2.77465	2.64735	0.0213455	0.0955167	0.0687043	Per2/Nr1d1/Pfkm/Enpp1/Pgm2/Irs2	6
GO:0070228	BP	regulation of lymphocyte apoptotic process	6/735	85/28891	0.0705882	2.77465	2.64735	0.0213455	0.0955167	0.0687043	Arg2/Jak3/Pnp/Bcl3/Cd24a/Irs2	6
GO:0099003	BP	vesicle-mediated transport in synapse	13/735	270/28891	0.0481481	1.89258	2.38078	0.0215966	0.0960332	0.0690758	Cspg5/Atp6v0a4/Cacnb4/Rims3/Syn2/Syt6/Syt2/Itgb3/Ap3b2/Sv2b/Cd24a/Sacm1l/Prkcg	13
GO:0008643	BP	carbohydrate transport	9/735	160/28891	0.05625	2.21105	2.48186	0.0216111	0.0960332	0.0690758	Fabp5/Slc23a1/Mfsd2a/C1qtnf12/Tsc1/Sort1/Enpp1/Adipor2/Irs2	9
GO:0009205	BP	purine ribonucleoside triphosphate metabolic process	9/735	160/28891	0.05625	2.21105	2.48186	0.0216111	0.0960332	0.0690758	Atp1b1/Ldhd/Atp1a2/Enpp1/Pnp/Ak3/Slc25a13/Ampd3/Sdhd	9
GO:0009154	BP	purine ribonucleotide catabolic process	4/735	42/28891	0.0952381	3.74357	2.8748	0.0216576	0.0960332	0.0690758	Acot7/Enpp1/Pnp/Ampd3	4
GO:0009309	BP	amine biosynthetic process	4/735	42/28891	0.0952381	3.74357	2.8748	0.0216576	0.0960332	0.0690758	Srm/Dbh/Aldh2/Sat1	4
GO:0010464	BP	regulation of mesenchymal cell proliferation	4/735	42/28891	0.0952381	3.74357	2.8748	0.0216576	0.0960332	0.0690758	Chrd/Ihh/Prrx2/Irs2	4
GO:0014059	BP	regulation of dopamine secretion	4/735	42/28891	0.0952381	3.74357	2.8748	0.0216576	0.0960332	0.0690758	Syt6/Syt13/Syt2/Pcp4	4
GO:0042401	BP	biogenic amine biosynthetic process	4/735	42/28891	0.0952381	3.74357	2.8748	0.0216576	0.0960332	0.0690758	Srm/Dbh/Aldh2/Sat1	4
GO:0060325	BP	face morphogenesis	4/735	42/28891	0.0952381	3.74357	2.8748	0.0216576	0.0960332	0.0690758	Asph/Msx1/Twist2/Crispld2	4
GO:0098703	BP	calcium ion import across plasma membrane	4/735	42/28891	0.0952381	3.74357	2.8748	0.0216576	0.0960332	0.0690758	Ramp3/Slc8a1/Trpv6/Trpv4	4
GO:0031641	BP	regulation of myelination	5/735	63/28891	0.0793651	3.11964	2.72118	0.0220015	0.0972049	0.0699186	Tnfrsf21/Dag1/Ngfr/Rara/Mir23a	5
GO:0042491	BP	inner ear auditory receptor cell differentiation	5/735	63/28891	0.0793651	3.11964	2.72118	0.0220015	0.0972049	0.0699186	Atp2b2/Whrn/Ripor2/Fgfr3/Dll1	5
GO:0042596	BP	fear response	5/735	63/28891	0.0793651	3.11964	2.72118	0.0220015	0.0972049	0.0699186	Dpp4/Dbh/Large1/Atp1a2/Adra2a	5
GO:0045912	BP	negative regulation of carbohydrate metabolic process	5/735	63/28891	0.0793651	3.11964	2.72118	0.0220015	0.0972049	0.0699186	C1qtnf12/Ier3/Obp2a/Enpp1/Foxa2	5
GO:0040019	BP	positive regulation of embryonic development	3/735	24/28891	0.125	4.91344	3.09881	0.0223028	0.0979158	0.0704299	Wnt4/Foxa2/B4galt5	3
GO:0043173	BP	nucleotide salvage	3/735	24/28891	0.125	4.91344	3.09881	0.0223028	0.0979158	0.0704299	Gmpr/Pnp/Ampd3	3
GO:0046040	BP	IMP metabolic process	3/735	24/28891	0.125	4.91344	3.09881	0.0223028	0.0979158	0.0704299	Gmpr/Pnp/Ampd3	3
GO:0060055	BP	angiogenesis involved in wound healing	3/735	24/28891	0.125	4.91344	3.09881	0.0223028	0.0979158	0.0704299	Npr2/Gpx1/Adipor2	3
GO:0071392	BP	cellular response to estradiol stimulus	3/735	24/28891	0.125	4.91344	3.09881	0.0223028	0.0979158	0.0704299	Gper1/Ramp3/Fam210b	3
GO:1901028	BP	regulation of mitochondrial outer membrane permeabilization involved in apoptotic signaling pathway	3/735	24/28891	0.125	4.91344	3.09881	0.0223028	0.0979158	0.0704299	Ier3/Hip1r/Tmem14a	3
GO:1902644	BP	tertiary alcohol metabolic process	3/735	24/28891	0.125	4.91344	3.09881	0.0223028	0.0979158	0.0704299	Wnt4/Akr1c19/Hsd11b2	3
GO:0043500	BP	muscle adaptation	8/735	135/28891	0.0592593	2.32933	2.50131	0.0223714	0.0979528	0.0704566	Agt/Tnnc1/G6pdx/Pak1/Rgs2/Scn5a/Nos3/Hamp	8
GO:0046034	BP	ATP metabolic process	8/735	135/28891	0.0592593	2.32933	2.50131	0.0223714	0.0979528	0.0704566	Atp1b1/Ldhd/Atp1a2/Enpp1/Ak3/Slc25a13/Ampd3/Sdhd	8
GO:0071621	BP	granulocyte chemotaxis	8/735	135/28891	0.0592593	2.32933	2.50131	0.0223714	0.0979528	0.0704566	Dpp4/Thbs4/Cxcl15/Ripor2/Lbp/Il17ra/Trpv4/Fcer1g	8
GO:0031960	BP	response to corticosteroid	7/735	110/28891	0.0636364	2.50139	2.54899	0.0224546	0.0979953	0.0704872	Bche/Slc12a3/Gper1/Alpl/Cdo1/Npas4/Lcat	7
GO:0043954	BP	cellular component maintenance	6/735	86/28891	0.0697674	2.74238	2.61451	0.0224702	0.0979953	0.0704872	Cldn3/Whrn/Sort1/Itgb3/Cadm1/Neat1	6
GO:0045661	BP	regulation of myoblast differentiation	6/735	86/28891	0.0697674	2.74238	2.61451	0.0224702	0.0979953	0.0704872	Neu2/Cxcl14/Igfbp3/Ripor2/Sox4/Dll1	6
GO:0072078	BP	nephron tubule morphogenesis	6/735	86/28891	0.0697674	2.74238	2.61451	0.0224702	0.0979953	0.0704872	Adamts16/Agt/Kif26b/Wnt4/Tmem59l/Lama5	6
GO:0006979	BP	response to oxidative stress	17/735	389/28891	0.0437018	1.71781	2.30291	0.0224815	0.0979953	0.0704872	Gpx3/Pdk2/Gpx1/Etv5/Tsc1/Mt3/G6pdx/Lcn2/Hyal1/Ptgs2/Slc8a1/Aldh3a2/Ngfr/Aldh1a1/Gpx2/Nos3/Net1	17
GO:0006520	BP	amino acid metabolic process	13/735	272/28891	0.0477941	1.87867	2.35241	0.0227727	0.099176	0.0713364	Cth/Dglucy/Gstz1/Cdo1/Arg2/Ggt5/Slc38a1/Aldh1a1/Aspg/Nos3/Phgdh/Tha1/Bckdha	13
GO:0051209	BP	release of sequestered calcium ion into cytosol	8/735	136/28891	0.0588235	2.3122	2.47826	0.0232606	0.10121	0.0727997	Gper1/Asph/Itpr2/Gstm7/Itgb3/Slc8a1/Prkce/Plcd1	8
GO:0006584	BP	catecholamine metabolic process	5/735	64/28891	0.078125	3.0709	2.67967	0.0233829	0.101418	0.0729492	Dbh/Ly6e/Aldh2/Aoc2/Sult1d1	5
GO:0009712	BP	catechol-containing compound metabolic process	5/735	64/28891	0.078125	3.0709	2.67967	0.0233829	0.101418	0.0729492	Dbh/Ly6e/Aldh2/Aoc2/Sult1d1	5
GO:0043616	BP	keratinocyte proliferation	5/735	64/28891	0.078125	3.0709	2.67967	0.0233829	0.101418	0.0729492	Irf6/Lrg1/Fermt1/Twist2/Eppk1	5
GO:0002335	BP	mature B cell differentiation	4/735	43/28891	0.0930233	3.65651	2.81657	0.0234122	0.101418	0.0729492	Dpp4/Enpp1/Bcl3/Dll1	4
GO:0090022	BP	regulation of neutrophil chemotaxis	4/735	43/28891	0.0930233	3.65651	2.81657	0.0234122	0.101418	0.0729492	Dpp4/Thbs4/Ripor2/Lbp	4
GO:0014032	BP	neural crest cell development	6/735	87/28891	0.0689655	2.71086	2.58214	0.0236341	0.102108	0.0734452	Sema4a/Nrtn/Rdh10/Kitl/Aldh1a2/Lama5	6
GO:0034103	BP	regulation of tissue remodeling	6/735	87/28891	0.0689655	2.71086	2.58214	0.0236341	0.102108	0.0734452	Agt/Thbs4/Itgb3/Cd24a/Fgfr3/Hamp	6
GO:0060415	BP	muscle tissue morphogenesis	6/735	87/28891	0.0689655	2.71086	2.58214	0.0236341	0.102108	0.0734452	Tnnc1/Ly6e/Dsp/Lrp2/Mir143/Mir145a	6
GO:1904951	BP	positive regulation of establishment of protein localization	16/735	362/28891	0.0441989	1.73735	2.28095	0.0239854	0.103534	0.0744709	Gper1/Ptpn5/Asph/Sorl1/C1qtnf12/Ptgs2/Gpld1/Pfkm/Pak1/Prkce/Sox4/Tmem30b/Lrp2/Myo18a/Cdh1/Irs2	16
GO:1903039	BP	positive regulation of leukocyte cell-cell adhesion	14/735	303/28891	0.0462046	1.81619	2.30755	0.0240127	0.10356	0.0744898	Gcnt1/Dpp4/Stat5a/Ihh/Ephb6/Kitl/Jak3/Pnp/Sox4/Socs1/Cd24a/Zmiz1/H2-Q4/Rara	14
GO:0007030	BP	Golgi organization	8/735	137/28891	0.0583942	2.29533	2.4554	0.0241742	0.104073	0.0748587	Tmed6/Golga5/Rab6b/Ubxn2a/Pde4dip/Coro7/Myo18a/Vmp1	8
GO:0051283	BP	negative regulation of sequestering of calcium ion	8/735	137/28891	0.0583942	2.29533	2.4554	0.0241742	0.104073	0.0748587	Gper1/Asph/Itpr2/Gstm7/Itgb3/Slc8a1/Prkce/Plcd1	8
GO:0031032	BP	actomyosin structure organization	11/735	218/28891	0.0504587	1.98341	2.35481	0.0244338	0.104123	0.0748948	Tsc1/Wnt4/Cnn1/Fam171a1/Pak1/Synpo/Tnnt3/Flnc/Myo18a/Actn2/Acta1	11
GO:0006911	BP	phagocytosis, engulfment	5/735	65/28891	0.0769231	3.02365	2.63896	0.0248191	0.104123	0.0748948	Gulp1/Alox15/Lbp/Abca7/Fcer1g	5
GO:0015872	BP	dopamine transport	5/735	65/28891	0.0769231	3.02365	2.63896	0.0248191	0.104123	0.0748948	Syt6/Syt13/Mapk15/Syt2/Pcp4	5
GO:0071260	BP	cellular response to mechanical stimulus	5/735	65/28891	0.0769231	3.02365	2.63896	0.0248191	0.104123	0.0748948	Atp1a2/Ripor2/Dag1/Mir143/Nos3	5
GO:0071622	BP	regulation of granulocyte chemotaxis	5/735	65/28891	0.0769231	3.02365	2.63896	0.0248191	0.104123	0.0748948	Dpp4/Thbs4/Ripor2/Lbp/Trpv4	5
GO:0030500	BP	regulation of bone mineralization	6/735	88/28891	0.0681818	2.68006	2.55022	0.0248377	0.104123	0.0748948	Sgms2/Wnt4/Enpp1/Slc8a1/Fgfr3/Zmpste24	6
GO:0046323	BP	glucose import	6/735	88/28891	0.0681818	2.68006	2.55022	0.0248377	0.104123	0.0748948	C1qtnf12/Tsc1/Sort1/Enpp1/Adipor2/Irs2	6
GO:0009127	BP	purine nucleoside monophosphate biosynthetic process	3/735	25/28891	0.12	4.7169	3.00393	0.0248758	0.104123	0.0748948	Gmpr/Pnp/Ampd3	3
GO:0015812	BP	gamma-aminobutyric acid transport	3/735	25/28891	0.12	4.7169	3.00393	0.0248758	0.104123	0.0748948	Cacnb4/Slc6a13/Pak1	3
GO:0021692	BP	cerebellar Purkinje cell layer morphogenesis	3/735	25/28891	0.12	4.7169	3.00393	0.0248758	0.104123	0.0748948	Atp2b2/Whrn/Dll1	3
GO:0032352	BP	positive regulation of hormone metabolic process	3/735	25/28891	0.12	4.7169	3.00393	0.0248758	0.104123	0.0748948	Rdh1/Wnt4/Rdh10	3
GO:0042537	BP	benzene-containing compound metabolic process	3/735	25/28891	0.12	4.7169	3.00393	0.0248758	0.104123	0.0748948	Gstm7/Ephx2/Pon3	3
GO:0055064	BP	chloride ion homeostasis	3/735	25/28891	0.12	4.7169	3.00393	0.0248758	0.104123	0.0748948	Car12/Slc12a3/Slc12a4	3
GO:0060088	BP	auditory receptor cell stereocilium organization	3/735	25/28891	0.12	4.7169	3.00393	0.0248758	0.104123	0.0748948	Atp2b2/Whrn/Ripor2	3
GO:0008277	BP	regulation of G protein-coupled receptor signaling pathway	8/735	138/28891	0.057971	2.27869	2.43275	0.0251127	0.104123	0.0748948	Gper1/Frmpd1/Mgll/Ramp3/Itgb3/Pdcl/Rgs2/Grk3	8
GO:0017015	BP	regulation of transforming growth factor beta receptor signaling pathway	8/735	138/28891	0.057971	2.27869	2.43275	0.0251127	0.104123	0.0748948	Lrg1/Pbld1/Fermt1/Htra1/Tgfb1i1/Glg1/Adamtsl2/Nrep	8
GO:0030316	BP	osteoclast differentiation	8/735	138/28891	0.057971	2.27869	2.43275	0.0251127	0.104123	0.0748948	Nfix/Mitf/Il20/Itgb3/Enpp1/Fgfr3/Sbno2/Fcer1g	8
GO:0046632	BP	alpha-beta T cell differentiation	8/735	138/28891	0.057971	2.27869	2.43275	0.0251127	0.104123	0.0748948	Ihh/Sema4a/Jak3/Pnp/Bcl3/Socs1/Gadd45g/Rara	8
GO:0045017	BP	glycerolipid biosynthetic process	11/735	219/28891	0.0502283	1.97435	2.33851	0.0251598	0.104123	0.0748948	Fabp5/Pip5k1b/Dgat2/Mfsd2a/Alox15/Thrsp/Gpld1/Ttc7/Sh3yl1/Socs1/Lcat	11
GO:0060070	BP	canonical Wnt signaling pathway	14/735	305/28891	0.0459016	1.80428	2.28145	0.0252148	0.104123	0.0748948	Tle1/Tle2/Lgr5/Wnt4/Fermt1/Sfrp2/Mir135a-2/Eda/Mllt3/Ccdc88c/Sox4/Fgfr3/Nle1/Cdh1	14
GO:0006953	BP	acute-phase response	4/735	44/28891	0.0909091	3.57341	2.76005	0.0252505	0.104123	0.0748948	Hp/Serpina3n/Ptgs2/Lbp	4
GO:0008207	BP	C21-steroid hormone metabolic process	4/735	44/28891	0.0909091	3.57341	2.76005	0.0252505	0.104123	0.0748948	Clcn2/Wnt4/Dhrs9/Scp2	4
GO:0010559	BP	regulation of glycoprotein biosynthetic process	4/735	44/28891	0.0909091	3.57341	2.76005	0.0252505	0.104123	0.0748948	Bace2/Jak3/Abca7/Itm2c	4
GO:0010874	BP	regulation of cholesterol efflux	4/735	44/28891	0.0909091	3.57341	2.76005	0.0252505	0.104123	0.0748948	Ces1d/Pla2g10/Ces1e/Abca7	4
GO:0017145	BP	stem cell division	4/735	44/28891	0.0909091	3.57341	2.76005	0.0252505	0.104123	0.0748948	Etv5/Sfrp2/Gnl3/Mllt3	4
GO:0032228	BP	regulation of synaptic transmission, GABAergic	4/735	44/28891	0.0909091	3.57341	2.76005	0.0252505	0.104123	0.0748948	Oxtr/Slc38a1/Prkce/Npas4	4
GO:0043647	BP	inositol phosphate metabolic process	4/735	44/28891	0.0909091	3.57341	2.76005	0.0252505	0.104123	0.0748948	Gper1/Plcd1/Scp2/Grk3	4
GO:0046006	BP	regulation of activated T cell proliferation	4/735	44/28891	0.0909091	3.57341	2.76005	0.0252505	0.104123	0.0748948	Stat5a/Jak3/Cd24a/Lrrc32	4
GO:2000008	BP	regulation of protein localization to cell surface	4/735	44/28891	0.0909091	3.57341	2.76005	0.0252505	0.104123	0.0748948	Abca7/Cdh1/Actn2/Fcer1g	4
GO:0002315	BP	marginal zone B cell differentiation	2/735	10/28891	0.2	7.8615	3.50626	0.0254016	0.104123	0.0748948	Bcl3/Dll1	2
GO:0006196	BP	AMP catabolic process	2/735	10/28891	0.2	7.8615	3.50626	0.0254016	0.104123	0.0748948	Pnp/Ampd3	2
GO:0021684	BP	cerebellar granular layer formation	2/735	10/28891	0.2	7.8615	3.50626	0.0254016	0.104123	0.0748948	Nfix/Atp2b2	2
GO:0021707	BP	cerebellar granule cell differentiation	2/735	10/28891	0.2	7.8615	3.50626	0.0254016	0.104123	0.0748948	Nfix/Atp2b2	2
GO:0030300	BP	regulation of intestinal cholesterol absorption	2/735	10/28891	0.2	7.8615	3.50626	0.0254016	0.104123	0.0748948	Cyp8b1/Acat2	2
GO:0030853	BP	negative regulation of granulocyte differentiation	2/735	10/28891	0.2	7.8615	3.50626	0.0254016	0.104123	0.0748948	Zbtb46/Rara	2
GO:0034379	BP	very-low-density lipoprotein particle assembly	2/735	10/28891	0.2	7.8615	3.50626	0.0254016	0.104123	0.0748948	Ces1d/Mfsd2a	2
GO:0035723	BP	interleukin-15-mediated signaling pathway	2/735	10/28891	0.2	7.8615	3.50626	0.0254016	0.104123	0.0748948	Stat5a/Jak3	2
GO:0036363	BP	transforming growth factor beta activation	2/735	10/28891	0.2	7.8615	3.50626	0.0254016	0.104123	0.0748948	Agt/Lrrc32	2
GO:0042451	BP	purine nucleoside biosynthetic process	2/735	10/28891	0.2	7.8615	3.50626	0.0254016	0.104123	0.0748948	Pnp/Pgm2	2
GO:0042455	BP	ribonucleoside biosynthetic process	2/735	10/28891	0.2	7.8615	3.50626	0.0254016	0.104123	0.0748948	Pnp/Pgm2	2
GO:0046129	BP	purine ribonucleoside biosynthetic process	2/735	10/28891	0.2	7.8615	3.50626	0.0254016	0.104123	0.0748948	Pnp/Pgm2	2
GO:0046130	BP	purine ribonucleoside catabolic process	2/735	10/28891	0.2	7.8615	3.50626	0.0254016	0.104123	0.0748948	Enpp4/Pnp	2
GO:0048840	BP	otolith development	2/735	10/28891	0.2	7.8615	3.50626	0.0254016	0.104123	0.0748948	Atp2b2/Ttc39c	2
GO:0051918	BP	negative regulation of fibrinolysis	2/735	10/28891	0.2	7.8615	3.50626	0.0254016	0.104123	0.0748948	Plat/Plau	2
GO:0071350	BP	cellular response to interleukin-15	2/735	10/28891	0.2	7.8615	3.50626	0.0254016	0.104123	0.0748948	Stat5a/Jak3	2
GO:0071352	BP	cellular response to interleukin-2	2/735	10/28891	0.2	7.8615	3.50626	0.0254016	0.104123	0.0748948	Stat5a/Jak3	2
GO:0071578	BP	zinc ion import across plasma membrane	2/735	10/28891	0.2	7.8615	3.50626	0.0254016	0.104123	0.0748948	Slc39a4/Slc39a11	2
GO:0071649	BP	regulation of chemokine (C-C motif) ligand 5 production	2/735	10/28891	0.2	7.8615	3.50626	0.0254016	0.104123	0.0748948	Arg2/Trpv4	2
GO:0086015	BP	SA node cell action potential	2/735	10/28891	0.2	7.8615	3.50626	0.0254016	0.104123	0.0748948	Cacna1g/Scn5a	2
GO:0086018	BP	SA node cell to atrial cardiac muscle cell signaling	2/735	10/28891	0.2	7.8615	3.50626	0.0254016	0.104123	0.0748948	Cacna1g/Scn5a	2
GO:0086070	BP	SA node cell to atrial cardiac muscle cell communication	2/735	10/28891	0.2	7.8615	3.50626	0.0254016	0.104123	0.0748948	Cacna1g/Scn5a	2
GO:0120188	BP	regulation of bile acid secretion	2/735	10/28891	0.2	7.8615	3.50626	0.0254016	0.104123	0.0748948	Ces1d/Ces1e	2
GO:0140928	BP	inhibition of non-skeletal tissue mineralization	2/735	10/28891	0.2	7.8615	3.50626	0.0254016	0.104123	0.0748948	Alpl/Enpp1	2
GO:1902965	BP	regulation of protein localization to early endosome	2/735	10/28891	0.2	7.8615	3.50626	0.0254016	0.104123	0.0748948	Sorl1/Dtx3l	2
GO:1902966	BP	positive regulation of protein localization to early endosome	2/735	10/28891	0.2	7.8615	3.50626	0.0254016	0.104123	0.0748948	Sorl1/Dtx3l	2
GO:2000646	BP	positive regulation of receptor catabolic process	2/735	10/28891	0.2	7.8615	3.50626	0.0254016	0.104123	0.0748948	Dtx3l/Hamp	2
GO:2001225	BP	regulation of chloride transport	2/735	10/28891	0.2	7.8615	3.50626	0.0254016	0.104123	0.0748948	Abcb1a/Clcn2	2
GO:0015908	BP	fatty acid transport	7/735	113/28891	0.0619469	2.43498	2.46937	0.0255623	0.104519	0.0751792	Fabp5/Abcc4/Pla2g10/Mfsd2a/Slco2a1/Ptgs2/Irs2	7
GO:0042116	BP	macrophage activation	7/735	113/28891	0.0619469	2.43498	2.46937	0.0255623	0.104519	0.0751792	Pla2g10/Nr1d1/Lbp/Prkce/Sbno2/Myo18a/Hamp	7
GO:0070227	BP	lymphocyte apoptotic process	7/735	113/28891	0.0619469	2.43498	2.46937	0.0255623	0.104519	0.0751792	Tnfrsf21/Arg2/Jak3/Pnp/Bcl3/Cd24a/Irs2	7
GO:0050870	BP	positive regulation of T cell activation	13/735	277/28891	0.0469314	1.84476	2.28251	0.0259205	0.105894	0.0761689	Dpp4/Stat5a/Ihh/Ephb6/Kitl/Jak3/Pnp/Sox4/Socs1/Cd24a/Zmiz1/H2-Q4/Rara	13
GO:0051282	BP	regulation of sequestering of calcium ion	8/735	139/28891	0.057554	2.2623	2.41028	0.0260764	0.106374	0.0765142	Gper1/Asph/Itpr2/Gstm7/Itgb3/Slc8a1/Prkce/Plcd1	8
GO:0021766	BP	hippocampus development	6/735	89/28891	0.0674157	2.64994	2.51875	0.0260816	0.106374	0.0765142	Nfix/Large1/Mfsd2a/Tsc1/Ptprs/Dab1	6
GO:0001954	BP	positive regulation of cell-matrix adhesion	5/735	66/28891	0.0757576	2.97784	2.59902	0.0263107	0.10713	0.0770576	Tsc1/Wnt4/Fermt1/Itgb3/Dag1	5
GO:0042255	BP	ribosome assembly	5/735	66/28891	0.0757576	2.97784	2.59902	0.0263107	0.10713	0.0770576	Mrto4/Nle1/Ppan/mt-Rnr2/mt-Rnr1	5
GO:0046631	BP	alpha-beta T cell activation	11/735	221/28891	0.0497738	1.95648	2.30617	0.0266586	0.108456	0.0780115	Ihh/Sema4a/Arg2/Jak3/Pnp/Bcl3/Socs1/Cd24a/Gadd45g/H2-Q4/Rara	11
GO:0019432	BP	triglyceride biosynthetic process	4/735	45/28891	0.0888889	3.494	2.70515	0.0271734	0.110275	0.0793195	Dgat2/Mfsd2a/Thrsp/Gpld1	4
GO:0072337	BP	modified amino acid transport	4/735	45/28891	0.0888889	3.494	2.70515	0.0271734	0.110275	0.0793195	Agt/Arg2/Slc6a13/Lrp2	4
GO:0097106	BP	postsynaptic density organization	4/735	45/28891	0.0888889	3.494	2.70515	0.0271734	0.110275	0.0793195	Itgb3/Cadm1/Ptprs/Nptx1	4
GO:0046887	BP	positive regulation of hormone secretion	10/735	194/28891	0.0515464	2.02616	2.31702	0.0273124	0.110655	0.0795932	Gper1/Gal/C1qtnf12/Lif/Inhbb/Gpld1/Pfkm/Prkce/Sox4/Irs2	10
GO:1901605	BP	alpha-amino acid metabolic process	10/735	194/28891	0.0515464	2.02616	2.31702	0.0273124	0.110655	0.0795932	Cth/Dglucy/Gstz1/Cdo1/Arg2/Slc38a1/Aspg/Nos3/Phgdh/Tha1	10
GO:0031016	BP	pancreas development	6/735	90/28891	0.0666667	2.6205	2.4877	0.0273661	0.110689	0.0796173	Ihh/Sox4/Foxa2/Aldh1a2/Dll1/Mir503	6
GO:0048663	BP	neuron fate commitment	6/735	90/28891	0.0666667	2.6205	2.4877	0.0273661	0.110689	0.0796173	Nfix/Chrd/Ihh/Foxa2/Notch3/Dll1	6
GO:0009199	BP	ribonucleoside triphosphate metabolic process	9/735	167/28891	0.0538922	2.11837	2.34181	0.027528	0.110815	0.0797083	Atp1b1/Ldhd/Atp1a2/Enpp1/Pnp/Ak3/Slc25a13/Ampd3/Sdhd	9
GO:0003417	BP	growth plate cartilage development	3/735	26/28891	0.115385	4.53548	2.91394	0.0276016	0.110815	0.0797083	Npr2/Zmpste24/Rara	3
GO:0030194	BP	positive regulation of blood coagulation	3/735	26/28891	0.115385	4.53548	2.91394	0.0276016	0.110815	0.0797083	Plat/Enpp4/Plau	3
GO:0030204	BP	chondroitin sulfate metabolic process	3/735	26/28891	0.115385	4.53548	2.91394	0.0276016	0.110815	0.0797083	Hexb/Chst13/Hyal1	3
GO:0031643	BP	positive regulation of myelination	3/735	26/28891	0.115385	4.53548	2.91394	0.0276016	0.110815	0.0797083	Dag1/Ngfr/Mir23a	3
GO:0034143	BP	regulation of toll-like receptor 4 signaling pathway	3/735	26/28891	0.115385	4.53548	2.91394	0.0276016	0.110815	0.0797083	Nr1d1/Lbp/Acod1	3
GO:0042474	BP	middle ear morphogenesis	3/735	26/28891	0.115385	4.53548	2.91394	0.0276016	0.110815	0.0797083	Msx1/Enpp1/Prrx2	3
GO:0061615	BP	glycolytic process through fructose-6-phosphate	3/735	26/28891	0.115385	4.53548	2.91394	0.0276016	0.110815	0.0797083	Gale/Pfkm/Gapdh	3
GO:1900048	BP	positive regulation of hemostasis	3/735	26/28891	0.115385	4.53548	2.91394	0.0276016	0.110815	0.0797083	Plat/Enpp4/Plau	3
GO:0006022	BP	aminoglycan metabolic process	7/735	115/28891	0.0608696	2.39263	2.41769	0.0277901	0.111296	0.0800545	Cln6/Hexb/Ovgp1/Chst13/Hyal1/B4galt5/Has1	7
GO:0032024	BP	positive regulation of insulin secretion	7/735	115/28891	0.0608696	2.39263	2.41769	0.0277901	0.111296	0.0800545	Gper1/C1qtnf12/Gpld1/Pfkm/Prkce/Sox4/Irs2	7
GO:0048661	BP	positive regulation of smooth muscle cell proliferation	7/735	115/28891	0.0608696	2.39263	2.41769	0.0277901	0.111296	0.0800545	Abcc4/Agt/Hpgd/Ptgs2/Itgb3/Pak1/Notch3	7
GO:0001658	BP	branching involved in ureteric bud morphogenesis	5/735	67/28891	0.0746269	2.93339	2.55984	0.0278583	0.111296	0.0800545	Adamts16/Agt/Wnt4/Tmem59l/Lama5	5
GO:0008652	BP	amino acid biosynthetic process	5/735	67/28891	0.0746269	2.93339	2.55984	0.0278583	0.111296	0.0800545	Cth/Slc38a1/Aldh1a1/Phgdh/Tha1	5
GO:0140895	BP	cell surface toll-like receptor signaling pathway	5/735	67/28891	0.0746269	2.93339	2.55984	0.0278583	0.111296	0.0800545	Nr1d1/Pik3ap1/Lbp/Prkce/Acod1	5
GO:0060828	BP	regulation of canonical Wnt signaling pathway	12/735	251/28891	0.0478088	1.87924	2.26043	0.0278813	0.111297	0.080055	Tle1/Tle2/Lgr5/Fermt1/Sfrp2/Eda/Mllt3/Ccdc88c/Sox4/Fgfr3/Nle1/Cdh1	12
GO:0042176	BP	regulation of protein catabolic process	16/735	369/28891	0.0433604	1.70439	2.20023	0.0279553	0.111441	0.0801587	Trib2/Aqp11/Sh3rf2/Sorl1/Gpx1/Psen2/Mapk15/Ier3/Timp4/Gpld1/Egln2/Ubxn2a/Adra2a/Prkcg/Cdh1/Hamp	16
GO:0030217	BP	T cell differentiation	15/735	339/28891	0.0442478	1.73927	2.21216	0.027963	0.111441	0.0801587	Stat5a/Ihh/Tsc1/Wnt4/Sema4a/Enpp1/Jak3/Pnp/Bcl3/Sox4/Socs1/Zmiz1/Gadd45g/Rara/Fcer1g	15
GO:0001776	BP	leukocyte homeostasis	8/735	141/28891	0.0567376	2.23021	2.36593	0.0280804	0.111636	0.0802984	Il20rb/Stat5a/Mertk/Enpp1/Kitl/Jak3/Cd24a/Fcer1g	8
GO:0051208	BP	sequestering of calcium ion	8/735	141/28891	0.0567376	2.23021	2.36593	0.0280804	0.111636	0.0802984	Gper1/Asph/Itpr2/Gstm7/Itgb3/Slc8a1/Prkce/Plcd1	8
GO:1903844	BP	regulation of cellular response to transforming growth factor beta stimulus	8/735	141/28891	0.0567376	2.23021	2.36593	0.0280804	0.111636	0.0802984	Lrg1/Pbld1/Fermt1/Htra1/Tgfb1i1/Glg1/Adamtsl2/Nrep	8
GO:0032640	BP	tumor necrosis factor production	11/735	223/28891	0.0493274	1.93893	2.27416	0.0282208	0.112103	0.0806344	Psen2/Arg2/Cyp2j6/Twist2/Lbp/Bcl3/Cd24a/H2-Q4/Rara/Akap12/Fcer1g	11
GO:0007224	BP	smoothened signaling pathway	9/735	168/28891	0.0535714	2.10576	2.32237	0.0284577	0.11286	0.0811791	Chrd/Ihh/Enpp1/Prrx2/Traf3ip1/Pdcl/Foxa2/Scube1/Fgfr3	9
GO:0009755	BP	hormone-mediated signaling pathway	9/735	168/28891	0.0535714	2.10576	2.32237	0.0284577	0.11286	0.0811791	Gper1/Nr1d1/Padi2/Pak1/Adipor2/Abhd2/Rxfp1/Zmiz1/Rara	9
GO:0006935	BP	chemotaxis	19/735	462/28891	0.0411255	1.61654	2.15841	0.0286245	0.113429	0.0815886	Dpp4/Cmtm8/St6gal1/Cxcl14/Sema4a/Thbs4/Padi2/Agr2/Cxcl15/Itgb3/Ripor2/Ackr3/Lbp/Il17ra/Ackr2/Retnlg/Lrp2/Trpv4/Fcer1g	19
GO:0045665	BP	negative regulation of neuron differentiation	6/735	91/28891	0.0659341	2.5917	2.45707	0.0286917	0.113603	0.0817139	Foxa2/Cd24a/Fgfr3/Notch3/Dll1/Rap1gap	6
GO:0014074	BP	response to purine-containing compound	7/735	116/28891	0.0603448	2.372	2.39226	0.0289518	0.114448	0.0823212	Asph/Itpr2/Npr2/Gstm7/Cdo1/Enpp1/Slc8a1	7
GO:0055017	BP	cardiac muscle tissue growth	7/735	116/28891	0.0603448	2.372	2.39226	0.0289518	0.114448	0.0823212	Agt/G6pdx/2810429I04Rik/Pak1/Mapk11/Rgs2/Hamp	7
GO:0002696	BP	positive regulation of leukocyte activation	18/735	432/28891	0.0416667	1.63781	2.15803	0.0291294	0.11489	0.0826392	Dpp4/Stat5a/Ihh/Ephb6/Kitl/Lbp/Bloc1s3/Jak3/Pnp/Sox4/Socs1/Cd24a/Zmiz1/H2-Q4/Hamp/Rara/Irs2/Fcer1g	18
GO:0002524	BP	hypersensitivity	4/735	46/28891	0.0869565	3.41804	2.65179	0.0291814	0.11489	0.0826392	Il20rb/Ephb6/H2-Q4/Fcer1g	4
GO:0033028	BP	myeloid cell apoptotic process	4/735	46/28891	0.0869565	3.41804	2.65179	0.0291814	0.11489	0.0826392	St6gal1/Stat5a/Kitl/Fcer1g	4
GO:0048265	BP	response to pain	4/735	46/28891	0.0869565	3.41804	2.65179	0.0291814	0.11489	0.0826392	Dbh/Thbs4/Calca/Prkcg	4
GO:0048489	BP	synaptic vesicle transport	4/735	46/28891	0.0869565	3.41804	2.65179	0.0291814	0.11489	0.0826392	Kif5c/Trim46/Ap3b2/Bloc1s3	4
GO:2001234	BP	negative regulation of apoptotic signaling pathway	12/735	253/28891	0.0474308	1.86439	2.23115	0.0293885	0.115345	0.082967	Cth/Gpx1/Psen2/Wnt4/Sfrp2/Ier3/Ptgs2/Ackr3/Plaur/Muc1/Nle1/Tmem14a	12
GO:0009144	BP	purine nucleoside triphosphate metabolic process	9/735	169/28891	0.0532544	2.0933	2.30307	0.0294092	0.115345	0.082967	Atp1b1/Ldhd/Atp1a2/Enpp1/Pnp/Ak3/Slc25a13/Ampd3/Sdhd	9
GO:0030178	BP	negative regulation of Wnt signaling pathway	9/735	169/28891	0.0532544	2.0933	2.30307	0.0294092	0.115345	0.082967	Tle1/Tle2/Apcdd1/Fermt1/Trabd2b/Sfrp2/Mllt3/Ccdc88c/Cdh1	9
GO:0050680	BP	negative regulation of epithelial cell proliferation	9/735	169/28891	0.0532544	2.0933	2.30307	0.0294092	0.115345	0.082967	Aqp11/Gkn3/Irf6/Sfrp2/Ngfr/Fgfr3/Cdh1/Rap1gap/Eppk1	9
GO:0003229	BP	ventricular cardiac muscle tissue development	5/735	68/28891	0.0735294	2.89026	2.52138	0.0294625	0.115345	0.082967	Tnnc1/Ly6e/Dsp/Zmpste24/Lrp2	5
GO:0014911	BP	positive regulation of smooth muscle cell migration	5/735	68/28891	0.0735294	2.89026	2.52138	0.0294625	0.115345	0.082967	Agt/F3/Itgb3/Pak1/Plau	5
GO:0030330	BP	DNA damage response, signal transduction by p53 class mediator	5/735	68/28891	0.0735294	2.89026	2.52138	0.0294625	0.115345	0.082967	Bcl3/Sox4/Muc1/Pcbp4/Zmpste24	5
GO:0042330	BP	taxis	19/735	464/28891	0.0409483	1.60957	2.13871	0.0297236	0.115839	0.0833216	Dpp4/Cmtm8/St6gal1/Cxcl14/Sema4a/Thbs4/Padi2/Agr2/Cxcl15/Itgb3/Ripor2/Ackr3/Lbp/Il17ra/Ackr2/Retnlg/Lrp2/Trpv4/Fcer1g	19
GO:0070085	BP	glycosylation	11/735	225/28891	0.0488889	1.9217	2.24248	0.0298478	0.115839	0.0833216	Gcnt1/Aqp11/St6galnac3/St6gal1/Tmtc4/St6galnac2/Large1/Tmtc1/C1galt1/Tusc3/B4galt5	11
GO:0008016	BP	regulation of heart contraction	10/735	197/28891	0.0507614	1.9953	2.26478	0.0299137	0.115839	0.0833216	Agt/Atp1b1/Atp1a2/Slc8a1/Cacna1g/Rgs2/Dsp/Zmpste24/Scn5a/Nos3	10
GO:0007218	BP	neuropeptide signaling pathway	6/735	92/28891	0.0652174	2.56353	2.42685	0.0300589	0.115839	0.0833216	Sorl1/Gal/Calca/Nts/Sort1/Hcrtr1	6
GO:0072524	BP	pyridine-containing compound metabolic process	6/735	92/28891	0.0652174	2.56353	2.42685	0.0300589	0.115839	0.0833216	Alpl/Pcx/G6pdx/Pnp/Dcxr/Ldhb	6
GO:1901019	BP	regulation of calcium ion transmembrane transporter activity	6/735	92/28891	0.0652174	2.56353	2.42685	0.0300589	0.115839	0.0833216	Cacnb4/Asph/Gstm7/Atp1b1/Atp1a2/Vmp1	6
GO:0001708	BP	cell fate specification	7/735	117/28891	0.0598291	2.35173	2.36709	0.030146	0.115839	0.0833216	Nfix/Psen2/Ihh/Sfrp2/Tead4/Foxa2/Dll1	7
GO:0048675	BP	axon extension	8/735	143/28891	0.0559441	2.19902	2.32232	0.0301884	0.115839	0.0833216	Mgll/Trim46/Mt3/Sema4a/Pak1/Ptprs/Cdh1/Tnfrsf12a	8
GO:0003338	BP	metanephros morphogenesis	3/735	27/28891	0.111111	4.3675	2.82841	0.0304797	0.115839	0.0833216	Kif26b/Wnt4/Lif	3
GO:0008211	BP	glucocorticoid metabolic process	3/735	27/28891	0.111111	4.3675	2.82841	0.0304797	0.115839	0.0833216	Gal/Wnt4/Hsd11b2	3
GO:0034368	BP	protein-lipid complex remodeling	3/735	27/28891	0.111111	4.3675	2.82841	0.0304797	0.115839	0.0833216	Mttp/Pla2g10/Lcat	3
GO:0034369	BP	plasma lipoprotein particle remodeling	3/735	27/28891	0.111111	4.3675	2.82841	0.0304797	0.115839	0.0833216	Mttp/Pla2g10/Lcat	3
GO:0035988	BP	chondrocyte proliferation	3/735	27/28891	0.111111	4.3675	2.82841	0.0304797	0.115839	0.0833216	Npr2/Ihh/Slc26a2	3
GO:0042104	BP	positive regulation of activated T cell proliferation	3/735	27/28891	0.111111	4.3675	2.82841	0.0304797	0.115839	0.0833216	Stat5a/Jak3/Cd24a	3
GO:0046716	BP	muscle cell cellular homeostasis	3/735	27/28891	0.111111	4.3675	2.82841	0.0304797	0.115839	0.0833216	Large1/Pfkm/Enpp1	3
GO:0071577	BP	zinc ion transmembrane transport	3/735	27/28891	0.111111	4.3675	2.82841	0.0304797	0.115839	0.0833216	Slc39a4/Slc39a11/Slc39a2	3
GO:0090335	BP	regulation of brown fat cell differentiation	3/735	27/28891	0.111111	4.3675	2.82841	0.0304797	0.115839	0.0833216	Ptgs2/Napepld/Trpv4	3
GO:1901018	BP	positive regulation of potassium ion transmembrane transporter activity	3/735	27/28891	0.111111	4.3675	2.82841	0.0304797	0.115839	0.0833216	Gal/Atp1b1/Actn2	3
GO:0006054	BP	N-acetylneuraminate metabolic process	2/735	11/28891	0.181818	7.14682	3.29443	0.0305303	0.115839	0.0833216	St6gal1/Npl	2
GO:0006534	BP	cysteine metabolic process	2/735	11/28891	0.181818	7.14682	3.29443	0.0305303	0.115839	0.0833216	Cth/Cdo1	2
GO:0009215	BP	purine deoxyribonucleoside triphosphate metabolic process	2/735	11/28891	0.181818	7.14682	3.29443	0.0305303	0.115839	0.0833216	Pnp/Ak3	2
GO:0030643	BP	intracellular phosphate ion homeostasis	2/735	11/28891	0.181818	7.14682	3.29443	0.0305303	0.115839	0.0833216	Slc34a3/Enpp1	2
GO:0031943	BP	regulation of glucocorticoid metabolic process	2/735	11/28891	0.181818	7.14682	3.29443	0.0305303	0.115839	0.0833216	Gal/Wnt4	2
GO:0032342	BP	aldosterone biosynthetic process	2/735	11/28891	0.181818	7.14682	3.29443	0.0305303	0.115839	0.0833216	Clcn2/Wnt4	2
GO:0033629	BP	negative regulation of cell adhesion mediated by integrin	2/735	11/28891	0.181818	7.14682	3.29443	0.0305303	0.115839	0.0833216	Nexmif/Muc1	2
GO:0033869	BP	nucleoside bisphosphate catabolic process	2/735	11/28891	0.181818	7.14682	3.29443	0.0305303	0.115839	0.0833216	Acot7/Enpp1	2
GO:0034031	BP	ribonucleoside bisphosphate catabolic process	2/735	11/28891	0.181818	7.14682	3.29443	0.0305303	0.115839	0.0833216	Acot7/Enpp1	2
GO:0034034	BP	purine nucleoside bisphosphate catabolic process	2/735	11/28891	0.181818	7.14682	3.29443	0.0305303	0.115839	0.0833216	Acot7/Enpp1	2
GO:0038130	BP	ERBB4 signaling pathway	2/735	11/28891	0.181818	7.14682	3.29443	0.0305303	0.115839	0.0833216	Cadm1/Nrg2	2
GO:0060068	BP	vagina development	2/735	11/28891	0.181818	7.14682	3.29443	0.0305303	0.115839	0.0833216	Mertk/Lrp2	2
GO:0070672	BP	response to interleukin-15	2/735	11/28891	0.181818	7.14682	3.29443	0.0305303	0.115839	0.0833216	Stat5a/Jak3	2
GO:0071415	BP	cellular response to purine-containing compound	2/735	11/28891	0.181818	7.14682	3.29443	0.0305303	0.115839	0.0833216	Gstm7/Slc8a1	2
GO:0071609	BP	chemokine (C-C motif) ligand 5 production	2/735	11/28891	0.181818	7.14682	3.29443	0.0305303	0.115839	0.0833216	Arg2/Trpv4	2
GO:0086016	BP	AV node cell action potential	2/735	11/28891	0.181818	7.14682	3.29443	0.0305303	0.115839	0.0833216	Cacna1g/Scn5a	2
GO:0086027	BP	AV node cell to bundle of His cell signaling	2/735	11/28891	0.181818	7.14682	3.29443	0.0305303	0.115839	0.0833216	Cacna1g/Scn5a	2
GO:0099545	BP	trans-synaptic signaling by trans-synaptic complex	2/735	11/28891	0.181818	7.14682	3.29443	0.0305303	0.115839	0.0833216	Cadm1/Dag1	2
GO:1902035	BP	positive regulation of hematopoietic stem cell proliferation	2/735	11/28891	0.181818	7.14682	3.29443	0.0305303	0.115839	0.0833216	Thpo/Kitl	2
GO:1990961	BP	xenobiotic detoxification by transmembrane export across the plasma membrane	2/735	11/28891	0.181818	7.14682	3.29443	0.0305303	0.115839	0.0833216	Abcb1a/Slc22a18	2
GO:2001223	BP	negative regulation of neuron migration	2/735	11/28891	0.181818	7.14682	3.29443	0.0305303	0.115839	0.0833216	Nexmif/Gnrh1	2
GO:0070372	BP	regulation of ERK1 and ERK2 cascade	15/735	343/28891	0.0437318	1.71899	2.16427	0.0305613	0.115839	0.0833216	Gper1/Thpo/Alox15/Ramp3/Mt3/Lif/Itgb3/Ackr3/Tnfaip8l3/Abca7/Fgfr3/Hcrtr1/Trpv4/Rara/Akap12	15
GO:0071900	BP	regulation of protein serine/threonine kinase activity	15/735	343/28891	0.0437318	1.71899	2.16427	0.0305613	0.115839	0.0833216	Trib2/Ptpn5/Sorl1/Agt/Sfrp2/Pak1/Kitl/Smpd1/Ksr1/Slc8a1/Ccnd1/Adra2a/Rgs2/Cd24a/Spry4	15
GO:0071706	BP	tumor necrosis factor superfamily cytokine production	11/735	226/28891	0.0486726	1.9132	2.22676	0.0306859	0.116221	0.0835966	Psen2/Arg2/Cyp2j6/Twist2/Lbp/Bcl3/Cd24a/H2-Q4/Rara/Akap12/Fcer1g	11
GO:0021915	BP	neural tube development	10/735	198/28891	0.0505051	1.98523	2.24757	0.0308185	0.116632	0.0838926	Psen2/Tsc1/Sfrp2/Traf3ip1/Enah/Foxa2/Lrp2/Aldh1a2/Phgdh/Rara	10
GO:0009064	BP	glutamine family amino acid metabolic process	5/735	69/28891	0.0724638	2.84837	2.48361	0.0311238	0.117386	0.0844346	Dglucy/Arg2/Slc38a1/Nos3/Phgdh	5
GO:0051932	BP	synaptic transmission, GABAergic	5/735	69/28891	0.0724638	2.84837	2.48361	0.0311238	0.117386	0.0844346	Pak1/Oxtr/Slc38a1/Prkce/Npas4	5
GO:0070613	BP	regulation of protein processing	5/735	69/28891	0.0724638	2.84837	2.48361	0.0311238	0.117386	0.0844346	Plat/Glg1/Plaur/Cdh1/Plau	5
GO:0007628	BP	adult walking behavior	4/735	47/28891	0.0851064	3.34532	2.59989	0.031275	0.117386	0.0844346	Cacnb4/Enpp1/Zmpste24/Dab1	4
GO:0021696	BP	cerebellar cortex morphogenesis	4/735	47/28891	0.0851064	3.34532	2.59989	0.031275	0.117386	0.0844346	Nfix/Atp2b2/Whrn/Dll1	4
GO:0035136	BP	forelimb morphogenesis	4/735	47/28891	0.0851064	3.34532	2.59989	0.031275	0.117386	0.0844346	Msx1/Rdh10/Enpp1/Aldh1a2	4
GO:0046636	BP	negative regulation of alpha-beta T cell activation	4/735	47/28891	0.0851064	3.34532	2.59989	0.031275	0.117386	0.0844346	Ihh/Arg2/Jak3/Socs1	4
GO:0060563	BP	neuroepithelial cell differentiation	4/735	47/28891	0.0851064	3.34532	2.59989	0.031275	0.117386	0.0844346	Wnt4/Sox4/Fgfr3/Dll1	4
GO:1990573	BP	potassium ion import across plasma membrane	4/735	47/28891	0.0851064	3.34532	2.59989	0.031275	0.117386	0.0844346	Slc12a3/Atp1b1/Atp1a2/Slc12a4	4
GO:0030326	BP	embryonic limb morphogenesis	8/735	144/28891	0.0555556	2.18375	2.30079	0.0312821	0.117386	0.0844346	Psen2/Ihh/Msx1/Sfrp2/Rdh10/Prrx2/Traf3ip1/Aldh1a2	8
GO:0035113	BP	embryonic appendage morphogenesis	8/735	144/28891	0.0555556	2.18375	2.30079	0.0312821	0.117386	0.0844346	Psen2/Ihh/Msx1/Sfrp2/Rdh10/Prrx2/Traf3ip1/Aldh1a2	8
GO:0014015	BP	positive regulation of gliogenesis	6/735	93/28891	0.0645161	2.53597	2.39703	0.0314681	0.117993	0.0848716	Etv5/Clcn2/Lif/Dag1/Lrp2/Mir23a	6
GO:0072659	BP	protein localization to plasma membrane	14/735	315/28891	0.0444444	1.747	2.15381	0.0319037	0.119535	0.0859803	Gper1/Sorl1/Atp1b1/Large1/Ramp3/Agr2/Ttc7/Fyb2/Rab3d/Scp2/Cdh1/Actn2/Lama5/Fcer1g	14
GO:0043393	BP	regulation of protein binding	11/735	228/28891	0.0482456	1.89641	2.19557	0.0324123	0.121347	0.0872841	Gper1/Sorl1/Ckmt1/Large1/Psen2/Add2/Crtac1/Ephb6/Dtx3l/Hip1r/Csf3	11
GO:0010466	BP	negative regulation of peptidase activity	12/735	257/28891	0.0466926	1.83537	2.17338	0.0325781	0.121875	0.0876633	Sorl1/Arl6ip1/Dhcr24/Gpx1/Serpina3n/Sfrp2/Ptgs2/Timp4/Plaur/Nle1/Spink1/Gapdh	12
GO:1904659	BP	glucose transmembrane transport	7/735	119/28891	0.0588235	2.3122	2.31751	0.0326327	0.121985	0.0877428	Fabp5/C1qtnf12/Tsc1/Sort1/Enpp1/Adipor2/Irs2	7
GO:0003205	BP	cardiac chamber development	10/735	200/28891	0.05	1.96537	2.21345	0.0326855	0.122089	0.0878178	Tnnc1/Sfrp2/Adamts6/Sox4/Ly6e/Dsp/Zmpste24/Lrp2/Scn5a/Nos3	10
GO:0002752	BP	cell surface pattern recognition receptor signaling pathway	5/735	70/28891	0.0714286	2.80768	2.44651	0.0328426	0.122395	0.0880377	Nr1d1/Pik3ap1/Lbp/Prkce/Acod1	5
GO:0009994	BP	oocyte differentiation	5/735	70/28891	0.0714286	2.80768	2.44651	0.0328426	0.122395	0.0880377	Npr2/Lgr5/Wnt4/Rec8/Inhbb	5
GO:0035315	BP	hair cell differentiation	5/735	70/28891	0.0714286	2.80768	2.44651	0.0328426	0.122395	0.0880377	Atp2b2/Whrn/Ripor2/Fgfr3/Dll1	5
GO:0035050	BP	embryonic heart tube development	6/735	94/28891	0.0638298	2.50899	2.3676	0.0329197	0.122589	0.088177	Chrd/Ihh/Traf3ip1/Slc8a1/Aldh1a2/Dll1	6
GO:0050954	BP	sensory perception of mechanical stimulus	14/735	317/28891	0.044164	1.73598	2.12883	0.0333831	0.123244	0.0886486	Atp6v0a4/Atp2b2/Npr2/Hexb/Tmtc4/Gpx1/Large1/Whrn/Mir23b/Enpp1/Ripor2/Lrp2/Cdh1/Mir23a	14
GO:0014046	BP	dopamine secretion	4/735	48/28891	0.0833333	3.27562	2.54937	0.0334547	0.123244	0.0886486	Syt6/Syt13/Syt2/Pcp4	4
GO:0044058	BP	regulation of digestive system process	4/735	48/28891	0.0833333	3.27562	2.54937	0.0334547	0.123244	0.0886486	Cyp8b1/Hip1r/Hamp/Acat2	4
GO:0048873	BP	homeostasis of number of cells within a tissue	4/735	48/28891	0.0833333	3.27562	2.54937	0.0334547	0.123244	0.0886486	Nfix/Rpa1/Il20rb/Nos3	4
GO:0003071	BP	renal system process involved in regulation of systemic arterial blood pressure	3/735	28/28891	0.107143	4.21152	2.74695	0.0335092	0.123244	0.0886486	Agt/G6pdx/Hsd11b2	3
GO:0006817	BP	phosphate ion transport	3/735	28/28891	0.107143	4.21152	2.74695	0.0335092	0.123244	0.0886486	Slc34a3/Slc25a11/Slc20a1	3
GO:0015740	BP	C4-dicarboxylate transport	3/735	28/28891	0.107143	4.21152	2.74695	0.0335092	0.123244	0.0886486	Slc25a13/Slc25a11/Slc1a5	3
GO:0015813	BP	L-glutamate transmembrane transport	3/735	28/28891	0.107143	4.21152	2.74695	0.0335092	0.123244	0.0886486	Arl6ip1/Per2/Slc25a13	3
GO:0030318	BP	melanocyte differentiation	3/735	28/28891	0.107143	4.21152	2.74695	0.0335092	0.123244	0.0886486	Mitf/Enpp1/Kitl	3
GO:0042133	BP	neurotransmitter metabolic process	3/735	28/28891	0.107143	4.21152	2.74695	0.0335092	0.123244	0.0886486	Bche/Dbh/Hnmt	3
GO:0045063	BP	T-helper 1 cell differentiation	3/735	28/28891	0.107143	4.21152	2.74695	0.0335092	0.123244	0.0886486	Sema4a/Jak3/Gadd45g	3
GO:0046039	BP	GTP metabolic process	3/735	28/28891	0.107143	4.21152	2.74695	0.0335092	0.123244	0.0886486	Pnp/Ak3/Ampd3	3
GO:0046128	BP	purine ribonucleoside metabolic process	3/735	28/28891	0.107143	4.21152	2.74695	0.0335092	0.123244	0.0886486	Enpp4/Pnp/Pgm2	3
GO:0055081	BP	monoatomic anion homeostasis	3/735	28/28891	0.107143	4.21152	2.74695	0.0335092	0.123244	0.0886486	Car12/Slc12a3/Slc12a4	3
GO:0060445	BP	branching involved in salivary gland morphogenesis	3/735	28/28891	0.107143	4.21152	2.74695	0.0335092	0.123244	0.0886486	Dag1/Cdh1/Lama5	3
GO:0099558	BP	maintenance of synapse structure	3/735	28/28891	0.107143	4.21152	2.74695	0.0335092	0.123244	0.0886486	Sort1/Itgb3/Cadm1	3
GO:0042471	BP	ear morphogenesis	8/735	146/28891	0.0547945	2.15383	2.25824	0.0335501	0.123244	0.0886486	Atp2b2/Whrn/Ttc39c/Msx1/Enpp1/Prrx2/Ripor2/Dll1	8
GO:0046634	BP	regulation of alpha-beta T cell activation	8/735	146/28891	0.0547945	2.15383	2.25824	0.0335501	0.123244	0.0886486	Ihh/Arg2/Jak3/Pnp/Socs1/Cd24a/H2-Q4/Rara	8
GO:0007015	BP	actin filament organization	19/735	471/28891	0.0403397	1.58565	2.07048	0.0338206	0.124144	0.089296	Alox15/Add2/Tsc1/Wnt4/Cnn1/Fam171a1/Rhobtb2/Pof1b/Pak1/Enah/Prkce/Synpo/Coro7/Tpm2/Hip1r/Trpv4/Actn2/Acta1/Csf3	19
GO:0008645	BP	hexose transmembrane transport	7/735	120/28891	0.0583333	2.29294	2.2931	0.0339258	0.124437	0.0895066	Fabp5/C1qtnf12/Tsc1/Sort1/Enpp1/Adipor2/Irs2	7
GO:0001649	BP	osteoblast differentiation	11/735	230/28891	0.0478261	1.87992	2.16469	0.0342066	0.125373	0.0901795	Chrd/Ihh/Wnt4/Igfbp3/Sfrp2/Enpp1/Smoc1/Twist2/Mapk11/Pdlim7/Mir23a	11
GO:0042475	BP	odontogenesis of dentin-containing tooth	6/735	95/28891	0.0631579	2.48258	2.33854	0.034414	0.126038	0.0906582	Apcdd1/Msx1/Eda/Ngfr/Dll1/Lama5	6
GO:0015695	BP	organic cation transport	5/735	71/28891	0.0704225	2.76813	2.41007	0.0346195	0.126506	0.0909947	Agt/Aqp8/Tspo2/Oxtr/Plcd1	5
GO:0060612	BP	adipose tissue development	5/735	71/28891	0.0704225	2.76813	2.41007	0.0346195	0.126506	0.0909947	Sorl1/Dgat2/Guca2b/Enpp1/Mir143	5
GO:0060986	BP	endocrine hormone secretion	5/735	71/28891	0.0704225	2.76813	2.41007	0.0346195	0.126506	0.0909947	Agt/Gal/Lif/Inhbb/Trpv6	5
GO:0062014	BP	negative regulation of small molecule metabolic process	7/735	121/28891	0.0578512	2.27399	2.26892	0.0352526	0.128014	0.0920796	Dgat2/Isyna1/Mfsd2a/C1qtnf12/Wnt4/Ier3/Obp2a	7
GO:0014003	BP	oligodendrocyte development	4/735	49/28891	0.0816327	3.20877	2.50016	0.0357208	0.128014	0.0920796	Hdac11/Enpp1/Fgfr3/B4galt5	4
GO:0048821	BP	erythrocyte development	4/735	49/28891	0.0816327	3.20877	2.50016	0.0357208	0.128014	0.0920796	Pla2g10/G6pdx/Fam210b/Alas2	4
GO:1903018	BP	regulation of glycoprotein metabolic process	4/735	49/28891	0.0816327	3.20877	2.50016	0.0357208	0.128014	0.0920796	Bace2/Jak3/Abca7/Itm2c	4
GO:1903115	BP	regulation of actin filament-based movement	4/735	49/28891	0.0816327	3.20877	2.50016	0.0357208	0.128014	0.0920796	Tnnc1/Atp1a2/Dsp/Scn5a	4
GO:0030168	BP	platelet activation	6/735	96/28891	0.0625	2.45672	2.30985	0.0359514	0.128014	0.0920796	Prkg1/Mertk/Itgb3/Bloc1s3/Adra2a/Fcer1g	6
GO:0045104	BP	intermediate filament cytoskeleton organization	6/735	96/28891	0.0625	2.45672	2.30985	0.0359514	0.128014	0.0920796	Krt87/Krt7/Krt83/Krt23/Dsp/Eppk1	6
GO:0006152	BP	purine nucleoside catabolic process	2/735	12/28891	0.166667	6.55125	3.10758	0.0360286	0.128014	0.0920796	Enpp4/Pnp	2
GO:0006182	BP	cGMP biosynthetic process	2/735	12/28891	0.166667	6.55125	3.10758	0.0360286	0.128014	0.0920796	Npr2/Gucy1a1	2
GO:0006705	BP	mineralocorticoid biosynthetic process	2/735	12/28891	0.166667	6.55125	3.10758	0.0360286	0.128014	0.0920796	Clcn2/Wnt4	2
GO:0008228	BP	opsonization	2/735	12/28891	0.166667	6.55125	3.10758	0.0360286	0.128014	0.0920796	Sftpd/Myo18a	2
GO:0009143	BP	nucleoside triphosphate catabolic process	2/735	12/28891	0.166667	6.55125	3.10758	0.0360286	0.128014	0.0920796	Enpp1/Smpdl3a	2
GO:0009200	BP	deoxyribonucleoside triphosphate metabolic process	2/735	12/28891	0.166667	6.55125	3.10758	0.0360286	0.128014	0.0920796	Pnp/Ak3	2
GO:0010764	BP	negative regulation of fibroblast migration	2/735	12/28891	0.166667	6.55125	3.10758	0.0360286	0.128014	0.0920796	Adipor2/Has1	2
GO:0014816	BP	skeletal muscle satellite cell differentiation	2/735	12/28891	0.166667	6.55125	3.10758	0.0360286	0.128014	0.0920796	Nfix/Snhg15	2
GO:0014824	BP	artery smooth muscle contraction	2/735	12/28891	0.166667	6.55125	3.10758	0.0360286	0.128014	0.0920796	Agt/Cacna1g	2
GO:0014874	BP	response to stimulus involved in regulation of muscle adaptation	2/735	12/28891	0.166667	6.55125	3.10758	0.0360286	0.128014	0.0920796	Agt/Scn5a	2
GO:0021683	BP	cerebellar granular layer morphogenesis	2/735	12/28891	0.166667	6.55125	3.10758	0.0360286	0.128014	0.0920796	Nfix/Atp2b2	2
GO:0031392	BP	regulation of prostaglandin biosynthetic process	2/735	12/28891	0.166667	6.55125	3.10758	0.0360286	0.128014	0.0920796	Fabp5/Ptgs2	2
GO:0033625	BP	positive regulation of integrin activation	2/735	12/28891	0.166667	6.55125	3.10758	0.0360286	0.128014	0.0920796	Fermt1/Cd24a	2
GO:0033632	BP	regulation of cell-cell adhesion mediated by integrin	2/735	12/28891	0.166667	6.55125	3.10758	0.0360286	0.128014	0.0920796	Dpp4/Cd24a	2
GO:0034650	BP	cortisol metabolic process	2/735	12/28891	0.166667	6.55125	3.10758	0.0360286	0.128014	0.0920796	Wnt4/Hsd11b2	2
GO:0042135	BP	neurotransmitter catabolic process	2/735	12/28891	0.166667	6.55125	3.10758	0.0360286	0.128014	0.0920796	Bche/Hnmt	2
GO:0043278	BP	response to morphine	2/735	12/28891	0.166667	6.55125	3.10758	0.0360286	0.128014	0.0920796	Prkce/Prkcg	2
GO:0045588	BP	positive regulation of gamma-delta T cell differentiation	2/735	12/28891	0.166667	6.55125	3.10758	0.0360286	0.128014	0.0920796	Stat5a/Sox4	2
GO:0045607	BP	regulation of inner ear auditory receptor cell differentiation	2/735	12/28891	0.166667	6.55125	3.10758	0.0360286	0.128014	0.0920796	Fgfr3/Dll1	2
GO:0045631	BP	regulation of mechanoreceptor differentiation	2/735	12/28891	0.166667	6.55125	3.10758	0.0360286	0.128014	0.0920796	Fgfr3/Dll1	2
GO:0046166	BP	glyceraldehyde-3-phosphate biosynthetic process	2/735	12/28891	0.166667	6.55125	3.10758	0.0360286	0.128014	0.0920796	Pcx/Gapdh	2
GO:0046645	BP	positive regulation of gamma-delta T cell activation	2/735	12/28891	0.166667	6.55125	3.10758	0.0360286	0.128014	0.0920796	Stat5a/Sox4	2
GO:0070669	BP	response to interleukin-2	2/735	12/28891	0.166667	6.55125	3.10758	0.0360286	0.128014	0.0920796	Stat5a/Jak3	2
GO:0070831	BP	basement membrane assembly	2/735	12/28891	0.166667	6.55125	3.10758	0.0360286	0.128014	0.0920796	Lamb3/Dag1	2
GO:0070863	BP	positive regulation of protein exit from endoplasmic reticulum	2/735	12/28891	0.166667	6.55125	3.10758	0.0360286	0.128014	0.0920796	Sorl1/Tmem30b	2
GO:0072182	BP	regulation of nephron tubule epithelial cell differentiation	2/735	12/28891	0.166667	6.55125	3.10758	0.0360286	0.128014	0.0920796	Lif/Cd24a	2
GO:1900052	BP	regulation of retinoic acid biosynthetic process	2/735	12/28891	0.166667	6.55125	3.10758	0.0360286	0.128014	0.0920796	Rdh1/Rdh10	2
GO:1901029	BP	negative regulation of mitochondrial outer membrane permeabilization involved in apoptotic signaling pathway	2/735	12/28891	0.166667	6.55125	3.10758	0.0360286	0.128014	0.0920796	Ier3/Tmem14a	2
GO:1904729	BP	regulation of intestinal lipid absorption	2/735	12/28891	0.166667	6.55125	3.10758	0.0360286	0.128014	0.0920796	Cyp8b1/Acat2	2
GO:2000402	BP	negative regulation of lymphocyte migration	2/735	12/28891	0.166667	6.55125	3.10758	0.0360286	0.128014	0.0920796	Padi2/Ripor2	2
GO:2000980	BP	regulation of inner ear receptor cell differentiation	2/735	12/28891	0.166667	6.55125	3.10758	0.0360286	0.128014	0.0920796	Fgfr3/Dll1	2
GO:0008585	BP	female gonad development	7/735	122/28891	0.057377	2.25535	2.24498	0.0366133	0.129419	0.0930899	Npr2/Agt/Stat5a/Wnt4/Kitl/Nos3/Gnrh1	7
GO:0002093	BP	auditory receptor cell morphogenesis	3/735	29/28891	0.103448	4.06629	2.6692	0.036689	0.129419	0.0930899	Atp2b2/Whrn/Ripor2	3
GO:0010888	BP	negative regulation of lipid storage	3/735	29/28891	0.103448	4.06629	2.6692	0.036689	0.129419	0.0930899	Ces1d/Ces1e/Itgb3	3
GO:0010893	BP	positive regulation of steroid biosynthetic process	3/735	29/28891	0.103448	4.06629	2.6692	0.036689	0.129419	0.0930899	Nr1d1/Wnt4/Scp2	3
GO:0034104	BP	negative regulation of tissue remodeling	3/735	29/28891	0.103448	4.06629	2.6692	0.036689	0.129419	0.0930899	Agt/Cd24a/Hamp	3
GO:0034367	BP	protein-containing complex remodeling	3/735	29/28891	0.103448	4.06629	2.6692	0.036689	0.129419	0.0930899	Mttp/Pla2g10/Lcat	3
GO:0034755	BP	iron ion transmembrane transport	3/735	29/28891	0.103448	4.06629	2.6692	0.036689	0.129419	0.0930899	Lcn2/Heph/Hamp	3
GO:0046033	BP	AMP metabolic process	3/735	29/28891	0.103448	4.06629	2.6692	0.036689	0.129419	0.0930899	Pnp/Ak3/Ampd3	3
GO:0060575	BP	intestinal epithelial cell differentiation	3/735	29/28891	0.103448	4.06629	2.6692	0.036689	0.129419	0.0930899	C1galt1/Cdh1/Spdef	3
GO:0090208	BP	positive regulation of triglyceride metabolic process	3/735	29/28891	0.103448	4.06629	2.6692	0.036689	0.129419	0.0930899	Dgat2/Mfsd2a/Gpld1	3
GO:0090277	BP	positive regulation of peptide hormone secretion	8/735	149/28891	0.0536913	2.11047	2.1957	0.0371576	0.130977	0.0942107	Gper1/C1qtnf12/Lif/Gpld1/Pfkm/Prkce/Sox4/Irs2	8
GO:0009063	BP	amino acid catabolic process	6/735	97/28891	0.0618557	2.43139	2.28152	0.0375321	0.132107	0.0950231	Gstz1/Cdo1/Arg2/Nos3/Tha1/Bckdha	6
GO:0045103	BP	intermediate filament-based process	6/735	97/28891	0.0618557	2.43139	2.28152	0.0375321	0.132107	0.0950231	Krt87/Krt7/Krt83/Krt23/Dsp/Eppk1	6
GO:0010594	BP	regulation of endothelial cell migration	9/735	177/28891	0.0508475	1.99869	2.15328	0.0378324	0.133068	0.0957143	Agt/Stat5a/Lcn2/Sema4a/Ptgs2/Itgb3/Gpld1/Nos3/Emc10	9
GO:0051101	BP	regulation of DNA binding	7/735	123/28891	0.0569106	2.23701	2.22128	0.0380082	0.133244	0.095841	Per2/Msx1/Lif/Twist2/Traf3ip1/Plaur/Zmpste24	7
GO:1902106	BP	negative regulation of leukocyte differentiation	7/735	123/28891	0.0569106	2.23701	2.22128	0.0380082	0.133244	0.095841	Zbtb46/Ihh/Tmem176a/Jak3/Tmem176b/Socs1/Rara	7
GO:0007157	BP	heterophilic cell-cell adhesion via plasma membrane cell adhesion molecules	4/735	50/28891	0.08	3.1446	2.45221	0.0380735	0.133244	0.095841	Alcam/Cadm1/Cd24a/Itga5	4
GO:0010837	BP	regulation of keratinocyte proliferation	4/735	50/28891	0.08	3.1446	2.45221	0.0380735	0.133244	0.095841	Irf6/Lrg1/Twist2/Eppk1	4
GO:0030851	BP	granulocyte differentiation	4/735	50/28891	0.08	3.1446	2.45221	0.0380735	0.133244	0.095841	Zbtb46/Stat5a/Rara/Csf3	4
GO:0045663	BP	positive regulation of myoblast differentiation	4/735	50/28891	0.08	3.1446	2.45221	0.0380735	0.133244	0.095841	Neu2/Igfbp3/Ripor2/Sox4	4
GO:0070232	BP	regulation of T cell apoptotic process	4/735	50/28891	0.08	3.1446	2.45221	0.0380735	0.133244	0.095841	Arg2/Jak3/Pnp/Bcl3	4
GO:0061035	BP	regulation of cartilage development	5/735	73/28891	0.0684932	2.69229	2.33904	0.0383486	0.133919	0.0963264	Ihh/Efemp1/Loxl2/Glg1/Rara	5
GO:0070050	BP	neuron cellular homeostasis	5/735	73/28891	0.0684932	2.69229	2.33904	0.0383486	0.133919	0.0963264	Atp6v0a4/Atp2b2/Hexb/Psen2/Sv2b	5
GO:0099518	BP	vesicle cytoskeletal trafficking	5/735	73/28891	0.0684932	2.69229	2.33904	0.0383486	0.133919	0.0963264	Trim46/Dync1i1/Nde1/Ap3b2/Bloc1s3	5
GO:0090316	BP	positive regulation of intracellular protein transport	8/735	150/28891	0.0533333	2.0964	2.17518	0.0384158	0.134057	0.096426	Gper1/Ptpn5/Asph/Sorl1/Ptgs2/Pak1/Tmem30b/Cdh1	8
GO:0001764	BP	neuron migration	10/735	206/28891	0.0485437	1.90813	2.11342	0.0387598	0.135161	0.09722	Trim46/Prkg1/Large1/Nexmif/Nde1/Celsr2/Zmiz1/Cdh1/Dab1/Gnrh1	10
GO:0046683	BP	response to organophosphorus	6/735	98/28891	0.0612245	2.40658	2.25354	0.0391567	0.13635	0.0980754	Asph/Itpr2/Npr2/Cdo1/Enpp1/Slc8a1	6
GO:0048864	BP	stem cell development	6/735	98/28891	0.0612245	2.40658	2.25354	0.0391567	0.13635	0.0980754	Sema4a/Nrtn/Rdh10/Kitl/Aldh1a2/Lama5	6
GO:1901873	BP	regulation of post-translational protein modification	13/735	295/28891	0.0440678	1.73219	2.04229	0.0399168	0.138558	0.0996635	Trib2/Sh3rf2/Per2/Psen2/Mapk15/Gnl3/Ubxn2a/Prkce/Sox4/Dtx3l/Fgfr3/Prkcg/Hamp	13
GO:0022010	BP	central nervous system myelination	3/735	30/28891	0.1	3.93075	2.59487	0.0400177	0.138558	0.0996635	Enpp1/Fgfr3/B4galt5	3
GO:0030511	BP	positive regulation of transforming growth factor beta receptor signaling pathway	3/735	30/28891	0.1	3.93075	2.59487	0.0400177	0.138558	0.0996635	Lrg1/Fermt1/Tgfb1i1	3
GO:0032291	BP	axon ensheathment in central nervous system	3/735	30/28891	0.1	3.93075	2.59487	0.0400177	0.138558	0.0996635	Enpp1/Fgfr3/B4galt5	3
GO:0042744	BP	hydrogen peroxide catabolic process	3/735	30/28891	0.1	3.93075	2.59487	0.0400177	0.138558	0.0996635	Gpx3/Gpx1/Mt3	3
GO:0046639	BP	negative regulation of alpha-beta T cell differentiation	3/735	30/28891	0.1	3.93075	2.59487	0.0400177	0.138558	0.0996635	Ihh/Jak3/Socs1	3
GO:0101023	BP	vascular endothelial cell proliferation	3/735	30/28891	0.1	3.93075	2.59487	0.0400177	0.138558	0.0996635	Enpep/Dbh/Aldh1a2	3
GO:1903846	BP	positive regulation of cellular response to transforming growth factor beta stimulus	3/735	30/28891	0.1	3.93075	2.59487	0.0400177	0.138558	0.0996635	Lrg1/Fermt1/Tgfb1i1	3
GO:0015800	BP	acidic amino acid transport	5/735	74/28891	0.0675676	2.65591	2.30441	0.0403017	0.139245	0.100157	Arl6ip1/Per2/Slc6a13/Pak1/Slc25a13	5
GO:0042093	BP	T-helper cell differentiation	5/735	74/28891	0.0675676	2.65591	2.30441	0.0403017	0.139245	0.100157	Sema4a/Jak3/Bcl3/Gadd45g/Rara	5
GO:0099024	BP	plasma membrane invagination	5/735	74/28891	0.0675676	2.65591	2.30441	0.0403017	0.139245	0.100157	Gulp1/Alox15/Lbp/Abca7/Fcer1g	5
GO:0009261	BP	ribonucleotide catabolic process	4/735	51/28891	0.0784314	3.08294	2.40545	0.040513	0.139678	0.100469	Acot7/Enpp1/Pnp/Ampd3	4
GO:0042181	BP	ketone biosynthetic process	4/735	51/28891	0.0784314	3.08294	2.40545	0.040513	0.139678	0.100469	Coq8a/Clcn2/Wnt4/Scp2	4
GO:0048806	BP	genitalia development	4/735	51/28891	0.0784314	3.08294	2.40545	0.040513	0.139678	0.100469	Npr2/Dhcr24/Mertk/Lrp2	4
GO:0043367	BP	CD4-positive, alpha-beta T cell differentiation	6/735	99/28891	0.0606061	2.38227	2.22591	0.0408252	0.140423	0.101005	Sema4a/Jak3/Bcl3/Socs1/Gadd45g/Rara	6
GO:0045445	BP	myoblast differentiation	7/735	125/28891	0.056	2.20122	2.17455	0.0409014	0.140423	0.101005	Neu2/Gpx1/Cxcl14/Igfbp3/Ripor2/Sox4/Dll1	7
GO:0045582	BP	positive regulation of T cell differentiation	7/735	125/28891	0.056	2.20122	2.17455	0.0409014	0.140423	0.101005	Stat5a/Ihh/Pnp/Sox4/Socs1/Zmiz1/Rara	7
GO:0046545	BP	development of primary female sexual characteristics	7/735	125/28891	0.056	2.20122	2.17455	0.0409014	0.140423	0.101005	Npr2/Agt/Stat5a/Wnt4/Kitl/Nos3/Gnrh1	7
GO:0046620	BP	regulation of organ growth	7/735	125/28891	0.056	2.20122	2.17455	0.0409014	0.140423	0.101005	Agt/G6pdx/Wwc1/Pak1/Mapk11/Rgs2/Hamp	7
GO:0060419	BP	heart growth	7/735	125/28891	0.056	2.20122	2.17455	0.0409014	0.140423	0.101005	Agt/G6pdx/2810429I04Rik/Pak1/Mapk11/Rgs2/Hamp	7
GO:0045732	BP	positive regulation of protein catabolic process	10/735	208/28891	0.0480769	1.88978	2.08082	0.0409466	0.140479	0.101045	Trib2/Sh3rf2/Sorl1/Psen2/Mapk15/Ier3/Gpld1/Egln2/Adra2a/Hamp	10
GO:0001542	BP	ovulation from ovarian follicle	2/735	13/28891	0.153846	6.04731	2.9409	0.0418746	0.141377	0.101691	Agt/Nos3	2
GO:0006086	BP	acetyl-CoA biosynthetic process from pyruvate	2/735	13/28891	0.153846	6.04731	2.9409	0.0418746	0.141377	0.101691	Pdk2/Pdk3	2
GO:0008272	BP	sulfate transport	2/735	13/28891	0.153846	6.04731	2.9409	0.0418746	0.141377	0.101691	Slc25a11/Slc26a2	2
GO:0009135	BP	purine nucleoside diphosphate metabolic process	2/735	13/28891	0.153846	6.04731	2.9409	0.0418746	0.141377	0.101691	Ak3/Ampd3	2
GO:0009163	BP	nucleoside biosynthetic process	2/735	13/28891	0.153846	6.04731	2.9409	0.0418746	0.141377	0.101691	Pnp/Pgm2	2
GO:0009179	BP	purine ribonucleoside diphosphate metabolic process	2/735	13/28891	0.153846	6.04731	2.9409	0.0418746	0.141377	0.101691	Ak3/Ampd3	2
GO:0009437	BP	carnitine metabolic process	2/735	13/28891	0.153846	6.04731	2.9409	0.0418746	0.141377	0.101691	Cpt1a/Cpt2	2
GO:0010749	BP	regulation of nitric oxide mediated signal transduction	2/735	13/28891	0.153846	6.04731	2.9409	0.0418746	0.141377	0.101691	Gucy1a1/Spink1	2
GO:0014072	BP	response to isoquinoline alkaloid	2/735	13/28891	0.153846	6.04731	2.9409	0.0418746	0.141377	0.101691	Prkce/Prkcg	2
GO:0017038	BP	protein import	2/735	13/28891	0.153846	6.04731	2.9409	0.0418746	0.141377	0.101691	Chrd/Lrp2	2
GO:0034374	BP	low-density lipoprotein particle remodeling	2/735	13/28891	0.153846	6.04731	2.9409	0.0418746	0.141377	0.101691	Mttp/Pla2g10	2
GO:0034404	BP	nucleobase-containing small molecule biosynthetic process	2/735	13/28891	0.153846	6.04731	2.9409	0.0418746	0.141377	0.101691	Pnp/Pgm2	2
GO:0034756	BP	regulation of iron ion transport	2/735	13/28891	0.153846	6.04731	2.9409	0.0418746	0.141377	0.101691	Lcn2/Hamp	2
GO:0042532	BP	negative regulation of tyrosine phosphorylation of STAT protein	2/735	13/28891	0.153846	6.04731	2.9409	0.0418746	0.141377	0.101691	Traf3ip1/Socs1	2
GO:0046462	BP	monoacylglycerol metabolic process	2/735	13/28891	0.153846	6.04731	2.9409	0.0418746	0.141377	0.101691	Dgat2/Mgll	2
GO:0046618	BP	xenobiotic export from cell	2/735	13/28891	0.153846	6.04731	2.9409	0.0418746	0.141377	0.101691	Abcb1a/Slc22a18	2
GO:0048537	BP	mucosa-associated lymphoid tissue development	2/735	13/28891	0.153846	6.04731	2.9409	0.0418746	0.141377	0.101691	Cacnb4/Stat5a	2
GO:0048541	BP	Peyer's patch development	2/735	13/28891	0.153846	6.04731	2.9409	0.0418746	0.141377	0.101691	Cacnb4/Stat5a	2
GO:0070294	BP	renal sodium ion absorption	2/735	13/28891	0.153846	6.04731	2.9409	0.0418746	0.141377	0.101691	Slc12a3/Guca2b	2
GO:0086067	BP	AV node cell to bundle of His cell communication	2/735	13/28891	0.153846	6.04731	2.9409	0.0418746	0.141377	0.101691	Cacna1g/Scn5a	2
GO:1900121	BP	negative regulation of receptor binding	2/735	13/28891	0.153846	6.04731	2.9409	0.0418746	0.141377	0.101691	Gper1/Crtac1	2
GO:1902946	BP	protein localization to early endosome	2/735	13/28891	0.153846	6.04731	2.9409	0.0418746	0.141377	0.101691	Sorl1/Dtx3l	2
GO:1904338	BP	regulation of dopaminergic neuron differentiation	2/735	13/28891	0.153846	6.04731	2.9409	0.0418746	0.141377	0.101691	Sfrp2/Foxa2	2
GO:0002294	BP	CD4-positive, alpha-beta T cell differentiation involved in immune response	5/735	75/28891	0.0666667	2.6205	2.27036	0.042314	0.142463	0.102472	Sema4a/Jak3/Bcl3/Gadd45g/Rara	5
GO:0002763	BP	positive regulation of myeloid leukocyte differentiation	5/735	75/28891	0.0666667	2.6205	2.27036	0.042314	0.142463	0.102472	Il20/Stat5a/Lif/Itgb3/Kitl	5
GO:0046637	BP	regulation of alpha-beta T cell differentiation	5/735	75/28891	0.0666667	2.6205	2.27036	0.042314	0.142463	0.102472	Ihh/Jak3/Pnp/Socs1/Rara	5
GO:0002793	BP	positive regulation of peptide secretion	8/735	153/28891	0.0522876	2.05529	2.11457	0.0423604	0.142463	0.102472	Gper1/C1qtnf12/Lif/Gpld1/Pfkm/Prkce/Sox4/Irs2	8
GO:0072331	BP	signal transduction by p53 class mediator	8/735	153/28891	0.0522876	2.05529	2.11457	0.0423604	0.142463	0.102472	Aen/Pdk2/Msx1/Bcl3/Sox4/Muc1/Pcbp4/Zmpste24	8
GO:0048145	BP	regulation of fibroblast proliferation	7/735	126/28891	0.0555556	2.18375	2.15152	0.0424003	0.142463	0.102472	Agt/Lif/Itgb3/Ngfr/Socs1/Zmpste24/Zmiz1	7
GO:0051588	BP	regulation of neurotransmitter transport	7/735	126/28891	0.0555556	2.18375	2.15152	0.0424003	0.142463	0.102472	Cspg5/Cacnb4/Rims3/Per2/Itgb3/Sv2b/Prkcg	7
GO:0006091	BP	generation of precursor metabolites and energy	19/735	484/28891	0.0392562	1.54306	1.94667	0.0425169	0.142729	0.102663	Cox7a2l/Per2/Gale/Nr1d1/Mt3/G6pdx/Hmgcs2/Ier3/Adh1/Pfkm/Enpp1/Slc25a13/Pgm2/Sdhd/Slc4a4/Prlh/Trpv4/Gapdh/Irs2	19
GO:0014033	BP	neural crest cell differentiation	6/735	100/28891	0.06	2.35845	2.1986	0.0425379	0.142729	0.102663	Sema4a/Nrtn/Rdh10/Kitl/Aldh1a2/Lama5	6
GO:0032753	BP	positive regulation of interleukin-4 production	4/735	52/28891	0.0769231	3.02365	2.35982	0.0430392	0.144113	0.10366	Il20rb/H2-Q4/Rara/Fcer1g	4
GO:0045332	BP	phospholipid translocation	4/735	52/28891	0.0769231	3.02365	2.35982	0.0430392	0.144113	0.10366	Mfsd2a/Abcb1a/Abca7/Tmem30b	4
GO:2000677	BP	regulation of transcription regulatory region DNA binding	4/735	52/28891	0.0769231	3.02365	2.35982	0.0430392	0.144113	0.10366	Per2/Msx1/Lif/Zmpste24	4
GO:0002026	BP	regulation of the force of heart contraction	3/735	31/28891	0.0967742	3.80395	2.52368	0.0434938	0.144545	0.10397	Atp1a2/Slc8a1/Nos3	3
GO:0006688	BP	glycosphingolipid biosynthetic process	3/735	31/28891	0.0967742	3.80395	2.52368	0.0434938	0.144545	0.10397	St6galnac3/B4galt5/Gal3st1	3
GO:0015874	BP	norepinephrine transport	3/735	31/28891	0.0967742	3.80395	2.52368	0.0434938	0.144545	0.10397	Agt/Oxtr/Plcd1	3
GO:0021533	BP	cell differentiation in hindbrain	3/735	31/28891	0.0967742	3.80395	2.52368	0.0434938	0.144545	0.10397	Nfix/Atp2b2/Foxa2	3
GO:0033198	BP	response to ATP	3/735	31/28891	0.0967742	3.80395	2.52368	0.0434938	0.144545	0.10397	Asph/Enpp1/Slc8a1	3
GO:0042044	BP	fluid transport	3/735	31/28891	0.0967742	3.80395	2.52368	0.0434938	0.144545	0.10397	Aqp11/Aqp8/Large1	3
GO:0042634	BP	regulation of hair cycle	3/735	31/28891	0.0967742	3.80395	2.52368	0.0434938	0.144545	0.10397	Gal/Fermt1/Ngfr	3
GO:0045762	BP	positive regulation of adenylate cyclase activity	3/735	31/28891	0.0967742	3.80395	2.52368	0.0434938	0.144545	0.10397	Lgr5/Calca/Rxfp1	3
GO:0060402	BP	calcium ion transport into cytosol	3/735	31/28891	0.0967742	3.80395	2.52368	0.0434938	0.144545	0.10397	Asph/Slc8a1/Cacna1g	3
GO:0120255	BP	olefinic compound biosynthetic process	3/735	31/28891	0.0967742	3.80395	2.52368	0.0434938	0.144545	0.10397	Clcn2/Wnt4/Scp2	3
GO:1903055	BP	positive regulation of extracellular matrix organization	3/735	31/28891	0.0967742	3.80395	2.52368	0.0434938	0.144545	0.10397	Agt/Cyp2j6/Dag1	3
GO:0050867	BP	positive regulation of cell activation	18/735	454/28891	0.0396476	1.55845	1.93776	0.0437964	0.145452	0.104622	Dpp4/Stat5a/Ihh/Ephb6/Kitl/Lbp/Bloc1s3/Jak3/Pnp/Sox4/Socs1/Cd24a/Zmiz1/H2-Q4/Hamp/Rara/Irs2/Fcer1g	18
GO:0033138	BP	positive regulation of peptidyl-serine phosphorylation	7/735	127/28891	0.0551181	2.16655	2.1287	0.0439343	0.14581	0.10488	Agt/Ramp3/Sfrp2/Lif/Ptgs2/Pak1/Csf3	7
GO:0030595	BP	leukocyte chemotaxis	11/735	240/28891	0.0458333	1.80159	2.01475	0.0442345	0.146611	0.105456	Dpp4/Cxcl14/Thbs4/Padi2/Cxcl15/Ripor2/Lbp/Il17ra/Retnlg/Trpv4/Fcer1g	11
GO:0007229	BP	integrin-mediated signaling pathway	6/735	101/28891	0.0594059	2.3351	2.17163	0.0442952	0.146611	0.105456	Fermt1/Itgb3/Fyb2/Itga5/Lama5/Fcer1g	6
GO:0070252	BP	actin-mediated cell contraction	6/735	101/28891	0.0594059	2.3351	2.17163	0.0442952	0.146611	0.105456	Tnnc1/Atp1a2/Ccdc88c/Cacna1g/Dsp/Scn5a	6
GO:1990138	BP	neuron projection extension	10/735	211/28891	0.0473934	1.86291	2.0326	0.0443827	0.146611	0.105456	Mgll/Trim46/Mt3/Syt2/Sema4a/Pak1/Flrt1/Ptprs/Cdh1/Tnfrsf12a	10
GO:0002293	BP	alpha-beta T cell differentiation involved in immune response	5/735	76/28891	0.0657895	2.58602	2.23685	0.0443858	0.146611	0.105456	Sema4a/Jak3/Bcl3/Gadd45g/Rara	5
GO:0032623	BP	interleukin-2 production	5/735	76/28891	0.0657895	2.58602	2.23685	0.0443858	0.146611	0.105456	Il20rb/Stat5a/Sftpd/Pnp/Fcer1g	5
GO:0055002	BP	striated muscle cell development	5/735	76/28891	0.0657895	2.58602	2.23685	0.0443858	0.146611	0.105456	Large1/Tnnt3/Flnc/Actn2/Acta1	5
GO:0060326	BP	cell chemotaxis	14/735	331/28891	0.0422961	1.66255	1.95879	0.0451547	0.14905	0.10721	Dpp4/Cxcl14/Thbs4/Padi2/Agr2/Cxcl15/Ripor2/Ackr3/Lbp/Il17ra/Ackr2/Retnlg/Trpv4/Fcer1g	14
GO:0001952	BP	regulation of cell-matrix adhesion	7/735	128/28891	0.0546875	2.14963	2.10609	0.0455035	0.149882	0.107808	Tsc1/Nexmif/Wnt4/Fermt1/Itgb3/Dag1/Plau	7
GO:0002478	BP	antigen processing and presentation of exogenous peptide antigen	4/735	53/28891	0.0754717	2.9666	2.31528	0.0456522	0.149882	0.107808	Mfsd6/Tapbp/H2-Q4/Fcer1g	4
GO:0008089	BP	anterograde axonal transport	4/735	53/28891	0.0754717	2.9666	2.31528	0.0456522	0.149882	0.107808	Kif5c/Trim46/Ap3b2/Bloc1s3	4
GO:0009161	BP	ribonucleoside monophosphate metabolic process	4/735	53/28891	0.0754717	2.9666	2.31528	0.0456522	0.149882	0.107808	Gmpr/Pnp/Ak3/Ampd3	4
GO:0042088	BP	T-helper 1 type immune response	4/735	53/28891	0.0754717	2.9666	2.31528	0.0456522	0.149882	0.107808	Sema4a/Jak3/Bcl3/Gadd45g	4
GO:0045907	BP	positive regulation of vasoconstriction	4/735	53/28891	0.0754717	2.9666	2.31528	0.0456522	0.149882	0.107808	Mgll/Dbh/Ptgs2/Oxtr	4
GO:0046596	BP	regulation of viral entry into host cell	4/735	53/28891	0.0754717	2.9666	2.31528	0.0456522	0.149882	0.107808	Tmprss4/Smpd1/Ly6e/Ifitm3	4
GO:0046638	BP	positive regulation of alpha-beta T cell differentiation	4/735	53/28891	0.0754717	2.9666	2.31528	0.0456522	0.149882	0.107808	Ihh/Pnp/Socs1/Rara	4
GO:0031668	BP	cellular response to extracellular stimulus	12/735	271/28891	0.0442804	1.74055	1.97896	0.0456862	0.149892	0.107816	Pdk2/Mfsd2a/Tsc1/Wnt4/Slc39a4/Sfrp2/Fads1/Inhbb/Plin3/Foxa2/Ppan/Hamp	12
GO:0002028	BP	regulation of sodium ion transport	6/735	102/28891	0.0588235	2.3122	2.14497	0.0460971	0.151139	0.108713	Gper1/Atp1b1/Atp1a2/Slc8a1/Scn5a/Nos3	6
GO:0002287	BP	alpha-beta T cell activation involved in immune response	5/735	77/28891	0.0649351	2.55243	2.20388	0.0465173	0.152414	0.10963	Sema4a/Jak3/Bcl3/Gadd45g/Rara	5
GO:0006898	BP	receptor-mediated endocytosis	12/735	272/28891	0.0441176	1.73415	1.96551	0.0467437	0.153011	0.110059	Ptpn5/Sorl1/Ramp3/Itgb3/Ackr3/Grk3/Lrp2/Dll1/Hip1r/Hamp/Fcer1g/Ifitm3	12
GO:0019827	BP	stem cell population maintenance	10/735	213/28891	0.0469484	1.84542	2.00088	0.0467791	0.153011	0.110059	Nfix/Padi4/Lif/Loxl2/Gnl3/Tead4/Sox4/Wdr43/Fgfr3/Dll1	10
GO:0002366	BP	leukocyte activation involved in immune response	14/735	333/28891	0.042042	1.65257	1.93515	0.0470473	0.153011	0.110059	Rab44/Psen2/Tsc1/Sema4a/Enpp1/Lbp/Jak3/Prkce/Bcl3/Gadd45g/Sbno2/Dll1/Rara/Fcer1g	14
GO:1901890	BP	positive regulation of cell junction assembly	7/735	129/28891	0.0542636	2.13296	2.08369	0.0471083	0.153011	0.110059	Agt/Cldn3/Tsc1/Wnt4/Sema4a/Flrt1/Oxtr	7
GO:1903707	BP	negative regulation of hemopoiesis	7/735	129/28891	0.0542636	2.13296	2.08369	0.0471083	0.153011	0.110059	Zbtb46/Ihh/Tmem176a/Jak3/Tmem176b/Socs1/Rara	7
GO:0003081	BP	regulation of systemic arterial blood pressure by renin-angiotensin	3/735	32/28891	0.09375	3.68508	2.4554	0.0471153	0.153011	0.110059	Agt/Enpep/G6pdx	3
GO:0030262	BP	apoptotic nuclear changes	3/735	32/28891	0.09375	3.68508	2.4554	0.0471153	0.153011	0.110059	Gper1/Igfbp3/Cd24a	3
GO:0031295	BP	T cell costimulation	3/735	32/28891	0.09375	3.68508	2.4554	0.0471153	0.153011	0.110059	Dpp4/Ephb6/Cd24a	3
GO:0032958	BP	inositol phosphate biosynthetic process	3/735	32/28891	0.09375	3.68508	2.4554	0.0471153	0.153011	0.110059	Gper1/Plcd1/Scp2	3
GO:0071398	BP	cellular response to fatty acid	3/735	32/28891	0.09375	3.68508	2.4554	0.0471153	0.153011	0.110059	Dgat2/Akr1c19/Pdk3	3
GO:0019226	BP	transmission of nerve impulse	6/735	103/28891	0.0582524	2.28976	2.11862	0.047944	0.153011	0.110059	Cacnb4/Npr2/Agt/Pak1/Cacna1g/Scn5a	6
GO:0046635	BP	positive regulation of alpha-beta T cell activation	6/735	103/28891	0.0582524	2.28976	2.11862	0.047944	0.153011	0.110059	Ihh/Pnp/Socs1/Cd24a/H2-Q4/Rara	6
GO:0019722	BP	calcium-mediated signaling	10/735	214/28891	0.046729	1.8368	1.98515	0.0480094	0.153011	0.110059	Tox3/Car8/Pdk2/Atp1b1/Tspan18/Ackr3/Slc8a1/Ackr2/Cd24a/Zmpste24	10
GO:0043271	BP	negative regulation of monoatomic ion transport	8/735	157/28891	0.0509554	2.00293	2.03589	0.0480237	0.153011	0.110059	Gstm7/Atp1a2/Ptgs2/Prkce/Nos3/Hamp/Actn2/Spink1	8
GO:0006596	BP	polyamine biosynthetic process	2/735	14/28891	0.142857	5.61535	2.79078	0.048047	0.153011	0.110059	Srm/Sat1	2
GO:0007343	BP	egg activation	2/735	14/28891	0.142857	5.61535	2.79078	0.048047	0.153011	0.110059	Npr2/Plat	2
GO:0010739	BP	positive regulation of protein kinase A signaling	2/735	14/28891	0.142857	5.61535	2.79078	0.048047	0.153011	0.110059	Ramp3/Akap12	2
GO:0010882	BP	regulation of cardiac muscle contraction by calcium ion signaling	2/735	14/28891	0.142857	5.61535	2.79078	0.048047	0.153011	0.110059	Atp1b1/Slc8a1	2
GO:0014820	BP	tonic smooth muscle contraction	2/735	14/28891	0.142857	5.61535	2.79078	0.048047	0.153011	0.110059	Agt/Cacna1g	2
GO:0019747	BP	regulation of isoprenoid metabolic process	2/735	14/28891	0.142857	5.61535	2.79078	0.048047	0.153011	0.110059	Rdh1/Rdh10	2
GO:0032341	BP	aldosterone metabolic process	2/735	14/28891	0.142857	5.61535	2.79078	0.048047	0.153011	0.110059	Clcn2/Wnt4	2
GO:0034035	BP	purine ribonucleoside bisphosphate metabolic process	2/735	14/28891	0.142857	5.61535	2.79078	0.048047	0.153011	0.110059	Papss1/Enpp1	2
GO:0034309	BP	primary alcohol biosynthetic process	2/735	14/28891	0.142857	5.61535	2.79078	0.048047	0.153011	0.110059	Clcn2/Wnt4	2
GO:0035435	BP	phosphate ion transmembrane transport	2/735	14/28891	0.142857	5.61535	2.79078	0.048047	0.153011	0.110059	Slc25a11/Slc20a1	2
GO:0042487	BP	regulation of odontogenesis of dentin-containing tooth	2/735	14/28891	0.142857	5.61535	2.79078	0.048047	0.153011	0.110059	Apcdd1/Ngfr	2
GO:0042762	BP	regulation of sulfur metabolic process	2/735	14/28891	0.142857	5.61535	2.79078	0.048047	0.153011	0.110059	Pdk2/Pdk3	2
GO:0045792	BP	negative regulation of cell size	2/735	14/28891	0.142857	5.61535	2.79078	0.048047	0.153011	0.110059	Deptor/Tsc1	2
GO:0045989	BP	positive regulation of striated muscle contraction	2/735	14/28891	0.142857	5.61535	2.79078	0.048047	0.153011	0.110059	Rgs2/Trpv4	2
GO:0046479	BP	glycosphingolipid catabolic process	2/735	14/28891	0.142857	5.61535	2.79078	0.048047	0.153011	0.110059	Neu2/Hexb	2
GO:0046598	BP	positive regulation of viral entry into host cell	2/735	14/28891	0.142857	5.61535	2.79078	0.048047	0.153011	0.110059	Tmprss4/Smpd1	2
GO:0048070	BP	regulation of developmental pigmentation	2/735	14/28891	0.142857	5.61535	2.79078	0.048047	0.153011	0.110059	Ihh/Kitl	2
GO:0050427	BP	3'-phosphoadenosine 5'-phosphosulfate metabolic process	2/735	14/28891	0.142857	5.61535	2.79078	0.048047	0.153011	0.110059	Papss1/Enpp1	2
GO:0051280	BP	negative regulation of release of sequestered calcium ion into cytosol	2/735	14/28891	0.142857	5.61535	2.79078	0.048047	0.153011	0.110059	Gstm7/Prkce	2
GO:0072160	BP	nephron tubule epithelial cell differentiation	2/735	14/28891	0.142857	5.61535	2.79078	0.048047	0.153011	0.110059	Lif/Cd24a	2
GO:0072283	BP	metanephric renal vesicle morphogenesis	2/735	14/28891	0.142857	5.61535	2.79078	0.048047	0.153011	0.110059	Kif26b/Lif	2
GO:0075294	BP	positive regulation by symbiont of entry into host	2/735	14/28891	0.142857	5.61535	2.79078	0.048047	0.153011	0.110059	Tmprss4/Smpd1	2
GO:0086069	BP	bundle of His cell to Purkinje myocyte communication	2/735	14/28891	0.142857	5.61535	2.79078	0.048047	0.153011	0.110059	Dsp/Scn5a	2
GO:1903025	BP	regulation of RNA polymerase II regulatory region sequence-specific DNA binding	2/735	14/28891	0.142857	5.61535	2.79078	0.048047	0.153011	0.110059	Lif/Zmpste24	2
GO:1903651	BP	positive regulation of cytoplasmic transport	2/735	14/28891	0.142857	5.61535	2.79078	0.048047	0.153011	0.110059	Sorl1/Trim46	2
GO:1904179	BP	positive regulation of adipose tissue development	2/735	14/28891	0.142857	5.61535	2.79078	0.048047	0.153011	0.110059	Sorl1/Mir143	2
GO:1905668	BP	positive regulation of protein localization to endosome	2/735	14/28891	0.142857	5.61535	2.79078	0.048047	0.153011	0.110059	Sorl1/Dtx3l	2
GO:2000644	BP	regulation of receptor catabolic process	2/735	14/28891	0.142857	5.61535	2.79078	0.048047	0.153011	0.110059	Dtx3l/Hamp	2
GO:2001279	BP	regulation of unsaturated fatty acid biosynthetic process	2/735	14/28891	0.142857	5.61535	2.79078	0.048047	0.153011	0.110059	Fabp5/Ptgs2	2
GO:0006195	BP	purine nucleotide catabolic process	4/735	54/28891	0.0740741	2.91167	2.27178	0.0483517	0.153281	0.110254	Acot7/Enpp1/Pnp/Ampd3	4
GO:0010718	BP	positive regulation of epithelial to mesenchymal transition	4/735	54/28891	0.0740741	2.91167	2.27178	0.0483517	0.153281	0.110254	Agt/Lrg1/Loxl2/Tgfb1i1	4
GO:0015804	BP	neutral amino acid transport	4/735	54/28891	0.0740741	2.91167	2.27178	0.0483517	0.153281	0.110254	Sfxn1/Slc38a1/Rgs2/Slc1a5	4
GO:0031018	BP	endocrine pancreas development	4/735	54/28891	0.0740741	2.91167	2.27178	0.0483517	0.153281	0.110254	Sox4/Foxa2/Dll1/Mir503	4
GO:0032941	BP	secretion by tissue	4/735	54/28891	0.0740741	2.91167	2.27178	0.0483517	0.153281	0.110254	Agr2/Enpp1/Celsr2/Prkce	4
GO:0034204	BP	lipid translocation	4/735	54/28891	0.0740741	2.91167	2.27178	0.0483517	0.153281	0.110254	Mfsd2a/Abcb1a/Abca7/Tmem30b	4
GO:0042307	BP	positive regulation of protein import into nucleus	4/735	54/28891	0.0740741	2.91167	2.27178	0.0483517	0.153281	0.110254	Gper1/Ptpn5/Ptgs2/Cdh1	4
GO:0007193	BP	adenylate cyclase-inhibiting G protein-coupled receptor signaling pathway	5/735	78/28891	0.0641026	2.51971	2.17143	0.0487086	0.154212	0.110924	Adcy5/Itgb3/Adra2a/Rgs2/Akap12	5
GO:1901606	BP	alpha-amino acid catabolic process	5/735	78/28891	0.0641026	2.51971	2.17143	0.0487086	0.154212	0.110924	Gstz1/Cdo1/Arg2/Nos3/Tha1	5
GO:0048562	BP	embryonic organ morphogenesis	14/735	335/28891	0.041791	1.6427	1.91168	0.0489946	0.155017	0.111502	Atp2b2/Whrn/Ihh/Ttc39c/Msx1/Hyal1/Rdh10/Enpp1/Prrx2/Ripor2/Twist2/Aldh1a1/Aldh1a2/Dll1	14
GO:0048592	BP	eye morphogenesis	9/735	186/28891	0.0483871	1.90197	1.9939	0.0491193	0.155311	0.111714	Tspan12/Large1/Mfsd2a/Ihh/Dio3/Fgfr3/Aldh1a1/Dll1/Mir23a	9
GO:0006096	BP	glycolytic process	6/735	104/28891	0.0576923	2.26774	2.09257	0.049836	0.157475	0.11327	Gale/Ier3/Pfkm/Enpp1/Slc4a4/Gapdh	6
GO:0051251	BP	positive regulation of lymphocyte activation	15/735	367/28891	0.0408719	1.60657	1.88948	0.0499777	0.157821	0.113519	Dpp4/Stat5a/Ihh/Ephb6/Kitl/Bloc1s3/Jak3/Pnp/Sox4/Socs1/Cd24a/Zmiz1/H2-Q4/Rara/Irs2	15
GO:0032680	BP	regulation of tumor necrosis factor production	10/735	216/28891	0.0462963	1.81979	1.95394	0.0505347	0.159477	0.11471	Arg2/Cyp2j6/Twist2/Lbp/Bcl3/Cd24a/H2-Q4/Rara/Akap12/Fcer1g	10
GO:0006921	BP	cellular component disassembly involved in execution phase of apoptosis	3/735	33/28891	0.0909091	3.57341	2.38982	0.0508803	0.159523	0.114743	Gper1/Igfbp3/Cd24a	3
GO:0009156	BP	ribonucleoside monophosphate biosynthetic process	3/735	33/28891	0.0909091	3.57341	2.38982	0.0508803	0.159523	0.114743	Gmpr/Pnp/Ampd3	3
GO:0010875	BP	positive regulation of cholesterol efflux	3/735	33/28891	0.0909091	3.57341	2.38982	0.0508803	0.159523	0.114743	Ces1d/Ces1e/Abca7	3
GO:0045662	BP	negative regulation of myoblast differentiation	3/735	33/28891	0.0909091	3.57341	2.38982	0.0508803	0.159523	0.114743	Cxcl14/Sox4/Dll1	3
GO:0050654	BP	chondroitin sulfate proteoglycan metabolic process	3/735	33/28891	0.0909091	3.57341	2.38982	0.0508803	0.159523	0.114743	Hexb/Chst13/Hyal1	3
GO:0051957	BP	positive regulation of amino acid transport	3/735	33/28891	0.0909091	3.57341	2.38982	0.0508803	0.159523	0.114743	Arl6ip1/Agt/Slc38a1	3
GO:0061037	BP	negative regulation of cartilage development	3/735	33/28891	0.0909091	3.57341	2.38982	0.0508803	0.159523	0.114743	Ihh/Efemp1/Rara	3
GO:0070296	BP	sarcoplasmic reticulum calcium ion transport	3/735	33/28891	0.0909091	3.57341	2.38982	0.0508803	0.159523	0.114743	Gstm7/Slc8a1/Zmpste24	3
GO:0140448	BP	signaling receptor ligand precursor processing	3/735	33/28891	0.0909091	3.57341	2.38982	0.0508803	0.159523	0.114743	Chst8/Mme/Bace2	3
GO:0007584	BP	response to nutrient	5/735	79/28891	0.0632911	2.48782	2.13948	0.0509599	0.159523	0.114743	Bche/Alpl/Pdk2/Enpp1/Foxa2	5
GO:0048146	BP	positive regulation of fibroblast proliferation	5/735	79/28891	0.0632911	2.48782	2.13948	0.0509599	0.159523	0.114743	Agt/Lif/Itgb3/Ngfr/Zmiz1	5
GO:1905897	BP	regulation of response to endoplasmic reticulum stress	5/735	79/28891	0.0632911	2.48782	2.13948	0.0509599	0.159523	0.114743	Aqp11/Manf/Agr2/Abca7/Serinc3	5
GO:0002263	BP	cell activation involved in immune response	14/735	337/28891	0.041543	1.63295	1.88836	0.0509972	0.159523	0.114743	Rab44/Psen2/Tsc1/Sema4a/Enpp1/Lbp/Jak3/Prkce/Bcl3/Gadd45g/Sbno2/Dll1/Rara/Fcer1g	14
GO:0051701	BP	biological process involved in interaction with host	8/735	159/28891	0.0503145	1.97773	1.99742	0.0510315	0.159523	0.114743	Tmprss11a/Pcx/Tmprss4/Ctsb/Itgb3/Smpd1/Ly6e/Ifitm3	8
GO:0010907	BP	positive regulation of glucose metabolic process	4/735	55/28891	0.0727273	2.85873	2.22926	0.0511375	0.159523	0.114743	Dgat2/Cyp2j6/Gpld1/Irs2	4
GO:0022602	BP	ovulation cycle process	4/735	55/28891	0.0727273	2.85873	2.22926	0.0511375	0.159523	0.114743	Npr2/Agt/Stat5a/Nos3	4
GO:0032330	BP	regulation of chondrocyte differentiation	4/735	55/28891	0.0727273	2.85873	2.22926	0.0511375	0.159523	0.114743	Ihh/Efemp1/Loxl2/Glg1	4
GO:0043029	BP	T cell homeostasis	4/735	55/28891	0.0727273	2.85873	2.22926	0.0511375	0.159523	0.114743	Il20rb/Stat5a/Jak3/Cd24a	4
GO:0042476	BP	odontogenesis	7/735	132/28891	0.0530303	2.08449	2.0177	0.0521374	0.162538	0.116912	Apcdd1/Msx1/Eda/Enpp1/Ngfr/Dll1/Lama5	7
GO:0098727	BP	maintenance of cell number	10/735	218/28891	0.0458716	1.8031	1.92305	0.053147	0.165205	0.118831	Nfix/Padi4/Lif/Loxl2/Gnl3/Tead4/Sox4/Wdr43/Fgfr3/Dll1	10
GO:0010611	BP	regulation of cardiac muscle hypertrophy	5/735	80/28891	0.0625	2.45672	2.10801	0.0532712	0.165205	0.118831	Agt/G6pdx/Pak1/Rgs2/Hamp	5
GO:0042306	BP	regulation of protein import into nucleus	5/735	80/28891	0.0625	2.45672	2.10801	0.0532712	0.165205	0.118831	Gper1/Ptpn5/Fermt1/Ptgs2/Cdh1	5
GO:0060976	BP	coronary vasculature development	5/735	80/28891	0.0625	2.45672	2.10801	0.0532712	0.165205	0.118831	Gper1/Adamts6/Lrp2/Mir143/Mir145a	5
GO:1990868	BP	response to chemokine	5/735	80/28891	0.0625	2.45672	2.10801	0.0532712	0.165205	0.118831	Thpo/Padi2/Cxcl15/Ripor2/Ackr3	5
GO:1990869	BP	cellular response to chemokine	5/735	80/28891	0.0625	2.45672	2.10801	0.0532712	0.165205	0.118831	Thpo/Padi2/Cxcl15/Ripor2/Ackr3	5
GO:2000514	BP	regulation of CD4-positive, alpha-beta T cell activation	5/735	80/28891	0.0625	2.45672	2.10801	0.0532712	0.165205	0.118831	Arg2/Jak3/Socs1/Cd24a/Rara	5
GO:0009612	BP	response to mechanical stimulus	9/735	189/28891	0.047619	1.87178	1.94275	0.0533272	0.165205	0.118831	Atp2b2/Large1/Whrn/Atp1a2/Ripor2/Slc8a1/Dag1/Mir143/Nos3	9
GO:0006885	BP	regulation of pH	6/735	106/28891	0.0566038	2.22495	2.04137	0.0537556	0.165205	0.118831	Car12/Cln6/Atp6v0a4/Aqp11/Pdk2/Slc4a4	6
GO:0042531	BP	positive regulation of tyrosine phosphorylation of STAT protein	4/735	56/28891	0.0714286	2.80768	2.1877	0.0540094	0.165205	0.118831	Crlf1/Lif/Fgfr3/Ctf1	4
GO:0044060	BP	regulation of endocrine process	4/735	56/28891	0.0714286	2.80768	2.1877	0.0540094	0.165205	0.118831	Agt/Gal/Lif/Inhbb	4
GO:0055010	BP	ventricular cardiac muscle tissue morphogenesis	4/735	56/28891	0.0714286	2.80768	2.1877	0.0540094	0.165205	0.118831	Tnnc1/Ly6e/Dsp/Lrp2	4
GO:0099084	BP	postsynaptic specialization organization	4/735	56/28891	0.0714286	2.80768	2.1877	0.0540094	0.165205	0.118831	Itgb3/Cadm1/Ptprs/Nptx1	4
GO:1903555	BP	regulation of tumor necrosis factor superfamily cytokine production	10/735	219/28891	0.0456621	1.79486	1.90773	0.0544861	0.165205	0.118831	Arg2/Cyp2j6/Twist2/Lbp/Bcl3/Cd24a/H2-Q4/Rara/Akap12/Fcer1g	10
GO:0006544	BP	glycine metabolic process	2/735	15/28891	0.133333	5.241	2.65447	0.0545254	0.165205	0.118831	Phgdh/Tha1	2
GO:0009169	BP	purine ribonucleoside monophosphate catabolic process	2/735	15/28891	0.133333	5.241	2.65447	0.0545254	0.165205	0.118831	Pnp/Ampd3	2
GO:0010359	BP	regulation of anion channel activity	2/735	15/28891	0.133333	5.241	2.65447	0.0545254	0.165205	0.118831	Abcb1a/Clcn2	2
GO:0010454	BP	negative regulation of cell fate commitment	2/735	15/28891	0.133333	5.241	2.65447	0.0545254	0.165205	0.118831	Sfrp2/Spdef	2
GO:0010838	BP	positive regulation of keratinocyte proliferation	2/735	15/28891	0.133333	5.241	2.65447	0.0545254	0.165205	0.118831	Lrg1/Twist2	2
GO:0019321	BP	pentose metabolic process	2/735	15/28891	0.133333	5.241	2.65447	0.0545254	0.165205	0.118831	G6pdx/Dcxr	2
GO:0030007	BP	intracellular potassium ion homeostasis	2/735	15/28891	0.133333	5.241	2.65447	0.0545254	0.165205	0.118831	Atp1b1/Atp1a2	2
GO:0030213	BP	hyaluronan biosynthetic process	2/735	15/28891	0.133333	5.241	2.65447	0.0545254	0.165205	0.118831	Hyal1/Has1	2
GO:0031000	BP	response to caffeine	2/735	15/28891	0.133333	5.241	2.65447	0.0545254	0.165205	0.118831	Gstm7/Slc8a1	2
GO:0034111	BP	negative regulation of homotypic cell-cell adhesion	2/735	15/28891	0.133333	5.241	2.65447	0.0545254	0.165205	0.118831	Prkg1/Cd24a	2
GO:0034350	BP	regulation of glial cell apoptotic process	2/735	15/28891	0.133333	5.241	2.65447	0.0545254	0.165205	0.118831	Dll1/Akap12	2
GO:0036499	BP	PERK-mediated unfolded protein response	2/735	15/28891	0.133333	5.241	2.65447	0.0545254	0.165205	0.118831	Agr2/Abca7	2
GO:0042976	BP	activation of Janus kinase activity	2/735	15/28891	0.133333	5.241	2.65447	0.0545254	0.165205	0.118831	Agt/Socs1	2
GO:0043652	BP	engulfment of apoptotic cell	2/735	15/28891	0.133333	5.241	2.65447	0.0545254	0.165205	0.118831	Alox15/Abca7	2
GO:0045586	BP	regulation of gamma-delta T cell differentiation	2/735	15/28891	0.133333	5.241	2.65447	0.0545254	0.165205	0.118831	Stat5a/Sox4	2
GO:0046058	BP	cAMP metabolic process	2/735	15/28891	0.133333	5.241	2.65447	0.0545254	0.165205	0.118831	Cacnb4/Adcy5	2
GO:0046643	BP	regulation of gamma-delta T cell activation	2/735	15/28891	0.133333	5.241	2.65447	0.0545254	0.165205	0.118831	Stat5a/Sox4	2
GO:0051451	BP	myoblast migration	2/735	15/28891	0.133333	5.241	2.65447	0.0545254	0.165205	0.118831	Thbs4/Net1	2
GO:0060046	BP	regulation of acrosome reaction	2/735	15/28891	0.133333	5.241	2.65447	0.0545254	0.165205	0.118831	Pla2g10/Spink1	2
GO:0060742	BP	epithelial cell differentiation involved in prostate gland development	2/735	15/28891	0.133333	5.241	2.65447	0.0545254	0.165205	0.118831	Stat5a/Plaur	2
GO:0090209	BP	negative regulation of triglyceride metabolic process	2/735	15/28891	0.133333	5.241	2.65447	0.0545254	0.165205	0.118831	Sorl1/Gpld1	2
GO:0097475	BP	motor neuron migration	2/735	15/28891	0.133333	5.241	2.65447	0.0545254	0.165205	0.118831	Celsr2/Dab1	2
GO:1905048	BP	regulation of metallopeptidase activity	2/735	15/28891	0.133333	5.241	2.65447	0.0545254	0.165205	0.118831	Sorl1/Cldn3	2
GO:1905666	BP	regulation of protein localization to endosome	2/735	15/28891	0.133333	5.241	2.65447	0.0545254	0.165205	0.118831	Sorl1/Dtx3l	2
GO:2000035	BP	regulation of stem cell division	2/735	15/28891	0.133333	5.241	2.65447	0.0545254	0.165205	0.118831	Sfrp2/Mllt3	2
GO:2000095	BP	regulation of Wnt signaling pathway, planar cell polarity pathway	2/735	15/28891	0.133333	5.241	2.65447	0.0545254	0.165205	0.118831	Sfrp2/Mllt3	2
GO:2000811	BP	negative regulation of anoikis	2/735	15/28891	0.133333	5.241	2.65447	0.0545254	0.165205	0.118831	Tle1/Itga5	2
GO:0002313	BP	mature B cell differentiation involved in immune response	3/735	34/28891	0.0882353	3.46831	2.32673	0.0547865	0.165205	0.118831	Enpp1/Bcl3/Dll1	3
GO:0003416	BP	endochondral bone growth	3/735	34/28891	0.0882353	3.46831	2.32673	0.0547865	0.165205	0.118831	Npr2/Zmpste24/Rara	3
GO:0009119	BP	ribonucleoside metabolic process	3/735	34/28891	0.0882353	3.46831	2.32673	0.0547865	0.165205	0.118831	Enpp4/Pnp/Pgm2	3
GO:0018149	BP	peptide cross-linking	3/735	34/28891	0.0882353	3.46831	2.32673	0.0547865	0.165205	0.118831	Sprr1a/Abca7/Dsp	3
GO:0021904	BP	dorsal/ventral neural tube patterning	3/735	34/28891	0.0882353	3.46831	2.32673	0.0547865	0.165205	0.118831	Psen2/Traf3ip1/Foxa2	3
GO:0031294	BP	lymphocyte costimulation	3/735	34/28891	0.0882353	3.46831	2.32673	0.0547865	0.165205	0.118831	Dpp4/Ephb6/Cd24a	3
GO:0032366	BP	intracellular sterol transport	3/735	34/28891	0.0882353	3.46831	2.32673	0.0547865	0.165205	0.118831	Gramd1b/Tspo2/Scp2	3
GO:0040036	BP	regulation of fibroblast growth factor receptor signaling pathway	3/735	34/28891	0.0882353	3.46831	2.32673	0.0547865	0.165205	0.118831	Wnt4/Ngfr/Spry4	3
GO:0042278	BP	purine nucleoside metabolic process	3/735	34/28891	0.0882353	3.46831	2.32673	0.0547865	0.165205	0.118831	Enpp4/Pnp/Pgm2	3
GO:0048799	BP	animal organ maturation	3/735	34/28891	0.0882353	3.46831	2.32673	0.0547865	0.165205	0.118831	Enpp1/Fgfr3/Aldh1a2	3
GO:0097345	BP	mitochondrial outer membrane permeabilization	3/735	34/28891	0.0882353	3.46831	2.32673	0.0547865	0.165205	0.118831	Ier3/Hip1r/Tmem14a	3
GO:1904752	BP	regulation of vascular associated smooth muscle cell migration	3/735	34/28891	0.0882353	3.46831	2.32673	0.0547865	0.165205	0.118831	Agt/Prkg1/Pak1	3
GO:0045862	BP	positive regulation of proteolysis	15/735	372/28891	0.0403226	1.58498	1.83475	0.0549116	0.165481	0.119029	Cln6/Trib2/Gper1/Sh3rf2/Asph/Cldn3/Psen2/Sfrp2/Prss22/F3/Gpld1/Tgfb1i1/Adra2a/Ngfr/Hip1r	15
GO:0045453	BP	bone resorption	5/735	81/28891	0.0617284	2.42639	2.07702	0.0556425	0.16758	0.120539	Ihh/Itgb3/Enpp1/Rab3d/Hamp	5
GO:0009395	BP	phospholipid catabolic process	4/735	57/28891	0.0701754	2.75842	2.14704	0.0569669	0.171251	0.12318	Pla2g10/Smpd1/Napepld/Smpdl3a	4
GO:0031279	BP	regulation of cyclase activity	4/735	57/28891	0.0701754	2.75842	2.14704	0.0569669	0.171251	0.12318	Lgr5/Calca/Rxfp1/Nos3	4
GO:0034113	BP	heterotypic cell-cell adhesion	4/735	57/28891	0.0701754	2.75842	2.14704	0.0569669	0.171251	0.12318	Alox15/Itgb3/Dsp/Itga5	4
GO:0035966	BP	response to topologically incorrect protein	7/735	135/28891	0.0518519	2.03817	1.95345	0.0574916	0.172616	0.124161	Manf/Tmtc4/Sdf2l1/Thbs4/Agr2/Ccnd1/Abca7	7
GO:0090090	BP	negative regulation of canonical Wnt signaling pathway	7/735	135/28891	0.0518519	2.03817	1.95345	0.0574916	0.172616	0.124161	Tle1/Tle2/Fermt1/Sfrp2/Mllt3/Ccdc88c/Cdh1	7
GO:0002220	BP	innate immune response activating cell surface receptor signaling pathway	5/735	82/28891	0.0609756	2.3968	2.04648	0.0580737	0.174043	0.125188	Nr1d1/Pik3ap1/Lbp/Prkce/Acod1	5
GO:0010324	BP	membrane invagination	5/735	82/28891	0.0609756	2.3968	2.04648	0.0580737	0.174043	0.125188	Gulp1/Alox15/Lbp/Abca7/Fcer1g	5
GO:0051149	BP	positive regulation of muscle cell differentiation	5/735	82/28891	0.0609756	2.3968	2.04648	0.0580737	0.174043	0.125188	Gper1/Cth/Neu2/Olfm2/Hamp	5
GO:0007411	BP	axon guidance	11/735	252/28891	0.0436508	1.7158	1.84394	0.0587228	0.175131	0.12597	Kif5c/Pla2g10/Sema4a/Ephb6/Alcam/Enah/Dag1/Ngfr/Notch3/Lrp2/Lama5	11
GO:0097485	BP	neuron projection guidance	11/735	252/28891	0.0436508	1.7158	1.84394	0.0587228	0.175131	0.12597	Kif5c/Pla2g10/Sema4a/Ephb6/Alcam/Enah/Dag1/Ngfr/Notch3/Lrp2/Lama5	11
GO:0007020	BP	microtubule nucleation	3/735	35/28891	0.0857143	3.36921	2.26596	0.0588315	0.175131	0.12597	Nde1/Pak1/Pde4dip	3
GO:0009651	BP	response to salt stress	3/735	35/28891	0.0857143	3.36921	2.26596	0.0588315	0.175131	0.12597	Agt/Trpv4/Mir99a	3
GO:0031112	BP	positive regulation of microtubule polymerization or depolymerization	3/735	35/28891	0.0857143	3.36921	2.26596	0.0588315	0.175131	0.12597	Pak1/Pde4dip/Trpv4	3
GO:0034110	BP	regulation of homotypic cell-cell adhesion	3/735	35/28891	0.0857143	3.36921	2.26596	0.0588315	0.175131	0.12597	Prkg1/Plaur/Cd24a	3
GO:0045987	BP	positive regulation of smooth muscle contraction	3/735	35/28891	0.0857143	3.36921	2.26596	0.0588315	0.175131	0.12597	Gper1/Ptgs2/Oxtr	3
GO:0048714	BP	positive regulation of oligodendrocyte differentiation	3/735	35/28891	0.0857143	3.36921	2.26596	0.0588315	0.175131	0.12597	Clcn2/Dag1/Mir23a	3
GO:0050951	BP	sensory perception of temperature stimulus	3/735	35/28891	0.0857143	3.36921	2.26596	0.0588315	0.175131	0.12597	Calca/Enpp1/Adra2a	3
GO:0071404	BP	cellular response to low-density lipoprotein particle stimulus	3/735	35/28891	0.0857143	3.36921	2.26596	0.0588315	0.175131	0.12597	Ces1d/Ces1e/Fcer1g	3
GO:0090023	BP	positive regulation of neutrophil chemotaxis	3/735	35/28891	0.0857143	3.36921	2.26596	0.0588315	0.175131	0.12597	Thbs4/Ripor2/Lbp	3
GO:0032412	BP	regulation of monoatomic ion transmembrane transporter activity	12/735	283/28891	0.0424028	1.66675	1.82114	0.0595005	0.177015	0.127325	Gper1/Cacnb4/Asph/Gal/Gstm7/Atp1b1/Abcb1a/Clcn2/Atp1a2/Hamp/Actn2/Vmp1	12
GO:0010660	BP	regulation of muscle cell apoptotic process	6/735	109/28891	0.0550459	2.16371	1.96667	0.0599762	0.177684	0.127806	Pdcd4/Agt/Igfbp3/Sfrp2/Acot1/Gapdh	6
GO:0090263	BP	positive regulation of canonical Wnt signaling pathway	6/735	109/28891	0.0550459	2.16371	1.96667	0.0599762	0.177684	0.127806	Lgr5/Sfrp2/Eda/Sox4/Fgfr3/Nle1	6
GO:0002474	BP	antigen processing and presentation of peptide antigen via MHC class I	4/735	58/28891	0.0689655	2.71086	2.10725	0.0600095	0.177684	0.127806	Mfsd6/Tapbp/H2-Q4/Fcer1g	4
GO:0033059	BP	cellular pigmentation	4/735	58/28891	0.0689655	2.71086	2.10725	0.0600095	0.177684	0.127806	Ap1s3/Bace2/Bloc1s3/Rab17	4
GO:0045687	BP	positive regulation of glial cell differentiation	4/735	58/28891	0.0689655	2.71086	2.10725	0.0600095	0.177684	0.127806	Clcn2/Lif/Dag1/Mir23a	4
GO:0050922	BP	negative regulation of chemotaxis	4/735	58/28891	0.0689655	2.71086	2.10725	0.0600095	0.177684	0.127806	Dpp4/St6gal1/Sema4a/Padi2	4
GO:0052372	BP	modulation by symbiont of entry into host	4/735	58/28891	0.0689655	2.71086	2.10725	0.0600095	0.177684	0.127806	Tmprss4/Smpd1/Ly6e/Ifitm3	4
GO:0097529	BP	myeloid leukocyte migration	11/735	253/28891	0.0434783	1.70902	1.83012	0.0600562	0.177684	0.127806	Dpp4/Thbs4/Cxcl15/Enpp1/Ripor2/Kitl/Lbp/Il17ra/Retnlg/Trpv4/Fcer1g	11
GO:0014743	BP	regulation of muscle hypertrophy	5/735	83/28891	0.060241	2.36792	2.01639	0.0605649	0.177684	0.127806	Agt/G6pdx/Pak1/Rgs2/Hamp	5
GO:1904888	BP	cranial skeletal system development	5/735	83/28891	0.060241	2.36792	2.01639	0.0605649	0.177684	0.127806	Chrd/Irf6/Rdh10/Prrx2/Twist2	5
GO:0032386	BP	regulation of intracellular transport	14/735	346/28891	0.0404624	1.59048	1.78528	0.0607083	0.177684	0.127806	Gper1/Ptpn5/Asph/Sorl1/Trim46/Tnnc1/Fermt1/Ier3/Ptgs2/Pak1/Scp2/Tmem30b/Cdh1/Actn2	14
GO:1900180	BP	regulation of protein localization to nucleus	8/735	165/28891	0.0484848	1.90582	1.88528	0.0607724	0.177684	0.127806	Gper1/Ptpn5/Cacnb4/Fermt1/Ptgs2/Dtx3l/Ngfr/Cdh1	8
GO:0002688	BP	regulation of leukocyte chemotaxis	7/735	137/28891	0.0510949	2.00841	1.91153	0.0612431	0.177684	0.127806	Dpp4/Cxcl14/Thbs4/Padi2/Ripor2/Lbp/Trpv4	7
GO:0002024	BP	diet induced thermogenesis	2/735	16/28891	0.125	4.91344	2.52982	0.0612904	0.177684	0.127806	Sorl1/Trpv4	2
GO:0006577	BP	amino-acid betaine metabolic process	2/735	16/28891	0.125	4.91344	2.52982	0.0612904	0.177684	0.127806	Cpt1a/Cpt2	2
GO:0006677	BP	glycosylceramide metabolic process	2/735	16/28891	0.125	4.91344	2.52982	0.0612904	0.177684	0.127806	St6galnac3/Gal3st1	2
GO:0007406	BP	negative regulation of neuroblast proliferation	2/735	16/28891	0.125	4.91344	2.52982	0.0612904	0.177684	0.127806	Cd24a/Fgfr3	2
GO:0008212	BP	mineralocorticoid metabolic process	2/735	16/28891	0.125	4.91344	2.52982	0.0612904	0.177684	0.127806	Clcn2/Wnt4	2
GO:0009128	BP	purine nucleoside monophosphate catabolic process	2/735	16/28891	0.125	4.91344	2.52982	0.0612904	0.177684	0.127806	Pnp/Ampd3	2
GO:0010887	BP	negative regulation of cholesterol storage	2/735	16/28891	0.125	4.91344	2.52982	0.0612904	0.177684	0.127806	Ces1d/Ces1e	2
GO:0010896	BP	regulation of triglyceride catabolic process	2/735	16/28891	0.125	4.91344	2.52982	0.0612904	0.177684	0.127806	Sorl1/Gpld1	2
GO:0019377	BP	glycolipid catabolic process	2/735	16/28891	0.125	4.91344	2.52982	0.0612904	0.177684	0.127806	Neu2/Hexb	2
GO:0019682	BP	glyceraldehyde-3-phosphate metabolic process	2/735	16/28891	0.125	4.91344	2.52982	0.0612904	0.177684	0.127806	Pcx/Gapdh	2
GO:0021681	BP	cerebellar granular layer development	2/735	16/28891	0.125	4.91344	2.52982	0.0612904	0.177684	0.127806	Nfix/Atp2b2	2
GO:0032402	BP	melanosome transport	2/735	16/28891	0.125	4.91344	2.52982	0.0612904	0.177684	0.127806	Bloc1s3/Rab17	2
GO:0032688	BP	negative regulation of interferon-beta production	2/735	16/28891	0.125	4.91344	2.52982	0.0612904	0.177684	0.127806	Traf3ip1/Ptprs	2
GO:0032782	BP	bile acid secretion	2/735	16/28891	0.125	4.91344	2.52982	0.0612904	0.177684	0.127806	Ces1d/Ces1e	2
GO:0034162	BP	toll-like receptor 9 signaling pathway	2/735	16/28891	0.125	4.91344	2.52982	0.0612904	0.177684	0.127806	Pik3ap1/Ptprs	2
GO:0042359	BP	vitamin D metabolic process	2/735	16/28891	0.125	4.91344	2.52982	0.0612904	0.177684	0.127806	Enpp1/Lrp2	2
GO:0042428	BP	serotonin metabolic process	2/735	16/28891	0.125	4.91344	2.52982	0.0612904	0.177684	0.127806	Atp2b2/Aldh2	2
GO:0042454	BP	ribonucleoside catabolic process	2/735	16/28891	0.125	4.91344	2.52982	0.0612904	0.177684	0.127806	Enpp4/Pnp	2
GO:0043584	BP	nose development	2/735	16/28891	0.125	4.91344	2.52982	0.0612904	0.177684	0.127806	Msx1/Rdh10	2
GO:0044320	BP	cellular response to leptin stimulus	2/735	16/28891	0.125	4.91344	2.52982	0.0612904	0.177684	0.127806	Mt3/Inhbb	2
GO:0051044	BP	positive regulation of membrane protein ectodomain proteolysis	2/735	16/28891	0.125	4.91344	2.52982	0.0612904	0.177684	0.127806	Gpld1/Adra2a	2
GO:0051284	BP	positive regulation of sequestering of calcium ion	2/735	16/28891	0.125	4.91344	2.52982	0.0612904	0.177684	0.127806	Gstm7/Prkce	2
GO:0055119	BP	relaxation of cardiac muscle	2/735	16/28891	0.125	4.91344	2.52982	0.0612904	0.177684	0.127806	Atp1b1/Rgs2	2
GO:0060732	BP	positive regulation of inositol phosphate biosynthetic process	2/735	16/28891	0.125	4.91344	2.52982	0.0612904	0.177684	0.127806	Gper1/Plcd1	2
GO:0070141	BP	response to UV-A	2/735	16/28891	0.125	4.91344	2.52982	0.0612904	0.177684	0.127806	Mme/Ccnd1	2
GO:0070278	BP	extracellular matrix constituent secretion	2/735	16/28891	0.125	4.91344	2.52982	0.0612904	0.177684	0.127806	Agt/Zfp469	2
GO:0072498	BP	embryonic skeletal joint development	2/735	16/28891	0.125	4.91344	2.52982	0.0612904	0.177684	0.127806	Ihh/Hyal1	2
GO:0086103	BP	G protein-coupled receptor signaling pathway involved in heart process	2/735	16/28891	0.125	4.91344	2.52982	0.0612904	0.177684	0.127806	Ramp3/Rgs2	2
GO:0099004	BP	calmodulin dependent kinase signaling pathway	2/735	16/28891	0.125	4.91344	2.52982	0.0612904	0.177684	0.127806	Zmpste24/Pcp4	2
GO:0120305	BP	regulation of pigmentation	2/735	16/28891	0.125	4.91344	2.52982	0.0612904	0.177684	0.127806	Ihh/Kitl	2
GO:0030593	BP	neutrophil chemotaxis	6/735	110/28891	0.0545455	2.14404	1.94231	0.0621409	0.179757	0.129297	Dpp4/Thbs4/Cxcl15/Ripor2/Lbp/Fcer1g	6
GO:0031640	BP	killing of cells of another organism	6/735	110/28891	0.0545455	2.14404	1.94231	0.0621409	0.179757	0.129297	Lyz2/Cxcl14/Nts/Hamp/Gapdh/Lyz1	6
GO:0141061	BP	disruption of cell in another organism	6/735	110/28891	0.0545455	2.14404	1.94231	0.0621409	0.179757	0.129297	Lyz2/Cxcl14/Nts/Hamp/Gapdh/Lyz1	6
GO:0062197	BP	cellular response to chemical stress	13/735	316/28891	0.0411392	1.61708	1.78207	0.0621526	0.179757	0.129297	Pdk2/Etv5/Tsc1/Mt3/G6pdx/Lcn2/Ptgs2/Slc8a1/Ngfr/Nos3/Trpv4/Net1/Mir99a	13
GO:0000302	BP	response to reactive oxygen species	9/735	195/28891	0.0461538	1.81419	1.84317	0.0624311	0.180455	0.1298	Pdk2/Gpx1/Mt3/Lcn2/Hyal1/Slc8a1/Aldh3a2/Nos3/Net1	9
GO:0006084	BP	acetyl-CoA metabolic process	3/735	36/28891	0.0833333	3.27562	2.20736	0.0630129	0.180465	0.129807	Pdk2/Hmgcs2/Pdk3	3
GO:0009112	BP	nucleobase metabolic process	3/735	36/28891	0.0833333	3.27562	2.20736	0.0630129	0.180465	0.129807	Gmpr/Ttr/Pnp	3
GO:0010614	BP	negative regulation of cardiac muscle hypertrophy	3/735	36/28891	0.0833333	3.27562	2.20736	0.0630129	0.180465	0.129807	G6pdx/Pak1/Rgs2	3
GO:0033273	BP	response to vitamin	3/735	36/28891	0.0833333	3.27562	2.20736	0.0630129	0.180465	0.129807	Bche/Alpl/Enpp1	3
GO:0035115	BP	embryonic forelimb morphogenesis	3/735	36/28891	0.0833333	3.27562	2.20736	0.0630129	0.180465	0.129807	Msx1/Rdh10/Aldh1a2	3
GO:0055094	BP	response to lipoprotein particle	3/735	36/28891	0.0833333	3.27562	2.20736	0.0630129	0.180465	0.129807	Ces1d/Ces1e/Fcer1g	3
GO:0060117	BP	auditory receptor cell development	3/735	36/28891	0.0833333	3.27562	2.20736	0.0630129	0.180465	0.129807	Atp2b2/Whrn/Ripor2	3
GO:0086091	BP	regulation of heart rate by cardiac conduction	3/735	36/28891	0.0833333	3.27562	2.20736	0.0630129	0.180465	0.129807	Cacna1g/Dsp/Scn5a	3
GO:0009880	BP	embryonic pattern specification	5/735	84/28891	0.0595238	2.33973	1.98674	0.0631159	0.180465	0.129807	Chrd/Ihh/Foxa2/Dll1/Lama5	5
GO:0060191	BP	regulation of lipase activity	5/735	84/28891	0.0595238	2.33973	1.98674	0.0631159	0.180465	0.129807	Agt/Sort1/Rgs2/Plcd1/Fgfr3	5
GO:0006023	BP	aminoglycan biosynthetic process	4/735	59/28891	0.0677966	2.66491	2.06829	0.0631368	0.180465	0.129807	Chst13/Hyal1/B4galt5/Has1	4
GO:0031663	BP	lipopolysaccharide-mediated signaling pathway	4/735	59/28891	0.0677966	2.66491	2.06829	0.0631368	0.180465	0.129807	Lbp/Prkce/Nos3/Acod1	4
GO:0032673	BP	regulation of interleukin-4 production	4/735	59/28891	0.0677966	2.66491	2.06829	0.0631368	0.180465	0.129807	Il20rb/H2-Q4/Rara/Fcer1g	4
GO:0032892	BP	positive regulation of organic acid transport	4/735	59/28891	0.0677966	2.66491	2.06829	0.0631368	0.180465	0.129807	Arl6ip1/Agt/Pla2g10/Slc38a1	4
GO:0035567	BP	non-canonical Wnt signaling pathway	4/735	59/28891	0.0677966	2.66491	2.06829	0.0631368	0.180465	0.129807	Wnt4/Sfrp2/Mllt3/Ccdc88c	4
GO:0046460	BP	neutral lipid biosynthetic process	4/735	59/28891	0.0677966	2.66491	2.06829	0.0631368	0.180465	0.129807	Dgat2/Mfsd2a/Thrsp/Gpld1	4
GO:0046463	BP	acylglycerol biosynthetic process	4/735	59/28891	0.0677966	2.66491	2.06829	0.0631368	0.180465	0.129807	Dgat2/Mfsd2a/Thrsp/Gpld1	4
GO:0048713	BP	regulation of oligodendrocyte differentiation	4/735	59/28891	0.0677966	2.66491	2.06829	0.0631368	0.180465	0.129807	Tnfrsf21/Clcn2/Dag1/Mir23a	4
GO:1900024	BP	regulation of substrate adhesion-dependent cell spreading	4/735	59/28891	0.0677966	2.66491	2.06829	0.0631368	0.180465	0.129807	Cspg5/St6gal1/Itgb3/Spry4	4
GO:0046425	BP	regulation of receptor signaling pathway via JAK-STAT	7/735	138/28891	0.0507246	1.99386	1.89084	0.0631737	0.180465	0.129807	Il20/Agt/Lif/Traf3ip1/Bcl3/Socs1/Dab1	7
GO:0031644	BP	regulation of nervous system process	8/735	167/28891	0.0479042	1.88299	1.84895	0.0642613	0.183357	0.131887	Fabp5/Agt/Mgll/Tnfrsf21/Dag1/Ngfr/Nos3/Mir23a	8
GO:0097530	BP	granulocyte migration	8/735	167/28891	0.0479042	1.88299	1.84895	0.0642613	0.183357	0.131887	Dpp4/Thbs4/Cxcl15/Ripor2/Lbp/Il17ra/Trpv4/Fcer1g	8
GO:2000181	BP	negative regulation of blood vessel morphogenesis	6/735	111/28891	0.0540541	2.12473	1.91821	0.0643512	0.183506	0.131994	Agt/Wnt4/Sema4a/Lif/Ago1/Ngfr	6
GO:0043112	BP	receptor metabolic process	5/735	85/28891	0.0588235	2.3122	1.9575	0.0657265	0.186882	0.134423	Sorl1/Psen2/Ramp3/Dtx3l/Hamp	5
GO:0055021	BP	regulation of cardiac muscle tissue growth	5/735	85/28891	0.0588235	2.3122	1.9575	0.0657265	0.186882	0.134423	G6pdx/Pak1/Mapk11/Rgs2/Hamp	5
GO:0150076	BP	neuroinflammatory response	5/735	85/28891	0.0588235	2.3122	1.9575	0.0657265	0.186882	0.134423	Agt/Nr1d1/Large1/Psen2/Ptgs2	5
GO:1901796	BP	regulation of signal transduction by p53 class mediator	5/735	85/28891	0.0588235	2.3122	1.9575	0.0657265	0.186882	0.134423	Msx1/Sox4/Muc1/Pcbp4/Zmpste24	5
GO:2000379	BP	positive regulation of reactive oxygen species metabolic process	5/735	85/28891	0.0588235	2.3122	1.9575	0.0657265	0.186882	0.134423	Agt/Lcn2/Dcxr/Acod1/Plau	5
GO:0002285	BP	lymphocyte activation involved in immune response	10/735	227/28891	0.0440529	1.73161	1.78795	0.066001	0.187553	0.134905	Psen2/Tsc1/Sema4a/Enpp1/Jak3/Bcl3/Gadd45g/Dll1/Rara/Fcer1g	10
GO:0051100	BP	negative regulation of binding	8/735	168/28891	0.047619	1.87178	1.83097	0.0660514	0.187588	0.13493	Gper1/Sorl1/Per2/Ckmt1/Msx1/Crtac1/Twist2/Rap1gap	8
GO:0006826	BP	iron ion transport	4/735	60/28891	0.0666667	2.6205	2.03014	0.0663481	0.187666	0.134986	Sfxn1/Lcn2/Heph/Hamp	4
GO:0007595	BP	lactation	4/735	60/28891	0.0666667	2.6205	2.03014	0.0663481	0.187666	0.134986	Atp2b2/Stat5a/Cdo1/Ccnd1	4
GO:0019884	BP	antigen processing and presentation of exogenous antigen	4/735	60/28891	0.0666667	2.6205	2.03014	0.0663481	0.187666	0.134986	Mfsd6/Tapbp/H2-Q4/Fcer1g	4
GO:0046902	BP	regulation of mitochondrial membrane permeability	4/735	60/28891	0.0666667	2.6205	2.03014	0.0663481	0.187666	0.134986	Ier3/Cnp/Hip1r/Tmem14a	4
GO:0051339	BP	regulation of lyase activity	4/735	60/28891	0.0666667	2.6205	2.03014	0.0663481	0.187666	0.134986	Lgr5/Calca/Rxfp1/Nos3	4
GO:0060443	BP	mammary gland morphogenesis	4/735	60/28891	0.0666667	2.6205	2.03014	0.0663481	0.187666	0.134986	Stat5a/Etv5/Wnt4/Rxfp1	4
GO:1902622	BP	regulation of neutrophil migration	4/735	60/28891	0.0666667	2.6205	2.03014	0.0663481	0.187666	0.134986	Dpp4/Thbs4/Ripor2/Lbp	4
GO:0006986	BP	response to unfolded protein	6/735	112/28891	0.0535714	2.10576	1.89436	0.0666072	0.188181	0.135357	Manf/Tmtc4/Thbs4/Agr2/Ccnd1/Abca7	6
GO:1901343	BP	negative regulation of vasculature development	6/735	112/28891	0.0535714	2.10576	1.89436	0.0666072	0.188181	0.135357	Agt/Wnt4/Sema4a/Lif/Ago1/Ngfr	6
GO:0007249	BP	canonical NF-kappaB signal transduction	11/735	258/28891	0.0426357	1.6759	1.76194	0.0670211	0.188864	0.135849	Tle1/Cth/Agt/Tnfrsf19/Unc5cl/Nr1d1/Eda/Prkce/Bcl3/Myo18a/Gapdh	11
GO:0006775	BP	fat-soluble vitamin metabolic process	3/735	37/28891	0.0810811	3.18709	2.15079	0.0673279	0.188864	0.135849	Lrat/Enpp1/Lrp2	3
GO:0014912	BP	negative regulation of smooth muscle cell migration	3/735	37/28891	0.0810811	3.18709	2.15079	0.0673279	0.188864	0.135849	Prkg1/Igfbp3/Abhd2	3
GO:0030808	BP	regulation of nucleotide biosynthetic process	3/735	37/28891	0.0810811	3.18709	2.15079	0.0673279	0.188864	0.135849	Pdk2/Pdk3/Nos3	3
GO:0043516	BP	regulation of DNA damage response, signal transduction by p53 class mediator	3/735	37/28891	0.0810811	3.18709	2.15079	0.0673279	0.188864	0.135849	Sox4/Pcbp4/Zmpste24	3
GO:0045686	BP	negative regulation of glial cell differentiation	3/735	37/28891	0.0810811	3.18709	2.15079	0.0673279	0.188864	0.135849	Nr1d1/Fgfr3/Dab1	3
GO:0046164	BP	alcohol catabolic process	3/735	37/28891	0.0810811	3.18709	2.15079	0.0673279	0.188864	0.135849	Sord/Adh1/Cyp39a1	3
GO:0071624	BP	positive regulation of granulocyte chemotaxis	3/735	37/28891	0.0810811	3.18709	2.15079	0.0673279	0.188864	0.135849	Thbs4/Ripor2/Lbp	3
GO:0097242	BP	amyloid-beta clearance	3/735	37/28891	0.0810811	3.18709	2.15079	0.0673279	0.188864	0.135849	Mme/Abca7/Lrp2	3
GO:1900371	BP	regulation of purine nucleotide biosynthetic process	3/735	37/28891	0.0810811	3.18709	2.15079	0.0673279	0.188864	0.135849	Pdk2/Pdk3/Nos3	3
GO:1902110	BP	positive regulation of mitochondrial membrane permeability involved in apoptotic process	3/735	37/28891	0.0810811	3.18709	2.15079	0.0673279	0.188864	0.135849	Ier3/Hip1r/Tmem14a	3
GO:0007338	BP	single fertilization	8/735	169/28891	0.0473373	1.86071	1.81311	0.0678722	0.188864	0.135849	Npr2/Hexb/Pla2g10/Syt6/Ovgp1/Plat/Abhd2/Spink1	8
GO:0001574	BP	ganglioside biosynthetic process	2/735	17/28891	0.117647	4.62441	2.41513	0.0683232	0.188864	0.135849	St6galnac3/B4galt5	2
GO:0001921	BP	positive regulation of receptor recycling	2/735	17/28891	0.117647	4.62441	2.41513	0.0683232	0.188864	0.135849	Psen2/Ramp3	2
GO:0002689	BP	negative regulation of leukocyte chemotaxis	2/735	17/28891	0.117647	4.62441	2.41513	0.0683232	0.188864	0.135849	Dpp4/Padi2	2
GO:0006735	BP	NADH regeneration	2/735	17/28891	0.117647	4.62441	2.41513	0.0683232	0.188864	0.135849	Pfkm/Gapdh	2
GO:0009313	BP	oligosaccharide catabolic process	2/735	17/28891	0.117647	4.62441	2.41513	0.0683232	0.188864	0.135849	Neu2/Hexb	2
GO:0015693	BP	magnesium ion transport	2/735	17/28891	0.117647	4.62441	2.41513	0.0683232	0.188864	0.135849	Slc41a3/Tusc3	2
GO:0030299	BP	intestinal cholesterol absorption	2/735	17/28891	0.117647	4.62441	2.41513	0.0683232	0.188864	0.135849	Cyp8b1/Acat2	2
GO:0032401	BP	establishment of melanosome localization	2/735	17/28891	0.117647	4.62441	2.41513	0.0683232	0.188864	0.135849	Bloc1s3/Rab17	2
GO:0033083	BP	regulation of immature T cell proliferation	2/735	17/28891	0.117647	4.62441	2.41513	0.0683232	0.188864	0.135849	Ihh/Gnrh1	2
GO:0034134	BP	toll-like receptor 2 signaling pathway	2/735	17/28891	0.117647	4.62441	2.41513	0.0683232	0.188864	0.135849	Pik3ap1/Acod1	2
GO:0042711	BP	maternal behavior	2/735	17/28891	0.117647	4.62441	2.41513	0.0683232	0.188864	0.135849	Dbh/Oxtr	2
GO:0051904	BP	pigment granule transport	2/735	17/28891	0.117647	4.62441	2.41513	0.0683232	0.188864	0.135849	Bloc1s3/Rab17	2
GO:0060100	BP	positive regulation of phagocytosis, engulfment	2/735	17/28891	0.117647	4.62441	2.41513	0.0683232	0.188864	0.135849	Lbp/Abca7	2
GO:0060456	BP	positive regulation of digestive system process	2/735	17/28891	0.117647	4.62441	2.41513	0.0683232	0.188864	0.135849	Cyp8b1/Acat2	2
GO:0061621	BP	canonical glycolysis	2/735	17/28891	0.117647	4.62441	2.41513	0.0683232	0.188864	0.135849	Pfkm/Gapdh	2
GO:0061718	BP	glucose catabolic process to pyruvate	2/735	17/28891	0.117647	4.62441	2.41513	0.0683232	0.188864	0.135849	Pfkm/Gapdh	2
GO:0086012	BP	membrane depolarization during cardiac muscle cell action potential	2/735	17/28891	0.117647	4.62441	2.41513	0.0683232	0.188864	0.135849	Cacna1g/Scn5a	2
GO:0090336	BP	positive regulation of brown fat cell differentiation	2/735	17/28891	0.117647	4.62441	2.41513	0.0683232	0.188864	0.135849	Ptgs2/Napepld	2
GO:0098712	BP	L-glutamate import across plasma membrane	2/735	17/28891	0.117647	4.62441	2.41513	0.0683232	0.188864	0.135849	Arl6ip1/Per2	2
GO:1901201	BP	regulation of extracellular matrix assembly	2/735	17/28891	0.117647	4.62441	2.41513	0.0683232	0.188864	0.135849	Agt/Dag1	2
GO:1903959	BP	regulation of monoatomic anion transmembrane transport	2/735	17/28891	0.117647	4.62441	2.41513	0.0683232	0.188864	0.135849	Abcb1a/Clcn2	2
GO:1905155	BP	positive regulation of membrane invagination	2/735	17/28891	0.117647	4.62441	2.41513	0.0683232	0.188864	0.135849	Lbp/Abca7	2
GO:1905288	BP	vascular associated smooth muscle cell apoptotic process	2/735	17/28891	0.117647	4.62441	2.41513	0.0683232	0.188864	0.135849	Pdcd4/Gapdh	2
GO:1905459	BP	regulation of vascular associated smooth muscle cell apoptotic process	2/735	17/28891	0.117647	4.62441	2.41513	0.0683232	0.188864	0.135849	Pdcd4/Gapdh	2
GO:2000678	BP	negative regulation of transcription regulatory region DNA binding	2/735	17/28891	0.117647	4.62441	2.41513	0.0683232	0.188864	0.135849	Per2/Msx1	2
GO:2000696	BP	regulation of epithelial cell differentiation involved in kidney development	2/735	17/28891	0.117647	4.62441	2.41513	0.0683232	0.188864	0.135849	Lif/Cd24a	2
GO:0034109	BP	homotypic cell-cell adhesion	5/735	86/28891	0.0581395	2.28532	1.92867	0.0683966	0.188864	0.135849	Prkg1/Itgb3/Plaur/Dsp/Cd24a	5
GO:0072332	BP	intrinsic apoptotic signaling pathway by p53 class mediator	5/735	86/28891	0.0581395	2.28532	1.92867	0.0683966	0.188864	0.135849	Aen/Pdk2/Msx1/Bcl3/Muc1	5
GO:0008630	BP	intrinsic apoptotic signaling pathway in response to DNA damage	6/735	113/28891	0.0530973	2.08712	1.87077	0.0689088	0.190064	0.136711	Aen/Ier3/Ackr3/Pnp/Bcl3/Muc1	6
GO:0021549	BP	cerebellum development	6/735	113/28891	0.0530973	2.08712	1.87077	0.0689088	0.190064	0.136711	Nfix/Atp2b2/Whrn/Ptprs/Dll1/Dab1	6
GO:0045621	BP	positive regulation of lymphocyte differentiation	7/735	141/28891	0.0496454	1.95144	1.82979	0.0691857	0.19072	0.137183	Stat5a/Ihh/Pnp/Sox4/Socs1/Zmiz1/Rara	7
GO:0001974	BP	blood vessel remodeling	4/735	61/28891	0.0655738	2.57754	1.99276	0.0696426	0.191547	0.137778	Npr2/Dbh/Lif/Nos3	4
GO:0002438	BP	acute inflammatory response to antigenic stimulus	4/735	61/28891	0.0655738	2.57754	1.99276	0.0696426	0.191547	0.137778	Il20rb/Ephb6/H2-Q4/Fcer1g	4
GO:0007528	BP	neuromuscular junction development	4/735	61/28891	0.0655738	2.57754	1.99276	0.0696426	0.191547	0.137778	Cacnb4/Large1/Etv5/Pak1	4
GO:0042987	BP	amyloid precursor protein catabolic process	4/735	61/28891	0.0655738	2.57754	1.99276	0.0696426	0.191547	0.137778	Sorl1/Dhcr24/Psen2/Abca7	4
GO:0042254	BP	ribosome biogenesis	13/735	322/28891	0.0403727	1.58695	1.71124	0.0697768	0.191808	0.137965	Rrp12/Znhit6/Isg20/Tsc1/Rrp1b/Urb1/Mrto4/Wdr43/Nle1/Ppan/Nop56/mt-Rnr2/mt-Rnr1	13
GO:0019221	BP	cytokine-mediated signaling pathway	17/735	450/28891	0.0377778	1.48495	1.67518	0.0699146	0.19206	0.138147	Il20rb/Stat5a/Crlf1/Thpo/Mt3/Padi2/Cxcl15/F3/Eda/Adipor2/Ackr3/Jak3/Il17ra/Socs1/Cd24a/Fcer1g/Ifitm3	17
GO:0060291	BP	long-term synaptic potentiation	11/735	260/28891	0.0423077	1.66301	1.73508	0.0699472	0.19206	0.138147	Ptpn5/Chrd/Large1/Mme/Mir23b/Enpp1/Pak1/Prkcg/Mir23a/Mir99a/Mir145a	11
GO:0099504	BP	synaptic vesicle cycle	10/735	230/28891	0.0434783	1.70902	1.74425	0.0706916	0.193994	0.139538	Cspg5/Atp6v0a4/Cacnb4/Rims3/Syn2/Syt2/Ap3b2/Sv2b/Cd24a/Prkcg	10
GO:0097120	BP	receptor localization to synapse	5/735	87/28891	0.0574713	2.25905	1.90024	0.0711261	0.195077	0.140317	Kif5c/Itgb3/Dag1/Sacm1l/Nptx1	5
GO:0031098	BP	stress-activated protein kinase signaling cascade	11/735	261/28891	0.0421456	1.65664	1.72174	0.0714405	0.19583	0.140859	Sh3rf2/Agt/Tnfrsf19/Unc5cl/Sfrp2/Mapk11/Ccdc88c/Fgfr3/Zmpste24/Gadd45g/Trpv4	11
GO:0010043	BP	response to zinc ion	3/735	38/28891	0.0789474	3.10322	2.09611	0.0717738	0.195973	0.140962	Mt3/Mt1/Mt2	3
GO:0014741	BP	negative regulation of muscle hypertrophy	3/735	38/28891	0.0789474	3.10322	2.09611	0.0717738	0.195973	0.140962	G6pdx/Pak1/Rgs2	3
GO:0045577	BP	regulation of B cell differentiation	3/735	38/28891	0.0789474	3.10322	2.09611	0.0717738	0.195973	0.140962	Stat5a/Pnp/Cd24a	3
GO:0060441	BP	epithelial tube branching involved in lung morphogenesis	3/735	38/28891	0.0789474	3.10322	2.09611	0.0717738	0.195973	0.140962	Rdh10/Dag1/Foxa2	3
GO:0072210	BP	metanephric nephron development	3/735	38/28891	0.0789474	3.10322	2.09611	0.0717738	0.195973	0.140962	Kif26b/Wnt4/Lif	3
GO:0120178	BP	steroid hormone biosynthetic process	3/735	38/28891	0.0789474	3.10322	2.09611	0.0717738	0.195973	0.140962	Clcn2/Wnt4/Scp2	3
GO:1904861	BP	excitatory synapse assembly	3/735	38/28891	0.0789474	3.10322	2.09611	0.0717738	0.195973	0.140962	Sema4a/Ptprs/Nptx1	3
GO:0001755	BP	neural crest cell migration	4/735	62/28891	0.0645161	2.53597	1.95612	0.0730198	0.199264	0.143328	Sema4a/Nrtn/Kitl/Lama5	4
GO:0016079	BP	synaptic vesicle exocytosis	6/735	115/28891	0.0521739	2.05083	1.8243	0.0736485	0.200643	0.144321	Cspg5/Cacnb4/Rims3/Syt2/Sv2b/Prkcg	6
GO:0022600	BP	digestive system process	6/735	115/28891	0.0521739	2.05083	1.8243	0.0736485	0.200643	0.144321	Npr2/Pbld1/Cyp8b1/Hip1r/Hamp/Acat2	6
GO:0051702	BP	biological process involved in interaction with symbiont	6/735	115/28891	0.0521739	2.05083	1.8243	0.0736485	0.200643	0.144321	Pcx/Gpx1/Rrp1b/Napepld/Gpx2/Gapdh	6
GO:0072384	BP	organelle transport along microtubule	5/735	88/28891	0.0568182	2.23338	1.8722	0.0739145	0.201255	0.144761	Trim46/Dync1i1/Nde1/Ap3b2/Bloc1s3	5
GO:0050821	BP	protein stabilization	9/735	202/28891	0.0445545	1.75132	1.73132	0.0742326	0.202009	0.145303	Atp1b1/Mcm8/Tsc1/Mt3/Msx1/Sox4/Tspan1/Hip1r/Gapdh	9
GO:0002768	BP	immune response-regulating cell surface receptor signaling pathway	12/735	294/28891	0.0408163	1.60439	1.68291	0.0743872	0.202204	0.145444	Cacnb4/Tnfrsf21/Nr1d1/Psen2/Pik3ap1/Pigr/Gpld1/Lbp/Prkce/Fyb2/Acod1/Fcer1g	12
GO:0022898	BP	regulation of transmembrane transporter activity	12/735	294/28891	0.0408163	1.60439	1.68291	0.0743872	0.202204	0.145444	Gper1/Cacnb4/Asph/Gal/Gstm7/Atp1b1/Abcb1a/Clcn2/Atp1a2/Hamp/Actn2/Vmp1	12
GO:0030278	BP	regulation of ossification	7/735	144/28891	0.0486111	1.91078	1.77023	0.0755281	0.202362	0.145557	Sgms2/Wnt4/Calca/Enpp1/Slc8a1/Fgfr3/Zmpste24	7
GO:0000463	BP	maturation of LSU-rRNA from tricistronic rRNA transcript (SSU-rRNA, 5.8S rRNA, LSU-rRNA)	2/735	18/28891	0.111111	4.3675	2.30903	0.0756059	0.202362	0.145557	Znhit6/Urb1	2
GO:0007614	BP	short-term memory	2/735	18/28891	0.111111	4.3675	2.30903	0.0756059	0.202362	0.145557	Lcn2/Npas4	2
GO:0010470	BP	regulation of gastrulation	2/735	18/28891	0.111111	4.3675	2.30903	0.0756059	0.202362	0.145557	Dag1/Foxa2	2
GO:0010919	BP	regulation of inositol phosphate biosynthetic process	2/735	18/28891	0.111111	4.3675	2.30903	0.0756059	0.202362	0.145557	Gper1/Plcd1	2
GO:0018279	BP	protein N-linked glycosylation via asparagine	2/735	18/28891	0.111111	4.3675	2.30903	0.0756059	0.202362	0.145557	St6gal1/Tusc3	2
GO:0019430	BP	removal of superoxide radicals	2/735	18/28891	0.111111	4.3675	2.30903	0.0756059	0.202362	0.145557	Mt3/Nos3	2
GO:0030730	BP	sequestering of triglyceride	2/735	18/28891	0.111111	4.3675	2.30903	0.0756059	0.202362	0.145557	Enpp1/Plin3	2
GO:0033080	BP	immature T cell proliferation in thymus	2/735	18/28891	0.111111	4.3675	2.30903	0.0756059	0.202362	0.145557	Ihh/Wnt4	2
GO:0033623	BP	regulation of integrin activation	2/735	18/28891	0.111111	4.3675	2.30903	0.0756059	0.202362	0.145557	Fermt1/Cd24a	2
GO:0043252	BP	sodium-independent organic anion transport	2/735	18/28891	0.111111	4.3675	2.30903	0.0756059	0.202362	0.145557	Slco2a1/Slco4c1	2
GO:0045605	BP	negative regulation of epidermal cell differentiation	2/735	18/28891	0.111111	4.3675	2.30903	0.0756059	0.202362	0.145557	Fgfr3/Dll1	2
GO:0045683	BP	negative regulation of epidermis development	2/735	18/28891	0.111111	4.3675	2.30903	0.0756059	0.202362	0.145557	Fgfr3/Dll1	2
GO:0045945	BP	positive regulation of transcription by RNA polymerase III	2/735	18/28891	0.111111	4.3675	2.30903	0.0756059	0.202362	0.145557	Foxa2/Ell	2
GO:0046322	BP	negative regulation of fatty acid oxidation	2/735	18/28891	0.111111	4.3675	2.30903	0.0756059	0.202362	0.145557	Dgat2/Mfsd2a	2
GO:0051444	BP	negative regulation of ubiquitin-protein transferase activity	2/735	18/28891	0.111111	4.3675	2.30903	0.0756059	0.202362	0.145557	Psen2/Dtx3l	2
GO:0051905	BP	establishment of pigment granule localization	2/735	18/28891	0.111111	4.3675	2.30903	0.0756059	0.202362	0.145557	Bloc1s3/Rab17	2
GO:0060192	BP	negative regulation of lipase activity	2/735	18/28891	0.111111	4.3675	2.30903	0.0756059	0.202362	0.145557	Sort1/Rgs2	2
GO:0060231	BP	mesenchymal to epithelial transition	2/735	18/28891	0.111111	4.3675	2.30903	0.0756059	0.202362	0.145557	Wnt4/Lif	2
GO:0060746	BP	parental behavior	2/735	18/28891	0.111111	4.3675	2.30903	0.0756059	0.202362	0.145557	Dbh/Oxtr	2
GO:0060856	BP	establishment of blood-brain barrier	2/735	18/28891	0.111111	4.3675	2.30903	0.0756059	0.202362	0.145557	Cldn3/Mfsd2a	2
GO:0061042	BP	vascular wound healing	2/735	18/28891	0.111111	4.3675	2.30903	0.0756059	0.202362	0.145557	Npr2/Adipor2	2
GO:0070314	BP	G1 to G0 transition	2/735	18/28891	0.111111	4.3675	2.30903	0.0756059	0.202362	0.145557	Wdr6/Phgdh	2
GO:1901160	BP	primary amino compound metabolic process	2/735	18/28891	0.111111	4.3675	2.30903	0.0756059	0.202362	0.145557	Atp2b2/Aldh2	2
GO:1901659	BP	glycosyl compound biosynthetic process	2/735	18/28891	0.111111	4.3675	2.30903	0.0756059	0.202362	0.145557	Pnp/Pgm2	2
GO:1901881	BP	positive regulation of protein depolymerization	2/735	18/28891	0.111111	4.3675	2.30903	0.0756059	0.202362	0.145557	Trpv4/Actn2	2
GO:2001256	BP	regulation of store-operated calcium entry	2/735	18/28891	0.111111	4.3675	2.30903	0.0756059	0.202362	0.145557	Tspan18/Spink1	2
GO:2001267	BP	regulation of cysteine-type endopeptidase activity involved in apoptotic signaling pathway	2/735	18/28891	0.111111	4.3675	2.30903	0.0756059	0.202362	0.145557	Plaur/Nle1	2
GO:0006884	BP	cell volume homeostasis	3/735	39/28891	0.0769231	3.02365	2.04321	0.0763476	0.203233	0.146184	Slc12a3/Aqp11/Slc12a4	3
GO:0014002	BP	astrocyte development	3/735	39/28891	0.0769231	3.02365	2.04321	0.0763476	0.203233	0.146184	Agt/Nr1d1/Dll1	3
GO:0032438	BP	melanosome organization	3/735	39/28891	0.0769231	3.02365	2.04321	0.0763476	0.203233	0.146184	Ap1s3/Bace2/Bloc1s3	3
GO:0035909	BP	aorta morphogenesis	3/735	39/28891	0.0769231	3.02365	2.04321	0.0763476	0.203233	0.146184	Sox4/Mir143/Mir145a	3
GO:0042908	BP	xenobiotic transport	3/735	39/28891	0.0769231	3.02365	2.04321	0.0763476	0.203233	0.146184	Abcc4/Abcb1a/Slc22a18	3
GO:0044342	BP	type B pancreatic cell proliferation	3/735	39/28891	0.0769231	3.02365	2.04321	0.0763476	0.203233	0.146184	Nr1d1/Igfbp3/Irs2	3
GO:0048240	BP	sperm capacitation	3/735	39/28891	0.0769231	3.02365	2.04321	0.0763476	0.203233	0.146184	Calca/Abhd2/Spink1	3
GO:0071391	BP	cellular response to estrogen stimulus	3/735	39/28891	0.0769231	3.02365	2.04321	0.0763476	0.203233	0.146184	Mir143/Rara/Mir145a	3
GO:0071402	BP	cellular response to lipoprotein particle stimulus	3/735	39/28891	0.0769231	3.02365	2.04321	0.0763476	0.203233	0.146184	Ces1d/Ces1e/Fcer1g	3
GO:1902686	BP	mitochondrial outer membrane permeabilization involved in programmed cell death	3/735	39/28891	0.0769231	3.02365	2.04321	0.0763476	0.203233	0.146184	Ier3/Hip1r/Tmem14a	3
GO:0010665	BP	regulation of cardiac muscle cell apoptotic process	4/735	63/28891	0.0634921	2.49571	1.92019	0.0764786	0.20336	0.146275	Agt/Igfbp3/Sfrp2/Acot1	4
GO:0010712	BP	regulation of collagen metabolic process	4/735	63/28891	0.0634921	2.49571	1.92019	0.0764786	0.20336	0.146275	Ihh/Wnt4/Cyp2j6/Fgfr3	4
GO:0097193	BP	intrinsic apoptotic signaling pathway	13/735	327/28891	0.0397554	1.56268	1.65333	0.0765789	0.203516	0.146387	Aen/Pdk2/Gpx1/Msx1/Ier3/Ptgs2/Ackr3/Plaur/Pnp/Bcl3/Muc1/Serinc3/Aldh2	13
GO:0006029	BP	proteoglycan metabolic process	5/735	89/28891	0.0561798	2.20829	1.84453	0.0767617	0.20378	0.146577	Hexb/Chst8/Ihh/Chst13/Hyal1	5
GO:0060113	BP	inner ear receptor cell differentiation	5/735	89/28891	0.0561798	2.20829	1.84453	0.0767617	0.20378	0.146577	Atp2b2/Whrn/Ripor2/Fgfr3/Dll1	5
GO:0007269	BP	neurotransmitter secretion	8/735	174/28891	0.045977	1.80724	1.7256	0.0774353	0.205345	0.147702	Cspg5/Cacnb4/Rims3/Syn2/Syt2/Pak1/Sv2b/Prkcg	8
GO:0099643	BP	signal release from synapse	8/735	174/28891	0.045977	1.80724	1.7256	0.0774353	0.205345	0.147702	Cspg5/Cacnb4/Rims3/Syn2/Syt2/Pak1/Sv2b/Prkcg	8
GO:0035270	BP	endocrine system development	7/735	145/28891	0.0482759	1.8976	1.7507	0.0777156	0.205976	0.148157	Wnt4/Sox4/Ly6e/Foxa2/Dll1/Rap1gap/Mir503	7
GO:0050905	BP	neuromuscular process	9/735	204/28891	0.0441176	1.73415	1.70017	0.0778403	0.206195	0.148314	Atp2b2/Npr2/Hexb/Large1/Tnnc1/Adcy5/Zmpste24/Tnnt3/Chrnb1	9
GO:0014902	BP	myotube differentiation	7/735	146/28891	0.0479452	1.88461	1.73132	0.0799397	0.21139	0.152051	Neu2/Gpx1/Large1/Scgb3a1/Sort1/Ripor2/Acta1	7
GO:0046488	BP	phosphatidylinositol metabolic process	7/735	146/28891	0.0479452	1.88461	1.73132	0.0799397	0.21139	0.152051	Pip5k1b/Gpld1/Ttc7/Plcd1/Sh3yl1/Socs1/Sacm1l	7
GO:1904892	BP	regulation of receptor signaling pathway via STAT	7/735	146/28891	0.0479452	1.88461	1.73132	0.0799397	0.21139	0.152051	Il20/Agt/Lif/Traf3ip1/Bcl3/Socs1/Dab1	7
GO:0010517	BP	regulation of phospholipase activity	4/735	64/28891	0.0625	2.45672	1.88494	0.0800183	0.21139	0.152051	Agt/Rgs2/Plcd1/Fgfr3	4
GO:0090497	BP	mesenchymal cell migration	4/735	64/28891	0.0625	2.45672	1.88494	0.0800183	0.21139	0.152051	Sema4a/Nrtn/Kitl/Lama5	4
GO:0006026	BP	aminoglycan catabolic process	3/735	40/28891	0.075	2.94806	1.99198	0.0810464	0.213298	0.153424	Hexb/Ovgp1/Hyal1	3
GO:0009066	BP	aspartate family amino acid metabolic process	3/735	40/28891	0.075	2.94806	1.99198	0.0810464	0.213298	0.153424	Aspg/Phgdh/Tha1	3
GO:0030212	BP	hyaluronan metabolic process	3/735	40/28891	0.075	2.94806	1.99198	0.0810464	0.213298	0.153424	Hexb/Hyal1/Has1	3
GO:0048665	BP	neuron fate specification	3/735	40/28891	0.075	2.94806	1.99198	0.0810464	0.213298	0.153424	Nfix/Foxa2/Dll1	3
GO:0048753	BP	pigment granule organization	3/735	40/28891	0.075	2.94806	1.99198	0.0810464	0.213298	0.153424	Ap1s3/Bace2/Bloc1s3	3
GO:0086004	BP	regulation of cardiac muscle cell contraction	3/735	40/28891	0.075	2.94806	1.99198	0.0810464	0.213298	0.153424	Atp1a2/Dsp/Scn5a	3
GO:1903725	BP	regulation of phospholipid metabolic process	3/735	40/28891	0.075	2.94806	1.99198	0.0810464	0.213298	0.153424	Pcx/Mfsd2a/Scp2	3
GO:0045666	BP	positive regulation of neuron differentiation	6/735	118/28891	0.0508475	1.99869	1.75634	0.0810982	0.21332	0.153439	Etv5/Foxa2/Ngfr/Pcp4/Dab1/Rara	6
GO:0006525	BP	arginine metabolic process	2/735	19/28891	0.105263	4.13763	2.21041	0.0831212	0.21631	0.15559	Arg2/Nos3	2
GO:0006978	BP	DNA damage response, signal transduction by p53 class mediator resulting in transcription of p21 class mediator	2/735	19/28891	0.105263	4.13763	2.21041	0.0831212	0.21631	0.15559	Muc1/Pcbp4	2
GO:0014051	BP	gamma-aminobutyric acid secretion	2/735	19/28891	0.105263	4.13763	2.21041	0.0831212	0.21631	0.15559	Cacnb4/Pak1	2
GO:0014841	BP	skeletal muscle satellite cell proliferation	2/735	19/28891	0.105263	4.13763	2.21041	0.0831212	0.21631	0.15559	Snhg15/Six5	2
GO:0030214	BP	hyaluronan catabolic process	2/735	19/28891	0.105263	4.13763	2.21041	0.0831212	0.21631	0.15559	Hexb/Hyal1	2
GO:0032897	BP	negative regulation of viral transcription	2/735	19/28891	0.105263	4.13763	2.21041	0.0831212	0.21631	0.15559	Trim14/Ifitm3	2
GO:0038093	BP	Fc receptor signaling pathway	2/735	19/28891	0.105263	4.13763	2.21041	0.0831212	0.21631	0.15559	Pigr/Fcer1g	2
GO:0042415	BP	norepinephrine metabolic process	2/735	19/28891	0.105263	4.13763	2.21041	0.0831212	0.21631	0.15559	Dbh/Ly6e	2
GO:0042492	BP	gamma-delta T cell differentiation	2/735	19/28891	0.105263	4.13763	2.21041	0.0831212	0.21631	0.15559	Stat5a/Sox4	2
GO:0045579	BP	positive regulation of B cell differentiation	2/735	19/28891	0.105263	4.13763	2.21041	0.0831212	0.21631	0.15559	Stat5a/Pnp	2
GO:0050746	BP	regulation of lipoprotein metabolic process	2/735	19/28891	0.105263	4.13763	2.21041	0.0831212	0.21631	0.15559	Dgat2/Itgb3	2
GO:0052695	BP	cellular glucuronidation	2/735	19/28891	0.105263	4.13763	2.21041	0.0831212	0.21631	0.15559	Ugt1a7c/Prkce	2
GO:0060396	BP	growth hormone receptor signaling pathway	2/735	19/28891	0.105263	4.13763	2.21041	0.0831212	0.21631	0.15559	Stat5a/Jak3	2
GO:0071378	BP	cellular response to growth hormone stimulus	2/735	19/28891	0.105263	4.13763	2.21041	0.0831212	0.21631	0.15559	Stat5a/Jak3	2
GO:0071676	BP	negative regulation of mononuclear cell migration	2/735	19/28891	0.105263	4.13763	2.21041	0.0831212	0.21631	0.15559	Padi2/Ripor2	2
GO:1901569	BP	fatty acid derivative catabolic process	2/735	19/28891	0.105263	4.13763	2.21041	0.0831212	0.21631	0.15559	Acot7/Hpgd	2
GO:1901741	BP	positive regulation of myoblast fusion	2/735	19/28891	0.105263	4.13763	2.21041	0.0831212	0.21631	0.15559	Scgb3a1/Ripor2	2
GO:1902033	BP	regulation of hematopoietic stem cell proliferation	2/735	19/28891	0.105263	4.13763	2.21041	0.0831212	0.21631	0.15559	Thpo/Kitl	2
GO:1902430	BP	negative regulation of amyloid-beta formation	2/735	19/28891	0.105263	4.13763	2.21041	0.0831212	0.21631	0.15559	Sorl1/Abca7	2
GO:2000651	BP	positive regulation of sodium ion transmembrane transporter activity	2/735	19/28891	0.105263	4.13763	2.21041	0.0831212	0.21631	0.15559	Gper1/Atp1b1	2
GO:0002717	BP	positive regulation of natural killer cell mediated immunity	4/735	65/28891	0.0615385	2.41892	1.85035	0.083638	0.217395	0.15637	Dpp4/Stat5a/Cadm1/H2-Q4	4
GO:0010657	BP	muscle cell apoptotic process	6/735	119/28891	0.0504202	1.98189	1.73414	0.0836716	0.217395	0.15637	Pdcd4/Agt/Igfbp3/Sfrp2/Acot1/Gapdh	6
GO:0044272	BP	sulfur compound biosynthetic process	6/735	119/28891	0.0504202	1.98189	1.73414	0.0836716	0.217395	0.15637	Cth/Pdk2/Chst13/Ggt5/Papss1/Pdk3	6
GO:0043123	BP	positive regulation of canonical NF-kappaB signal transduction	7/735	148/28891	0.0472973	1.85914	1.69301	0.0844977	0.219424	0.15783	Cth/Agt/Tnfrsf19/Unc5cl/Eda/Prkce/Gapdh	7
GO:0071478	BP	cellular response to radiation	8/735	178/28891	0.0449438	1.76663	1.65763	0.0856377	0.222069	0.159732	Rdh11/Mme/Hyal1/Sfrp2/Mapk11/Smpd1/Zmpste24/Net1	8
GO:0010827	BP	regulation of glucose transmembrane transport	5/735	92/28891	0.0543478	2.13628	1.76369	0.0856524	0.222069	0.159732	Fabp5/C1qtnf12/Enpp1/Adipor2/Irs2	5
GO:0060420	BP	regulation of heart growth	5/735	92/28891	0.0543478	2.13628	1.76369	0.0856524	0.222069	0.159732	G6pdx/Pak1/Mapk11/Rgs2/Hamp	5
GO:0010661	BP	positive regulation of muscle cell apoptotic process	3/735	41/28891	0.0731707	2.87616	1.94232	0.0858669	0.222153	0.159793	Pdcd4/Agt/Igfbp3	3
GO:0014823	BP	response to activity	3/735	41/28891	0.0731707	2.87616	1.94232	0.0858669	0.222153	0.159793	Hadh/Agt/Dag1	3
GO:0035794	BP	positive regulation of mitochondrial membrane permeability	3/735	41/28891	0.0731707	2.87616	1.94232	0.0858669	0.222153	0.159793	Ier3/Hip1r/Tmem14a	3
GO:0045879	BP	negative regulation of smoothened signaling pathway	3/735	41/28891	0.0731707	2.87616	1.94232	0.0858669	0.222153	0.159793	Enpp1/Traf3ip1/Fgfr3	3
GO:0021987	BP	cerebral cortex development	6/735	120/28891	0.05	1.96537	1.71215	0.0862898	0.223129	0.160494	Nfix/Tsc1/Nde1/Ptprs/Zmiz1/Dab1	6
GO:0009123	BP	nucleoside monophosphate metabolic process	4/735	66/28891	0.0606061	2.38227	1.8164	0.0873365	0.22512	0.161927	Gmpr/Pnp/Ak3/Ampd3	4
GO:0010662	BP	regulation of striated muscle cell apoptotic process	4/735	66/28891	0.0606061	2.38227	1.8164	0.0873365	0.22512	0.161927	Agt/Igfbp3/Sfrp2/Acot1	4
GO:0033344	BP	cholesterol efflux	4/735	66/28891	0.0606061	2.38227	1.8164	0.0873365	0.22512	0.161927	Ces1d/Pla2g10/Ces1e/Abca7	4
GO:0048008	BP	platelet-derived growth factor receptor signaling pathway	4/735	66/28891	0.0606061	2.38227	1.8164	0.0873365	0.22512	0.161927	Plat/F3/Itgb3/Hip1r	4
GO:0071715	BP	icosanoid transport	4/735	66/28891	0.0606061	2.38227	1.8164	0.0873365	0.22512	0.161927	Abcc4/Pla2g10/Slco2a1/Ptgs2	4
GO:2000401	BP	regulation of lymphocyte migration	4/735	66/28891	0.0606061	2.38227	1.8164	0.0873365	0.22512	0.161927	Cxcl14/Padi2/Itgb3/Ripor2	4
GO:0030902	BP	hindbrain development	8/735	179/28891	0.0446927	1.75676	1.64091	0.0877648	0.226104	0.162635	Nfix/Atp2b2/Whrn/Foxa2/Ptprs/Aldh1a2/Dll1/Dab1	8
GO:0032273	BP	positive regulation of protein polymerization	5/735	93/28891	0.0537634	2.11331	1.73743	0.0887311	0.228473	0.164339	Alox15/Pak1/Prkce/Pde4dip/Csf3	5
GO:0031623	BP	receptor internalization	7/735	150/28891	0.0466667	1.83435	1.65529	0.0892014	0.229563	0.165123	Ptpn5/Ramp3/Itgb3/Ackr3/Grk3/Hamp/Fcer1g	7
GO:0010970	BP	transport along microtubule	8/735	180/28891	0.0444444	1.747	1.62429	0.0899225	0.230172	0.165561	Dync2li1/Kif5c/Trim46/Dync1i1/Nde1/Ap3b2/Traf3ip1/Bloc1s3	8
GO:0010737	BP	protein kinase A signaling	3/735	42/28891	0.0714286	2.80768	1.89414	0.0908061	0.230172	0.165561	Gal/Ramp3/Akap12	3
GO:0040018	BP	positive regulation of multicellular organism growth	3/735	42/28891	0.0714286	2.80768	1.89414	0.0908061	0.230172	0.165561	Agt/Stat5a/Dio3	3
GO:0051968	BP	positive regulation of synaptic transmission, glutamatergic	3/735	42/28891	0.0714286	2.80768	1.89414	0.0908061	0.230172	0.165561	Ptgs2/Oxtr/Ngfr	3
GO:0110110	BP	positive regulation of animal organ morphogenesis	3/735	42/28891	0.0714286	2.80768	1.89414	0.0908061	0.230172	0.165561	Wnt4/Msx1/Ngfr	3
GO:0006085	BP	acetyl-CoA biosynthetic process	2/735	20/28891	0.1	3.93075	2.11833	0.0908526	0.230172	0.165561	Pdk2/Pdk3	2
GO:0015810	BP	aspartate transmembrane transport	2/735	20/28891	0.1	3.93075	2.11833	0.0908526	0.230172	0.165561	Slc25a13/Slc1a5	2
GO:0015936	BP	coenzyme A metabolic process	2/735	20/28891	0.1	3.93075	2.11833	0.0908526	0.230172	0.165561	Acot7/Enpp1	2
GO:0021694	BP	cerebellar Purkinje cell layer formation	2/735	20/28891	0.1	3.93075	2.11833	0.0908526	0.230172	0.165561	Atp2b2/Whrn	2
GO:0030889	BP	negative regulation of B cell proliferation	2/735	20/28891	0.1	3.93075	2.11833	0.0908526	0.230172	0.165561	Tnfrsf21/Cd24a	2
GO:0032230	BP	positive regulation of synaptic transmission, GABAergic	2/735	20/28891	0.1	3.93075	2.11833	0.0908526	0.230172	0.165561	Oxtr/Prkce	2
GO:0032400	BP	melanosome localization	2/735	20/28891	0.1	3.93075	2.11833	0.0908526	0.230172	0.165561	Bloc1s3/Rab17	2
GO:0032570	BP	response to progesterone	2/735	20/28891	0.1	3.93075	2.11833	0.0908526	0.230172	0.165561	Abhd2/Acod1	2
GO:0033599	BP	regulation of mammary gland epithelial cell proliferation	2/735	20/28891	0.1	3.93075	2.11833	0.0908526	0.230172	0.165561	Gpx1/Ccnd1	2
GO:0035313	BP	wound healing, spreading of epidermal cells	2/735	20/28891	0.1	3.93075	2.11833	0.0908526	0.230172	0.165561	Lrg1/Fermt1	2
GO:0035461	BP	vitamin transmembrane transport	2/735	20/28891	0.1	3.93075	2.11833	0.0908526	0.230172	0.165561	Slc23a1/Lrp2	2
GO:0035795	BP	negative regulation of mitochondrial membrane permeability	2/735	20/28891	0.1	3.93075	2.11833	0.0908526	0.230172	0.165561	Ier3/Tmem14a	2
GO:0036003	BP	positive regulation of transcription from RNA polymerase II promoter in response to stress	2/735	20/28891	0.1	3.93075	2.11833	0.0908526	0.230172	0.165561	Ces1d/Muc1	2
GO:0038166	BP	angiotensin-activated signaling pathway	2/735	20/28891	0.1	3.93075	2.11833	0.0908526	0.230172	0.165561	Agt/Actn2	2
GO:0042772	BP	DNA damage response, signal transduction resulting in transcription	2/735	20/28891	0.1	3.93075	2.11833	0.0908526	0.230172	0.165561	Muc1/Pcbp4	2
GO:0045721	BP	negative regulation of gluconeogenesis	2/735	20/28891	0.1	3.93075	2.11833	0.0908526	0.230172	0.165561	C1qtnf12/Obp2a	2
GO:0051580	BP	regulation of neurotransmitter uptake	2/735	20/28891	0.1	3.93075	2.11833	0.0908526	0.230172	0.165561	Per2/Itgb3	2
GO:0061469	BP	regulation of type B pancreatic cell proliferation	2/735	20/28891	0.1	3.93075	2.11833	0.0908526	0.230172	0.165561	Nr1d1/Irs2	2
GO:0071450	BP	cellular response to oxygen radical	2/735	20/28891	0.1	3.93075	2.11833	0.0908526	0.230172	0.165561	Mt3/Nos3	2
GO:0071451	BP	cellular response to superoxide	2/735	20/28891	0.1	3.93075	2.11833	0.0908526	0.230172	0.165561	Mt3/Nos3	2
GO:0090030	BP	regulation of steroid hormone biosynthetic process	2/735	20/28891	0.1	3.93075	2.11833	0.0908526	0.230172	0.165561	Clcn2/Wnt4	2
GO:1904177	BP	regulation of adipose tissue development	2/735	20/28891	0.1	3.93075	2.11833	0.0908526	0.230172	0.165561	Sorl1/Mir143	2
GO:1904862	BP	inhibitory synapse assembly	2/735	20/28891	0.1	3.93075	2.11833	0.0908526	0.230172	0.165561	Sema4a/Npas4	2
GO:1904889	BP	regulation of excitatory synapse assembly	2/735	20/28891	0.1	3.93075	2.11833	0.0908526	0.230172	0.165561	Sema4a/Ptprs	2
GO:2000846	BP	regulation of corticosteroid hormone secretion	2/735	20/28891	0.1	3.93075	2.11833	0.0908526	0.230172	0.165561	Agt/Gal	2
GO:0032633	BP	interleukin-4 production	4/735	67/28891	0.0597015	2.34672	1.78307	0.0911129	0.230354	0.165691	Il20rb/H2-Q4/Rara/Fcer1g	4
GO:0032835	BP	glomerulus development	4/735	67/28891	0.0597015	2.34672	1.78307	0.0911129	0.230354	0.165691	Enpep/Itgb3/Cd24a/Notch3	4
GO:0048599	BP	oocyte development	4/735	67/28891	0.0597015	2.34672	1.78307	0.0911129	0.230354	0.165691	Npr2/Wnt4/Rec8/Inhbb	4
GO:0098930	BP	axonal transport	4/735	67/28891	0.0597015	2.34672	1.78307	0.0911129	0.230354	0.165691	Kif5c/Trim46/Ap3b2/Bloc1s3	4
GO:0098742	BP	cell-cell adhesion via plasma-membrane adhesion molecules	9/735	211/28891	0.042654	1.67662	1.59379	0.0912958	0.230697	0.165938	Cldn3/Celsr2/Alcam/Cadm1/Ptprs/Cd24a/Cdh1/Dab1/Itga5	9
GO:0032970	BP	regulation of actin filament-based process	15/735	402/28891	0.0373134	1.4667	1.52244	0.0915636	0.231254	0.166339	Tnnc1/Alox15/Add2/Tsc1/Wnt4/Atp1a2/Itgb3/Pak1/Prkce/Synpo/Dsp/Scn5a/Hip1r/Actn2/Csf3	15
GO:0042472	BP	inner ear morphogenesis	6/735	122/28891	0.0491803	1.93315	1.6688	0.0916598	0.231377	0.166428	Atp2b2/Whrn/Ttc39c/Prrx2/Ripor2/Dll1	6
GO:0034599	BP	cellular response to oxidative stress	10/735	243/28891	0.0411523	1.61759	1.56203	0.0934013	0.235651	0.169502	Pdk2/Etv5/Tsc1/Mt3/G6pdx/Lcn2/Slc8a1/Ngfr/Nos3/Net1	10
GO:0003206	BP	cardiac chamber morphogenesis	7/735	152/28891	0.0460526	1.81021	1.61814	0.0940499	0.237165	0.170591	Tnnc1/Sfrp2/Sox4/Ly6e/Dsp/Lrp2/Nos3	7
GO:0021543	BP	pallium development	8/735	182/28891	0.043956	1.7278	1.59137	0.094329	0.237623	0.17092	Nfix/Large1/Mfsd2a/Tsc1/Nde1/Ptprs/Zmiz1/Dab1	8
GO:0035148	BP	tube formation	8/735	182/28891	0.043956	1.7278	1.59137	0.094329	0.237623	0.17092	Tsc1/Wnt4/Sfrp2/Eda/Enah/Lrp2/Cdh1/Rara	8
GO:0032409	BP	regulation of transporter activity	12/735	307/28891	0.0390879	1.53645	1.52675	0.0948166	0.238367	0.171455	Gper1/Cacnb4/Asph/Gal/Gstm7/Atp1b1/Abcb1a/Clcn2/Atp1a2/Hamp/Actn2/Vmp1	12
GO:0009247	BP	glycolipid biosynthetic process	4/735	68/28891	0.0588235	2.3122	1.75032	0.0949661	0.238367	0.171455	St6galnac3/Sccpdh/B4galt5/Gal3st1	4
GO:0032233	BP	positive regulation of actin filament bundle assembly	4/735	68/28891	0.0588235	2.3122	1.75032	0.0949661	0.238367	0.171455	Tsc1/Wnt4/Pak1/Synpo	4
GO:0032663	BP	regulation of interleukin-2 production	4/735	68/28891	0.0588235	2.3122	1.75032	0.0949661	0.238367	0.171455	Il20rb/Stat5a/Sftpd/Pnp	4
GO:0042698	BP	ovulation cycle	4/735	68/28891	0.0588235	2.3122	1.75032	0.0949661	0.238367	0.171455	Npr2/Agt/Stat5a/Nos3	4
GO:0043903	BP	regulation of biological process involved in symbiotic interaction	4/735	68/28891	0.0588235	2.3122	1.75032	0.0949661	0.238367	0.171455	Tmprss4/Smpd1/Ly6e/Ifitm3	4
GO:0048286	BP	lung alveolus development	4/735	68/28891	0.0588235	2.3122	1.75032	0.0949661	0.238367	0.171455	Psen2/Sftpd/Lif/Fgfr3	4
GO:0002260	BP	lymphocyte homeostasis	5/735	95/28891	0.0526316	2.06881	1.68589	0.0950584	0.238476	0.171534	Il20rb/Stat5a/Enpp1/Jak3/Cd24a	5
GO:0002883	BP	regulation of hypersensitivity	3/735	43/28891	0.0697674	2.74238	1.84736	0.0958606	0.238893	0.171834	Il20rb/H2-Q4/Fcer1g	3
GO:0009124	BP	nucleoside monophosphate biosynthetic process	3/735	43/28891	0.0697674	2.74238	1.84736	0.0958606	0.238893	0.171834	Gmpr/Pnp/Ampd3	3
GO:0019755	BP	one-carbon compound transport	3/735	43/28891	0.0697674	2.74238	1.84736	0.0958606	0.238893	0.171834	Car12/Aqp8/Slc4a4	3
GO:0032733	BP	positive regulation of interleukin-10 production	3/735	43/28891	0.0697674	2.74238	1.84736	0.0958606	0.238893	0.171834	Il20rb/Bcl3/Fcer1g	3
GO:0050892	BP	intestinal absorption	3/735	43/28891	0.0697674	2.74238	1.84736	0.0958606	0.238893	0.171834	Cyp8b1/Hamp/Acat2	3
GO:0072348	BP	sulfur compound transport	3/735	43/28891	0.0697674	2.74238	1.84736	0.0958606	0.238893	0.171834	Slc6a13/Slc25a11/Slc26a2	3
GO:0086002	BP	cardiac muscle cell action potential involved in contraction	3/735	43/28891	0.0697674	2.74238	1.84736	0.0958606	0.238893	0.171834	Cacna1g/Dsp/Scn5a	3
GO:0097028	BP	dendritic cell differentiation	3/735	43/28891	0.0697674	2.74238	1.84736	0.0958606	0.238893	0.171834	Zbtb46/Tmem176a/Tmem176b	3
GO:1901381	BP	positive regulation of potassium ion transmembrane transport	3/735	43/28891	0.0697674	2.74238	1.84736	0.0958606	0.238893	0.171834	Gal/Atp1b1/Actn2	3
GO:1902108	BP	regulation of mitochondrial membrane permeability involved in apoptotic process	3/735	43/28891	0.0697674	2.74238	1.84736	0.0958606	0.238893	0.171834	Ier3/Hip1r/Tmem14a	3
GO:1903670	BP	regulation of sprouting angiogenesis	3/735	43/28891	0.0697674	2.74238	1.84736	0.0958606	0.238893	0.171834	Tspan18/Dll1/Itga5	3
GO:1904707	BP	positive regulation of vascular associated smooth muscle cell proliferation	3/735	43/28891	0.0697674	2.74238	1.84736	0.0958606	0.238893	0.171834	Agt/Hpgd/Pak1	3
GO:1905710	BP	positive regulation of membrane permeability	3/735	43/28891	0.0697674	2.74238	1.84736	0.0958606	0.238893	0.171834	Ier3/Hip1r/Tmem14a	3
GO:0043534	BP	blood vessel endothelial cell migration	6/735	124/28891	0.0483871	1.90197	1.62626	0.0972065	0.242124	0.174157	Gpx1/Stat5a/Ptgs2/Gpld1/Clec14a/Nos3	6
GO:0030705	BP	cytoskeleton-dependent intracellular transport	9/735	214/28891	0.0420561	1.65312	1.5494	0.0974559	0.242374	0.174337	Dync2li1/Kif5c/Trim46/Dync1i1/Nde1/Ap3b2/Traf3ip1/Bloc1s3/Ccdc88c	9
GO:0031334	BP	positive regulation of protein-containing complex assembly	9/735	214/28891	0.0420561	1.65312	1.5494	0.0974559	0.242374	0.174337	Alox15/Fermt1/Trabd2b/Pak1/Prkce/Pde4dip/Cd24a/Hip1r/Csf3	9
GO:0051648	BP	vesicle localization	9/735	214/28891	0.0420561	1.65312	1.5494	0.0974559	0.242374	0.174337	Syn2/Kif5c/Trim46/Mapk15/Dync1i1/Nde1/Ap3b2/Bloc1s3/Rab17	9
GO:0042490	BP	mechanoreceptor differentiation	5/735	96/28891	0.0520833	2.04726	1.6606	0.098306	0.243077	0.174843	Atp2b2/Whrn/Ripor2/Fgfr3/Dll1	5
GO:0051384	BP	response to glucocorticoid	5/735	96/28891	0.0520833	2.04726	1.6606	0.098306	0.243077	0.174843	Bche/Alpl/Cdo1/Npas4/Lcat	5
GO:0070555	BP	response to interleukin-1	5/735	96/28891	0.0520833	2.04726	1.6606	0.098306	0.243077	0.174843	Nr1d1/Hyal1/Mapk11/Smpd1/Acod1	5
GO:0006656	BP	phosphatidylcholine biosynthetic process	2/735	21/28891	0.0952381	3.74357	2.03205	0.0987843	0.243077	0.174843	Fabp5/Lcat	2
GO:0006658	BP	phosphatidylserine metabolic process	2/735	21/28891	0.0952381	3.74357	2.03205	0.0987843	0.243077	0.174843	Pla2g10/Mfsd2a	2
GO:0035234	BP	ectopic germ cell programmed cell death	2/735	21/28891	0.0952381	3.74357	2.03205	0.0987843	0.243077	0.174843	Topaz1/Kitl	2
GO:0042448	BP	progesterone metabolic process	2/735	21/28891	0.0952381	3.74357	2.03205	0.0987843	0.243077	0.174843	Dhrs9/Scp2	2
GO:0045064	BP	T-helper 2 cell differentiation	2/735	21/28891	0.0952381	3.74357	2.03205	0.0987843	0.243077	0.174843	Bcl3/Rara	2
GO:0045540	BP	regulation of cholesterol biosynthetic process	2/735	21/28891	0.0952381	3.74357	2.03205	0.0987843	0.243077	0.174843	Aqp8/Scp2	2
GO:0045649	BP	regulation of macrophage differentiation	2/735	21/28891	0.0952381	3.74357	2.03205	0.0987843	0.243077	0.174843	Zbtb46/Lif	2
GO:0048143	BP	astrocyte activation	2/735	21/28891	0.0952381	3.74357	2.03205	0.0987843	0.243077	0.174843	Agt/Nr1d1	2
GO:0051770	BP	positive regulation of nitric-oxide synthase biosynthetic process	2/735	21/28891	0.0952381	3.74357	2.03205	0.0987843	0.243077	0.174843	Jak3/Akap12	2
GO:0051875	BP	pigment granule localization	2/735	21/28891	0.0952381	3.74357	2.03205	0.0987843	0.243077	0.174843	Bloc1s3/Rab17	2
GO:0051930	BP	regulation of sensory perception of pain	2/735	21/28891	0.0952381	3.74357	2.03205	0.0987843	0.243077	0.174843	Fabp5/Mgll	2
GO:0060155	BP	platelet dense granule organization	2/735	21/28891	0.0952381	3.74357	2.03205	0.0987843	0.243077	0.174843	Ap1s3/Bloc1s3	2
GO:0060416	BP	response to growth hormone	2/735	21/28891	0.0952381	3.74357	2.03205	0.0987843	0.243077	0.174843	Stat5a/Jak3	2
GO:0071071	BP	regulation of phospholipid biosynthetic process	2/735	21/28891	0.0952381	3.74357	2.03205	0.0987843	0.243077	0.174843	Pcx/Scp2	2
GO:0106118	BP	regulation of sterol biosynthetic process	2/735	21/28891	0.0952381	3.74357	2.03205	0.0987843	0.243077	0.174843	Aqp8/Scp2	2
GO:1901623	BP	regulation of lymphocyte chemotaxis	2/735	21/28891	0.0952381	3.74357	2.03205	0.0987843	0.243077	0.174843	Cxcl14/Padi2	2
GO:1904424	BP	regulation of GTP binding	2/735	21/28891	0.0952381	3.74357	2.03205	0.0987843	0.243077	0.174843	Ripor2/Rap1gap	2
GO:1904754	BP	positive regulation of vascular associated smooth muscle cell migration	2/735	21/28891	0.0952381	3.74357	2.03205	0.0987843	0.243077	0.174843	Agt/Pak1	2
GO:0070231	BP	T cell apoptotic process	4/735	69/28891	0.057971	2.27869	1.71815	0.0988948	0.243226	0.174951	Arg2/Jak3/Pnp/Bcl3	4
GO:1901888	BP	regulation of cell junction assembly	10/735	246/28891	0.0406504	1.59787	1.52152	0.0991935	0.243838	0.175391	Agt/Cldn3/Tsc1/Wnt4/Sema4a/Flrt1/Oxtr/Rab17/Ptprs/Nrg2	10
GO:0001504	BP	neurotransmitter uptake	3/735	44/28891	0.0681818	2.68006	1.8019	0.101027	0.247722	0.178184	Per2/Atp1a2/Itgb3	3
GO:0003009	BP	skeletal muscle contraction	3/735	44/28891	0.0681818	2.68006	1.8019	0.101027	0.247722	0.178184	Tnnc1/Tnnt3/Chrnb1	3
GO:0010765	BP	positive regulation of sodium ion transport	3/735	44/28891	0.0681818	2.68006	1.8019	0.101027	0.247722	0.178184	Gper1/Atp1b1/Scn5a	3
GO:0046627	BP	negative regulation of insulin receptor signaling pathway	3/735	44/28891	0.0681818	2.68006	1.8019	0.101027	0.247722	0.178184	Enpp1/Socs1/Mir143	3
GO:0051438	BP	regulation of ubiquitin-protein transferase activity	3/735	44/28891	0.0681818	2.68006	1.8019	0.101027	0.247722	0.178184	Trib2/Psen2/Dtx3l	3
GO:0006801	BP	superoxide metabolic process	4/735	70/28891	0.0571429	2.24614	1.68653	0.102898	0.251803	0.18112	Agt/Mt3/Pon3/Nos3	4
GO:0030968	BP	endoplasmic reticulum unfolded protein response	4/735	70/28891	0.0571429	2.24614	1.68653	0.102898	0.251803	0.18112	Tmtc4/Agr2/Ccnd1/Abca7	4
GO:0045600	BP	positive regulation of fat cell differentiation	4/735	70/28891	0.0571429	2.24614	1.68653	0.102898	0.251803	0.18112	Sfrp2/Ptgs2/Napepld/Medag	4
GO:0070098	BP	chemokine-mediated signaling pathway	4/735	70/28891	0.0571429	2.24614	1.68653	0.102898	0.251803	0.18112	Thpo/Padi2/Cxcl15/Ackr3	4
GO:0032946	BP	positive regulation of mononuclear cell proliferation	8/735	186/28891	0.0430108	1.69064	1.52674	0.103505	0.252782	0.181824	St6gal1/Stat5a/Kitl/Jak3/Pnp/Cd24a/H2-Q4/Irs2	8
GO:0046661	BP	male sex differentiation	8/735	186/28891	0.0430108	1.69064	1.52674	0.103505	0.252782	0.181824	Dhcr24/Stat5a/Wnt4/Rec8/Sfrp2/Ccnd1/Lrp2/Rara	8
GO:0050770	BP	regulation of axonogenesis	8/735	186/28891	0.0430108	1.69064	1.52674	0.103505	0.252782	0.181824	Trim46/Mt3/Sema4a/Pak1/Ptprs/Cdh1/Dab1/Tnfrsf12a	8
GO:0071383	BP	cellular response to steroid hormone stimulus	8/735	186/28891	0.0430108	1.69064	1.52674	0.103505	0.252782	0.181824	Gper1/Padi2/Atp1a2/Pak1/Abhd2/Zmiz1/Npas4/Acod1	8
[truncated: 4,175 more rows]

## Sheet: KEGG
ID	category	subcategory	Description	GeneRatio	BgRatio	RichFactor	FoldEnrichment	zScore	pvalue	p.adjust	qvalue	geneID	Count
mmu00830	Metabolism	Metabolism of cofactors and vitamins	Retinol metabolism - Mus musculus (house mouse)	16/380	102/9574	0.156863	3.95212	6.09363	2.30635e-06	0.000735725	0.000626356	Rdh12/Rdh1/Cyp3a59/Rdh11/Cyp3a25/Aldh1a7/Dhrs9/Cyp3a57/Cyp2s1/Lrat/Adh1/Rdh10/Ugt1a7c/Dhrs4/Aldh1a1/Aldh1a2	16
mmu00600	Metabolism	Lipid metabolism	Sphingolipid metabolism - Mus musculus (house mouse)	11/380	55/9574	0.2	5.03895	6.10685	8.26308e-06	0.000878641	0.000748027	Neu2/Sgms2/Hexb/Cers3/Sptlc3/Smpd1/Glb1/Asah1/B4galt5/Gal3st1/Asah2	11
mmu04978	Organismal Systems	Digestive system	Mineral absorption - Mus musculus (house mouse)	11/380	55/9574	0.2	5.03895	6.10685	8.26308e-06	0.000878641	0.000748027	Atp2b2/Atp1b1/Slc34a3/Clcn2/Slc39a4/Atp1a2/Mt1/Heph/Slc8a1/Trpv6/Mt2	11
mmu04081			Hormone signaling - Mus musculus (house mouse)	23/380	219/9574	0.105023	2.64602	5.00956	1.87507e-05	0.00149537	0.00127307	Gper1/Npr2/Agt/Gng12/Stat5a/Guca2b/Prkg1/Calcb/Thpo/Ramp3/Calca/Adcy5/Itgb3/Heph/Adipor2/Oxtr/Adra2a/Dio2/Prlh/Hcrtr1/Hamp/Gnrh1/Irs2	23
mmu04918	Organismal Systems	Endocrine system	Thyroid hormone synthesis - Mus musculus (house mouse)	11/380	74/9574	0.148649	3.74516	4.81932	0.000146697	0.00820633	0.00698641	Gpx3/Itpr2/Slc5a5/Atp1b1/Gpx1/Ttr/Atp1a2/Adcy5/Lrp2/Gpx2/Prkcg	11
mmu04970	Organismal Systems	Digestive system	Salivary secretion - Mus musculus (house mouse)	12/380	87/9574	0.137931	3.47514	4.71474	0.000154351	0.00820633	0.00698641	Atp2b2/Itpr2/Lyz2/Atp1b1/Prkg1/Calml3/Atp1a2/Adcy5/Trpv6/Gucy1a1/Prkcg/Lyz1	12
mmu00480	Metabolism	Metabolism of other amino acids	Glutathione metabolism - Mus musculus (house mouse)	10/380	73/9574	0.136986	3.45133	4.27408	0.00057333	0.0261274	0.0222435	Gpx3/Gstm7/Gpx1/Gstm6/Srm/Hpgds/G6pdx/Ggt5/Gstt3/Gpx2	10
mmu00330	Metabolism	Amino acid metabolism	Arginine and proline metabolism - Mus musculus (house mouse)	8/380	54/9574	0.148148	3.73255	4.09365	0.00120066	0.0478763	0.0407593	Srm/Ckmt1/Cndp1/Arg2/Aldh3a2/Aldh2/Nos3/Sat1	8
mmu04071	Environmental Information Processing	Signal transduction	Sphingolipid signaling pathway - Mus musculus (house mouse)	13/380	126/9574	0.103175	2.59946	3.6741	0.00144845	0.0503913	0.0429004	Sgms2/Ppp2r2c/Cers3/Sptlc3/Mapk11/Smpd1/Prkce/Asah1/Asah2/Prkcg/Nos3/Gm2446/Fcer1g	13
mmu00620	Metabolism	Carbohydrate metabolism	Pyruvate metabolism - Mus musculus (house mouse)	7/380	44/9574	0.159091	4.00825	4.06591	0.00157966	0.0503913	0.0429004	Pcx/Ldhd/Adh1/Aldh3a2/Aldh2/Ldhb/Acat2	7
mmu04820	Cellular Processes	Cell motility	Cytoskeleton in muscle cells - Mus musculus (house mouse)	19/380	232/9574	0.0818966	2.06336	3.33326	0.00219934	0.0637808	0.0542994	Tln2/Atp1b1/Tnnc1/Sdc2/Thbs4/Atp1a2/Col6a4/Itgb3/Pdlim7/Ampd3/Col6a3/Dsp/Dag1/Tnnt3/Flnc/Tpm2/Itga5/Actn2/Acta1	19
mmu00590	Metabolism	Lipid metabolism	Arachidonic acid metabolism - Mus musculus (house mouse)	10/380	89/9574	0.11236	2.83087	3.52775	0.00267623	0.0711432	0.0605674	Pla2g10/Hpgd/Ephx2/Hpgds/Alox15/Alox12e/Ggt5/Ptgs2/Cyp2j6/Ptgr2	10
mmu04330	Environmental Information Processing	Signal transduction	Notch signaling pathway - Mus musculus (house mouse)	8/380	63/9574	0.126984	3.19933	3.5605	0.00327892	0.0766384	0.0652457	Tle1/Tle2/Psen2/Maml3/Dtx4/Dtx3l/Notch3/Dll1	8
mmu04022	Environmental Information Processing	Signal transduction	cGMP-PKG signaling pathway - Mus musculus (house mouse)	15/380	172/9574	0.0872093	2.19722	3.22099	0.00345818	0.0766384	0.0652457	Atp2b2/Itpr2/Npr2/Atp1b1/Prkg1/Calml3/Atp1a2/Adcy5/Slc8a1/Prkce/Adra2a/Rgs2/Gucy1a1/Nos3/Irs2	15
mmu04261	Organismal Systems	Circulatory system	Adrenergic signaling in cardiomyocytes - Mus musculus (house mouse)	14/380	156/9574	0.0897436	2.26107	3.22838	0.00360369	0.0766384	0.0652457	Cacnb4/Atp2b2/Agt/Ppp2r2c/Atp1b1/Tnnc1/Calml3/Atp1a2/Adcy5/Mapk11/Slc8a1/Scn5a/Tpm2/Gm2446	14
mmu00071	Metabolism	Lipid metabolism	Fatty acid degradation - Mus musculus (house mouse)	7/380	52/9574	0.134615	3.3916	3.51552	0.00420398	0.0838168	0.071357	Hadh/Cpt1a/Adh1/Cpt2/Aldh3a2/Aldh2/Acat2	7
mmu04270	Organismal Systems	Circulatory system	Vascular smooth muscle contraction - Mus musculus (house mouse)	13/380	144/9574	0.0902778	2.27452	3.13283	0.00470533	0.0882942	0.0751688	Itpr2/Npr2/Agt/Pla2g10/Prkg1/Calcb/Ramp3/Calca/Calml3/Adcy5/Prkce/Gucy1a1/Prkcg	13
mmu00280	Metabolism	Amino acid metabolism	Valine, leucine and isoleucine degradation - Mus musculus (house mouse)	7/380	57/9574	0.122807	3.09409	3.22364	0.00701683	0.118039	0.100492	Hadh/Hmgcs2/Aldh3a2/Pccb/Aldh2/Acat2/Bckdha	7
mmu00512	Metabolism	Glycan biosynthesis and metabolism	Mucin type O-glycan biosynthesis - Mus musculus (house mouse)	5/380	32/9574	0.15625	3.93668	3.38279	0.0079784	0.118039	0.100492	Gcnt1/St6galnac3/St6galnac2/C1galt1/B4galt5	5
mmu04919	Organismal Systems	Endocrine system	Thyroid hormone signaling pathway - Mus musculus (house mouse)	11/380	120/9574	0.0916667	2.30952	2.93466	0.00803483	0.118039	0.100492	Atp1b1/Wnt4/Atp1a2/Dio3/Itgb3/Pfkm/Ccnd1/Plcd1/Notch3/Dio2/Prkcg	11
mmu00920	Metabolism	Energy metabolism	Sulfur metabolism - Mus musculus (house mouse)	3/380	11/9574	0.272727	6.87129	3.96092	0.0080686	0.118039	0.100492	Selenbp1/Selenbp2/Papss1	3
mmu04925	Organismal Systems	Endocrine system	Aldosterone synthesis and secretion - Mus musculus (house mouse)	10/380	104/9574	0.0961538	2.42257	2.96537	0.00814062	0.118039	0.100492	Atp2b2/Itpr2/Agt/Atp1b1/Calml3/Atp1a2/Adcy5/Prkce/Cacna1g/Prkcg	10
mmu04512	Environmental Information Processing	Signaling molecules and interaction	ECM-receptor interaction - Mus musculus (house mouse)	9/380	89/9574	0.101124	2.54778	2.98229	0.00858277	0.119039	0.101343	Thbs4/Col6a4/Itgb3/Sv2b/Lamb3/Col6a3/Dag1/Itga5/Lama5	9
mmu05204	Human Diseases	Cancer: overview	Chemical carcinogenesis - DNA adducts - Mus musculus (house mouse)	9/380	90/9574	0.1	2.51947	2.9443	0.00921338	0.122102	0.103951	Gstm7/Cyp3a59/Cyp3a25/Gstm6/Hpgds/Cyp3a57/Ptgs2/Ugt1a7c/Gstt3	9
mmu04961	Organismal Systems	Excretory system	Endocrine and other factor-regulated calcium reabsorption - Mus musculus (house mouse)	7/380	61/9574	0.114754	2.8912	3.01236	0.0101196	0.122102	0.103951	Atp2b2/Atp1b1/Klk1/Atp1a2/Slc8a1/Klk1b21/Prkcg	7
mmu00980	Metabolism	Xenobiotics biodegradation and metabolism	Metabolism of xenobiotics by cytochrome P450 - Mus musculus (house mouse)	8/380	76/9574	0.105263	2.65208	2.93958	0.0102343	0.122102	0.103951	Akr7a5/Gstm7/Gstm6/Hpgds/Cyp2s1/Adh1/Ugt1a7c/Gstt3	8
mmu01040	Metabolism	Lipid metabolism	Biosynthesis of unsaturated fatty acids - Mus musculus (house mouse)	5/380	34/9574	0.147059	3.70511	3.21228	0.0103347	0.122102	0.103951	Fads2/Acot7/Fads1/Scp2/Acot1	5
mmu01212	Metabolism	Global and overview maps	Fatty acid metabolism - Mus musculus (house mouse)	7/380	62/9574	0.112903	2.84457	2.96222	0.0110305	0.125669	0.106988	Fads2/Hadh/Cpt1a/Fads1/Cpt2/Scp2/Acat2	7
mmu00900	Metabolism	Metabolism of terpenoids and polyketides	Terpenoid backbone biosynthesis - Mus musculus (house mouse)	4/380	23/9574	0.173913	4.38169	3.30094	0.0118852	0.130737	0.111302	Hmgcs2/Pcyox1/Zmpste24/Acat2	4
mmu04148	Cellular Processes	Transport and catabolism	Efferocytosis - Mus musculus (house mouse)	13/380	163/9574	0.0797546	2.0094	2.64242	0.0128627	0.136773	0.116441	Gulp1/Cpt1a/Ano5/Alox15/Mertk/Arg2/Ptgs2/Itgb3/Mapk11/Rab17/Tgfbrap1/Cd24a/Tmem30b	13
mmu04614	Organismal Systems	Endocrine system	Renin-angiotensin system - Mus musculus (house mouse)	5/380	37/9574	0.135135	3.40469	2.97933	0.0146984	0.151251	0.128767	Agt/Enpep/Mme/Klk1/Klk1b21	5
mmu00010	Metabolism	Carbohydrate metabolism	Glycolysis / Gluconeogenesis - Mus musculus (house mouse)	7/380	67/9574	0.104478	2.63229	2.72568	0.0164942	0.160214	0.136398	Adh1/Pfkm/Pgm2/Aldh3a2/Aldh2/Ldhb/Gapdh	7
mmu04713	Organismal Systems	Environmental adaptation	Circadian entrainment - Mus musculus (house mouse)	9/380	99/9574	0.0909091	2.29043	2.62377	0.0165739	0.160214	0.136398	Gng12/Per2/Prkg1/Calml3/Adcy5/Cacna1g/Gucy1a1/Prkcg/Rasd1	9
mmu00230	Metabolism	Nucleotide metabolism	Purine metabolism - Mus musculus (house mouse)	11/380	134/9574	0.0820896	2.06822	2.53159	0.0174526	0.16199	0.13791	Npr2/Gmpr/Adcy5/Papss1/Enpp1/Enpp4/Pnp/Ak3/Pgm2/Ampd3/Gucy1a1	11
mmu05206	Human Diseases	Cancer: overview	MicroRNAs in cancer - Mus musculus (house mouse)	20/380	303/9574	0.0660066	1.66302	2.38423	0.0177859	0.16199	0.13791	Pdcd4/Abcb1a/Mir23b/Mir135a-2/Ptgs2/Itgb3/Prkce/Ccnd1/Sox4/Socs1/Fgfr3/Notch3/Mir143/Prkcg/Itga5/Plau/Irs2/Mir23a/Mir99a/Mir145a	20
mmu00340	Metabolism	Amino acid metabolism	Histidine metabolism - Mus musculus (house mouse)	4/380	26/9574	0.153846	3.87611	2.98538	0.018281	0.16199	0.13791	Cndp1/Hnmt/Aldh3a2/Aldh2	4
mmu04921	Organismal Systems	Endocrine system	Oxytocin signaling pathway - Mus musculus (house mouse)	12/380	154/9574	0.0779221	1.96323	2.44978	0.0194584	0.164545	0.140084	Cacnb4/Itpr2/Npr2/Calml3/Ptgs2/Adcy5/Oxtr/Ccnd1/Rgs2/Gucy1a1/Prkcg/Nos3	12
mmu00604	Metabolism	Glycan biosynthesis and metabolism	Glycosphingolipid biosynthesis - ganglio series - Mus musculus (house mouse)	3/380	15/9574	0.2	5.03895	3.18252	0.0197807	0.164545	0.140084	St6galnac3/Hexb/Glb1	3
mmu00260	Metabolism	Amino acid metabolism	Glycine, serine and threonine metabolism - Mus musculus (house mouse)	5/380	40/9574	0.125	3.14934	2.76925	0.0201511	0.164545	0.140084	Cth/Alas2/Aoc2/Phgdh/Tha1	5
mmu05414	Human Diseases	Cardiovascular disease	Dilated cardiomyopathy - Mus musculus (house mouse)	9/380	103/9574	0.0873786	2.20148	2.49231	0.0209531	0.164545	0.140084	Cacnb4/Agt/Tnnc1/Adcy5/Itgb3/Slc8a1/Dag1/Tpm2/Itga5	9
mmu00591	Metabolism	Lipid metabolism	Linoleic acid metabolism - Mus musculus (house mouse)	6/380	55/9574	0.109091	2.74852	2.64374	0.0211484	0.164545	0.140084	Pla2g10/Cyp3a59/Cyp3a25/Alox15/Cyp3a57/Cyp2j6	6
mmu04371	Environmental Information Processing	Signal transduction	Apelin signaling pathway - Mus musculus (house mouse)	11/380	139/9574	0.0791367	1.99383	2.39945	0.02229	0.169298	0.144131	Itpr2/Gng12/Plat/Calml3/Adcy5/Slc8a1/Prkce/Ccnd1/Notch3/Nos3/Cdh1	11
mmu04260	Organismal Systems	Circulatory system	Cardiac muscle contraction - Mus musculus (house mouse)	8/380	89/9574	0.0898876	2.2647	2.43683	0.0246617	0.182955	0.155758	Cacnb4/Asph/Cox7a2l/Atp1b1/Tnnc1/Atp1a2/Slc8a1/Tpm2	8
mmu00062	Metabolism	Lipid metabolism	Fatty acid elongation - Mus musculus (house mouse)	4/380	29/9574	0.137931	3.47514	2.71377	0.0264711	0.191915	0.163386	Acot7/Hadh/Them5/Acot1	4
mmu04974	Organismal Systems	Digestive system	Protein digestion and absorption - Mus musculus (house mouse)	9/380	108/9574	0.0833333	2.09956	2.33621	0.0275282	0.193373	0.164627	Dpp4/Atp1b1/Pga5/Mme/Atp1a2/Col6a4/Slc8a1/Col6a3/Slc1a5	9
mmu00910	Metabolism	Energy metabolism	Nitrogen metabolism - Mus musculus (house mouse)	3/380	17/9574	0.176471	4.44613	2.89107	0.0278844	0.193373	0.164627	Car12/Car8/Car15	3
mmu05205	Human Diseases	Cancer: overview	Proteoglycans in cancer - Mus musculus (house mouse)	14/380	204/9574	0.0686275	1.72905	2.13977	0.0324984	0.206252	0.175591	Pdcd4/Itpr2/Ihh/Wnt4/Sdc2/Itgb3/Pak1/Twist2/Mapk11/Plaur/Ccnd1/Prkcg/Itga5/Plau	14
mmu00120	Metabolism	Lipid metabolism	Primary bile acid biosynthesis - Mus musculus (house mouse)	3/380	18/9574	0.166667	4.19912	2.7618	0.032501	0.206252	0.175591	Cyp8b1/Cyp39a1/Scp2	3
mmu00511	Metabolism	Glycan biosynthesis and metabolism	Other glycan degradation - Mus musculus (house mouse)	3/380	18/9574	0.166667	4.19912	2.7618	0.032501	0.206252	0.175591	Neu2/Hexb/Glb1	3
mmu00053	Metabolism	Carbohydrate metabolism	Ascorbate and aldarate metabolism - Mus musculus (house mouse)	4/380	31/9574	0.129032	3.25093	2.55191	0.0329744	0.206252	0.175591	Gulo/Ugt1a7c/Aldh3a2/Aldh2	4
mmu00640	Metabolism	Carbohydrate metabolism	Propanoate metabolism - Mus musculus (house mouse)	4/380	31/9574	0.129032	3.25093	2.55191	0.0329744	0.206252	0.175591	Acss3/Pccb/Ldhb/Bckdha	4
mmu00052	Metabolism	Carbohydrate metabolism	Galactose metabolism - Mus musculus (house mouse)	4/380	32/9574	0.125	3.14934	2.47585	0.0365453	0.21776	0.185388	Gale/Pfkm/Pgm2/Glb1	4
mmu00410	Metabolism	Metabolism of other amino acids	beta-Alanine metabolism - Mus musculus (house mouse)	4/380	32/9574	0.125	3.14934	2.47585	0.0365453	0.21776	0.185388	Cndp1/Aldh3a2/Aldh2/Aoc2	4
mmu01230	Metabolism	Global and overview maps	Biosynthesis of amino acids - Mus musculus (house mouse)	7/380	79/9574	0.0886076	2.23245	2.23613	0.0368621	0.21776	0.185388	Cth/Pcx/Arg2/Pfkm/Phgdh/Tha1/Gapdh	7
mmu04972	Organismal Systems	Digestive system	Pancreatic secretion - Mus musculus (house mouse)	9/380	115/9574	0.0782609	1.97176	2.13133	0.0389989	0.226194	0.192569	Atp2b2/Itpr2/Pla2g10/Atp1b1/Atp1a2/Adcy5/Rab3d/Slc4a4/Prkcg	9
mmu04142	Cellular Processes	Transport and catabolism	Lysosome - Mus musculus (house mouse)	10/380	136/9574	0.0735294	1.85255	2.03571	0.0439433	0.25032	0.213108	Atp6v0a4/Hexb/Ap1s3/Ctsb/Hyal1/Sort1/Ap3b2/Smpd1/Glb1/Asah1	10
mmu05410	Human Diseases	Cardiovascular disease	Hypertrophic cardiomyopathy - Mus musculus (house mouse)	8/380	100/9574	0.08	2.01558	2.07544	0.0448751	0.251143	0.213809	Cacnb4/Agt/Tnnc1/Itgb3/Slc8a1/Dag1/Tpm2/Itga5	8
mmu04933	Human Diseases	Endocrine and metabolic disease	AGE-RAGE signaling pathway in diabetic complications - Mus musculus (house mouse)	8/380	101/9574	0.0792079	1.99562	2.04492	0.0471293	0.253952	0.216201	Agt/Stat5a/F3/Mapk11/Prkce/Ccnd1/Plcd1/Nos3	8
mmu04976	Organismal Systems	Digestive system	Bile secretion - Mus musculus (house mouse)	8/380	101/9574	0.0792079	1.99562	2.04492	0.0471293	0.253952	0.216201	Abcc4/Atp1b1/Aqp8/Abcb1a/Atp1a2/Adcy5/Ugt1a7c/Slc4a4	8
mmu00531	Metabolism	Glycan biosynthesis and metabolism	Glycosaminoglycan degradation - Mus musculus (house mouse)	3/380	21/9574	0.142857	3.59925	2.4241	0.0485614	0.253952	0.216201	Hexb/Hyal1/Glb1	3
mmu00770	Metabolism	Metabolism of cofactors and vitamins	Pantothenate and CoA biosynthesis - Mus musculus (house mouse)	3/380	21/9574	0.142857	3.59925	2.4241	0.0485614	0.253952	0.216201	Enpp1/Aldh3a2/Aldh2	3
mmu05412	Human Diseases	Cardiovascular disease	Arrhythmogenic right ventricular cardiomyopathy - Mus musculus (house mouse)	7/380	86/9574	0.0813953	2.05073	1.98984	0.0542153	0.272295	0.231817	Cacnb4/Itgb3/Slc8a1/Dsp/Dag1/Itga5/Actn2	7
mmu00520	Metabolism	Carbohydrate metabolism	Amino sugar and nucleotide sugar metabolism - Mus musculus (house mouse)	5/380	52/9574	0.0961538	2.42257	2.0911	0.0543393	0.272295	0.231817	Hexb/Gale/Gmds/Npl/Pgm2	5
mmu04964	Organismal Systems	Excretory system	Proximal tubule bicarbonate reclamation - Mus musculus (house mouse)	3/380	22/9574	0.136364	3.43565	2.3251	0.0546297	0.272295	0.231817	Atp1b1/Atp1a2/Slc4a4	3
mmu03266	Genetic Information Processing	Information processing in viruses	Virion - Herpesvirus - Mus musculus (house mouse)	2/380	10/9574	0.2	5.03895	2.59784	0.0572661	0.281044	0.239266	Itgb3/Itga5	2
mmu04960	Organismal Systems	Excretory system	Aldosterone-regulated sodium reabsorption - Mus musculus (house mouse)	4/380	38/9574	0.105263	2.65208	2.07445	0.0624585	0.295483	0.251558	Atp1b1/Atp1a2/Hsd11b2/Prkcg	4
mmu04611	Organismal Systems	Immune system	Platelet activation - Mus musculus (house mouse)	9/380	126/9574	0.0714286	1.79962	1.83681	0.0629319	0.295483	0.251558	Itpr2/Tln2/Prkg1/Adcy5/Itgb3/Mapk11/Gucy1a1/Nos3/Fcer1g	9
mmu03320	Organismal Systems	Endocrine system	PPAR signaling pathway - Mus musculus (house mouse)	7/380	89/9574	0.0786517	1.98161	1.89138	0.062987	0.295483	0.251558	Fads2/Fabp5/Cpt1a/Hmgcs2/Cpt2/Cyp8b1/Scp2	7
mmu00982	Metabolism	Xenobiotics biodegradation and metabolism	Drug metabolism - cytochrome P450 - Mus musculus (house mouse)	6/380	72/9574	0.0833333	2.09956	1.90389	0.0655698	0.297325	0.253126	Gstm7/Gstm6/Hpgds/Adh1/Ugt1a7c/Gstt3	6
mmu05223	Human Diseases	Cancer: specific types	Non-small cell lung cancer - Mus musculus (house mouse)	6/380	72/9574	0.0833333	2.09956	1.90389	0.0655698	0.297325	0.253126	Kif5c/Stat5a/Jak3/Ccnd1/Gadd45g/Prkcg	6
mmu00270	Metabolism	Amino acid metabolism	Cysteine and methionine metabolism - Mus musculus (house mouse)	5/380	55/9574	0.0909091	2.29043	1.95112	0.0661757	0.297325	0.253126	Cth/Srm/Cdo1/Phgdh/Ldhb	5
mmu05418	Human Diseases	Cardiovascular disease	Fluid shear stress and atherosclerosis - Mus musculus (house mouse)	10/380	148/9574	0.0675676	1.70235	1.75058	0.0699148	0.309761	0.263714	Gstm7/Gstm6/Plat/Sdc2/Calml3/Itgb3/Mapk11/Gstt3/Nos3/Trpv4	10
mmu00350	Metabolism	Amino acid metabolism	Tyrosine metabolism - Mus musculus (house mouse)	4/380	40/9574	0.1	2.51947	1.95771	0.0727786	0.310418	0.264273	Dbh/Gstz1/Adh1/Aoc2	4
mmu04750	Organismal Systems	Sensory system	Inflammatory mediator regulation of TRP channels - Mus musculus (house mouse)	9/380	130/9574	0.0692308	1.74425	1.73691	0.0735386	0.310418	0.264273	Itpr2/Alox12e/Calml3/Adcy5/Cyp2j6/Mapk11/Prkce/Prkcg/Trpv4	9
mmu04923	Organismal Systems	Endocrine system	Regulation of lipolysis in adipocytes - Mus musculus (house mouse)	5/380	57/9574	0.0877193	2.21006	1.86277	0.0748031	0.310418	0.264273	Mgll/Prkg1/Ptgs2/Adcy5/Irs2	5
mmu04657	Organismal Systems	Immune system	IL-17 signaling pathway - Mus musculus (house mouse)	7/380	93/9574	0.0752688	1.89638	1.76591	0.0759534	0.310418	0.264273	Mapk15/Lcn2/Ptgs2/Mapk11/Il17ra/Il17rb/Csf3	7
mmu04971	Organismal Systems	Digestive system	Gastric acid secretion - Mus musculus (house mouse)	6/380	75/9574	0.08	2.01558	1.79502	0.0767288	0.310418	0.264273	Itpr2/Atp1b1/Calml3/Atp1a2/Adcy5/Prkcg	6
mmu04625	Organismal Systems	Immune system	C-type lectin receptor signaling pathway - Mus musculus (house mouse)	8/380	112/9574	0.0714286	1.79962	1.73048	0.076828	0.310418	0.264273	Itpr2/Calml3/Ptgs2/Pak1/Mapk11/Ksr1/Bcl3/Fcer1g	8
mmu04060	Environmental Information Processing	Signaling molecules and interaction	Cytokine-cytokine receptor interaction - Mus musculus (house mouse)	17/380	294/9574	0.0578231	1.45684	1.61743	0.0768747	0.310418	0.264273	Il20/Il20rb/Tnfrsf21/Tnfrsf19/Cxcl14/Thpo/Cxcl15/Lif/Inhbb/Eda/Ackr3/Il17ra/Ngfr/Il17rb/Ctf1/Csf3/Tnfrsf12a	17
mmu04640	Organismal Systems	Immune system	Hematopoietic cell lineage - Mus musculus (house mouse)	7/380	94/9574	0.0744681	1.8762	1.73552	0.0794224	0.316697	0.269618	Thpo/Mme/Itgb3/Kitl/Cd24a/Itga5/Csf3	7
mmu04924	Organismal Systems	Endocrine system	Renin secretion - Mus musculus (house mouse)	6/380	76/9574	0.0789474	1.98906	1.75985	0.0806731	0.317713	0.270483	Itpr2/Agt/Ctsb/Calml3/Adcy5/Gucy1a1	6
mmu04975	Organismal Systems	Digestive system	Fat digestion and absorption - Mus musculus (house mouse)	4/380	43/9574	0.0930233	2.3437	1.79527	0.0897667	0.341451	0.290693	Mttp/Dgat2/Pla2g10/Acat2	4
mmu00650	Metabolism	Carbohydrate metabolism	Butanoate metabolism - Mus musculus (house mouse)	3/380	27/9574	0.111111	2.79942	1.90346	0.089912	0.341451	0.290693	Hadh/Hmgcs2/Acat2	3
mmu04392	Environmental Information Processing	Signal transduction	Hippo signaling pathway - multiple species - Mus musculus (house mouse)	3/380	27/9574	0.111111	2.79942	1.90346	0.089912	0.341451	0.290693	Wwc1/Pak1/Tead4	3
mmu04728	Organismal Systems	Nervous system	Dopaminergic synapse - Mus musculus (house mouse)	9/380	136/9574	0.0661765	1.6673	1.59336	0.0914038	0.342329	0.29144	Itpr2/Ppp2r2c/Kif5c/Gng12/Calml3/Adcy5/Mapk11/Prkcg/Gm2446	9
mmu04935	Organismal Systems	Endocrine system	Growth hormone synthesis, secretion and action - Mus musculus (house mouse)	8/380	117/9574	0.0683761	1.72272	1.599	0.0933553	0.342329	0.29144	Itpr2/Stat5a/Igfbp3/Adcy5/Mapk11/Socs1/Prkcg/Irs2	8
mmu04151	Environmental Information Processing	Signal transduction	PI3K-Akt signaling pathway - Mus musculus (house mouse)	20/380	367/9574	0.0544959	1.37301	1.48135	0.0933624	0.342329	0.29144	Ppp2r2c/Gng12/Pik3ap1/Tsc1/Thbs4/Nrtn/Col6a4/Itgb3/Kitl/Jak3/Ccnd1/Lamb3/Col6a3/Ngfr/Fgfr3/Nos3/Gm2446/Itga5/Lama5/Csf3	20
mmu04929	Organismal Systems	Endocrine system	GnRH secretion - Mus musculus (house mouse)	5/380	63/9574	0.0793651	1.99958	1.61823	0.10412	0.377436	0.321328	Gper1/Itpr2/Cacna1g/Prkcg/Gnrh1	5
mmu04510	Cellular Processes	Cellular community - eukaryotes	Focal adhesion - Mus musculus (house mouse)	12/380	202/9574	0.0594059	1.49672	1.45055	0.106474	0.38163	0.324899	Pip5k1b/Tln2/Thbs4/Col6a4/Itgb3/Pak1/Ccnd1/Lamb3/Col6a3/Prkcg/Itga5/Lama5	12
mmu04936	Human Diseases	Endocrine and metabolic disease	Alcoholic liver disease - Mus musculus (house mouse)	9/380	141/9574	0.0638298	1.60817	1.47903	0.108081	0.383086	0.326138	Cpt1a/Adh1/Adipor2/Mapk11/Lbp/Ccnd1/Il17ra/Aldh3a2/Aldh2	9
mmu01200	Metabolism	Global and overview maps	Carbon metabolism - Mus musculus (house mouse)	8/380	122/9574	0.0655738	1.65211	1.47369	0.111764	0.391787	0.333545	Pcx/G6pdx/Pfkm/Pccb/Sdhd/Phgdh/Acat2/Gapdh	8
mmu05207	Human Diseases	Cancer: overview	Chemical carcinogenesis - receptor activation - Mus musculus (house mouse)	13/380	228/9574	0.0570175	1.43654	1.35626	0.120767	0.416886	0.354914	Gstm7/Cyp3a59/Ephx2/Cyp3a25/Stat5a/Gstm6/Cyp3a57/Adcy5/Ugt1a7c/Ccnd1/Gstt3/Prkcg/Dll1	13
mmu04930	Human Diseases	Endocrine and metabolic disease	Type II diabetes mellitus - Mus musculus (house mouse)	4/380	48/9574	0.0833333	2.09956	1.55256	0.121834	0.416886	0.354914	Prkce/Cacna1g/Socs1/Irs2	4
mmu05165	Human Diseases	Infectious disease: viral	Human papillomavirus infection - Mus musculus (house mouse)	19/380	359/9574	0.0529248	1.33343	1.30907	0.122844	0.416886	0.354914	Atp6v0a4/Ppp2r2c/Atp6v1c2/Tsc1/Wnt4/Thbs4/Ptgs2/Col6a4/Itgb3/Maml3/Ccnd1/Lamb3/Col6a3/Notch3/H2-Q4/Mx1/Gm2446/Itga5/Lama5	19
mmu04540	Cellular Processes	Cellular community - eukaryotes	Gap junction - Mus musculus (house mouse)	6/380	86/9574	0.0697674	1.75777	1.43504	0.1261	0.42343	0.360485	Itpr2/Prkg1/Adcy5/Tubb6/Gucy1a1/Prkcg	6
mmu04152	Environmental Information Processing	Signal transduction	AMPK signaling pathway - Mus musculus (house mouse)	8/380	127/9574	0.0629921	1.58707	1.35397	0.132	0.438624	0.37342	Ppp2r2c/Cpt1a/Tsc1/Pfkm/Adipor2/Ccnd1/Gm2446/Irs2	8
mmu04658	Organismal Systems	Immune system	Th1 and Th2 cell differentiation - Mus musculus (house mouse)	6/380	88/9574	0.0681818	1.71782	1.37525	0.136427	0.448663	0.381967	Stat5a/Maml3/Mapk11/Jak3/Notch3/Dll1	6
mmu05230	Human Diseases	Cancer: overview	Central carbon metabolism in cancer - Mus musculus (house mouse)	5/380	69/9574	0.0724638	1.82571	1.39939	0.138263	0.450059	0.383155	G6pdx/Pfkm/Fgfr3/Slc1a5/Ldhb	5
mmu04630	Environmental Information Processing	Signal transduction	JAK-STAT signaling pathway - Mus musculus (house mouse)	10/380	171/9574	0.0584795	1.47338	1.2698	0.142368	0.456726	0.388831	Il20/Il20rb/Stat5a/Thpo/Lif/Jak3/Ccnd1/Socs1/Ctf1/Csf3	10
mmu04015	Environmental Information Processing	Signal transduction	Rap1 signaling pathway - Mus musculus (house mouse)	12/380	214/9574	0.0560748	1.41279	1.24154	0.144006	0.456726	0.388831	Tln2/Calml3/Adcy5/Itgb3/Mapk11/Kitl/Enah/Ngfr/Fgfr3/Prkcg/Cdh1/Rap1gap	12
mmu00450	Metabolism	Metabolism of other amino acids	Selenocompound metabolism - Mus musculus (house mouse)	2/380	17/9574	0.117647	2.96409	1.64774	0.144606	0.456726	0.388831	Cth/Papss1	2
mmu01240	Metabolism	Global and overview maps	Biosynthesis of cofactors - Mus musculus (house mouse)	9/380	151/9574	0.0596026	1.50167	1.26322	0.14617	0.457138	0.389182	Gulo/Alpl/Rdh12/Rdh11/Ugt1a7c/Ak3/Aldh3a2/Aldh2/Alas2	9
mmu00380	Metabolism	Amino acid metabolism	Tryptophan metabolism - Mus musculus (house mouse)	4/380	52/9574	0.0769231	1.93806	1.37889	0.150506	0.463023	0.394193	Hadh/Aldh3a2/Aldh2/Acat2	4
mmu00030	Metabolism	Carbohydrate metabolism	Pentose phosphate pathway - Mus musculus (house mouse)	3/380	34/9574	0.0882353	2.22307	1.45237	0.150954	0.463023	0.394193	G6pdx/Pfkm/Pgm2	3
mmu04310	Environmental Information Processing	Signal transduction	Wnt signaling pathway - Mus musculus (house mouse)	10/380	175/9574	0.0571429	1.4397	1.19343	0.157932	0.479813	0.408486	Tle1/Tle2/Lgr5/Apcdd1/Wnt4/Lgr6/Sfrp2/Ccdc88c/Ccnd1/Prkcg	10
mmu04915	Organismal Systems	Endocrine system	Estrogen signaling pathway - Mus musculus (house mouse)	8/380	134/9574	0.0597015	1.50416	1.19482	0.163233	0.484314	0.412318	Gper1/Itpr2/Greb1/Calml3/Krt23/Adcy5/Nos3/Rara	8
mmu01522	Human Diseases	Drug resistance: antineoplastic	Endocrine resistance - Mus musculus (house mouse)	6/380	93/9574	0.0645161	1.62547	1.2322	0.163894	0.484314	0.412318	Gper1/Adcy5/Mapk11/Ccnd1/Notch3/Dll1	6
mmu04814	Cellular Processes	Cell motility	Motor proteins - Mus musculus (house mouse)	11/380	198/9574	0.0555556	1.39971	1.15539	0.163968	0.484314	0.412318	Dync2li1/Kif26b/Kif5c/Tnnc1/Dync1i1/Tubb6/Tnnt3/Myo15b/Myo18a/Tpm2/Acta1	11
mmu00040	Metabolism	Carbohydrate metabolism	Pentose and glucuronate interconversions - Mus musculus (house mouse)	3/380	36/9574	0.0833333	2.09956	1.34371	0.170336	0.493974	0.420542	Sord/Ugt1a7c/Dcxr	3
mmu00051	Metabolism	Carbohydrate metabolism	Fructose and mannose metabolism - Mus musculus (house mouse)	3/380	36/9574	0.0833333	2.09956	1.34371	0.170336	0.493974	0.420542	Sord/Gmds/Pfkm	3
mmu04726	Organismal Systems	Nervous system	Serotonergic synapse - Mus musculus (house mouse)	8/380	136/9574	0.0588235	1.48204	1.15101	0.17274	0.496434	0.422637	Itpr2/Gng12/Alox15/Alox12e/Ptgs2/Adcy5/Cyp2j6/Prkcg	8
mmu00983	Metabolism	Xenobiotics biodegradation and metabolism	Drug metabolism - other enzymes - Mus musculus (house mouse)	6/380	95/9574	0.0631579	1.59125	1.17737	0.175497	0.499852	0.425546	Ces1d/Gstm7/Ces1e/Gstm6/Ugt1a7c/Gstt3	6
mmu05216	Human Diseases	Cancer: specific types	Thyroid cancer - Mus musculus (house mouse)	3/380	37/9574	0.0810811	2.04282	1.29201	0.180282	0.50766	0.432194	Ccnd1/Gadd45g/Cdh1	3
mmu04070	Environmental Information Processing	Signal transduction	Phosphatidylinositol signaling system - Mus musculus (house mouse)	6/380	96/9574	0.0625	1.57467	1.15043	0.181421	0.50766	0.432194	Pip5k1b/Itpr2/Calml3/Plcd1/Sacm1l/Prkcg	6
mmu05202	Human Diseases	Cancer: overview	Transcriptional misregulation in cancer - Mus musculus (house mouse)	12/380	226/9574	0.0530973	1.33777	1.04468	0.187691	0.520639	0.443243	Mitf/Per2/Hpgd/Arnt2/Etv5/Plat/Igfbp3/Mllt3/Ngfr/Gadd45g/Rara/Plau	12
mmu01250	Metabolism	Global and overview maps	Biosynthesis of nucleotide sugars - Mus musculus (house mouse)	3/380	38/9574	0.0789474	1.98906	1.24192	0.190382	0.523549	0.445721	Gale/Gmds/Pgm2	3
mmu04340	Environmental Information Processing	Signal transduction	Hedgehog signaling pathway - Mus musculus (house mouse)	4/380	58/9574	0.0689655	1.73757	1.14539	0.197674	0.534391	0.454951	Ihh/Ccnd1/Grk3/Lrp2	4
mmu04370	Environmental Information Processing	Signal transduction	VEGF signaling pathway - Mus musculus (house mouse)	4/380	58/9574	0.0689655	1.73757	1.14539	0.197674	0.534391	0.454951	Ptgs2/Mapk11/Prkcg/Nos3	4
mmu00220	Metabolism	Amino acid metabolism	Arginine biosynthesis - Mus musculus (house mouse)	2/380	21/9574	0.0952381	2.3995	1.3052	0.201923	0.541288	0.460823	Arg2/Nos3	2
mmu04916	Organismal Systems	Endocrine system	Melanogenesis - Mus musculus (house mouse)	6/380	100/9574	0.06	1.51168	1.04568	0.205882	0.547304	0.465944	Mitf/Wnt4/Calml3/Adcy5/Kitl/Prkcg	6
mmu04730	Organismal Systems	Nervous system	Long-term depression - Mus musculus (house mouse)	4/380	60/9574	0.0666667	1.67965	1.0736	0.214306	0.564988	0.481	Itpr2/Prkg1/Gucy1a1/Prkcg	4
mmu00430	Metabolism	Metabolism of other amino acids	Taurine and hypotaurine metabolism - Mus musculus (house mouse)	2/380	22/9574	0.0909091	2.29043	1.23186	0.216652	0.566492	0.48228	Cdo1/Ggt5	2
mmu05219	Human Diseases	Cancer: specific types	Bladder cancer - Mus musculus (house mouse)	3/380	41/9574	0.0731707	1.84352	1.10036	0.221465	0.57437	0.488987	Ccnd1/Fgfr3/Cdh1	3
mmu00561	Metabolism	Lipid metabolism	Glycerolipid metabolism - Mus musculus (house mouse)	4/380	63/9574	0.0634921	1.59967	0.970801	0.239929	0.608447	0.517998	Dgat2/Mgll/Aldh3a2/Aldh2	4
mmu03250	Genetic Information Processing	Information processing in viruses	Viral life cycle - HIV-1 - Mus musculus (house mouse)	4/380	63/9574	0.0634921	1.59967	0.970801	0.239929	0.608447	0.517998	Mllt3/Serinc3/Ell/Mx1	4
mmu01232	Metabolism	Global and overview maps	Nucleotide metabolism - Mus musculus (house mouse)	5/380	84/9574	0.0595238	1.49969	0.935121	0.240524	0.608447	0.517998	Gmpr/Enpp1/Pnp/Ak3/Ampd3	5
mmu00513	Metabolism	Glycan biosynthesis and metabolism	Various types of N-glycan biosynthesis - Mus musculus (house mouse)	3/380	43/9574	0.0697674	1.75777	1.01244	0.242718	0.608447	0.517998	Hexb/Chst8/Tusc3	3
mmu05415	Human Diseases	Cardiovascular disease	Diabetic cardiomyopathy - Mus musculus (house mouse)	11/380	217/9574	0.0506912	1.27715	0.839545	0.244142	0.608447	0.517998	Cox7a2l/Agt/Pdk2/G6pdx/Mapk11/Cpt2/Pdk3/Sdhd/Prkcg/Nos3/Gapdh	11
mmu00310	Metabolism	Amino acid metabolism	Lysine degradation - Mus musculus (house mouse)	4/380	64/9574	0.0625	1.57467	0.93774	0.248625	0.610089	0.519396	Hadh/Aldh3a2/Aldh2/Acat2	4
mmu04913	Organismal Systems	Endocrine system	Ovarian steroidogenesis - Mus musculus (house mouse)	4/380	64/9574	0.0625	1.57467	0.93774	0.248625	0.610089	0.519396	Ptgs2/Adcy5/Cyp2j6/Acot1	4
mmu00592	Metabolism	Lipid metabolism	alpha-Linolenic acid metabolism - Mus musculus (house mouse)	2/380	25/9574	0.08	2.01558	1.03364	0.261265	0.633938	0.539699	Fads2/Pla2g10	2
mmu04723	Organismal Systems	Nervous system	Retrograde endocannabinoid signaling - Mus musculus (house mouse)	8/380	153/9574	0.0522876	1.31737	0.804506	0.262319	0.633938	0.539699	Itpr2/Mgll/Gng12/Ptgs2/Adcy5/Mapk11/Napepld/Prkcg	8
mmu04977	Organismal Systems	Digestive system	Vitamin digestion and absorption - Mus musculus (house mouse)	2/380	26/9574	0.0769231	1.93806	0.973695	0.276185	0.662428	0.563955	Slc23a1/Lrat	2
mmu04514	Environmental Information Processing	Signaling molecules and interaction	Cell adhesion molecules - Mus musculus (house mouse)	9/380	179/9574	0.0502793	1.26677	0.732463	0.281018	0.666225	0.567187	Cldn8/Cldn3/Sdc2/Alcam/Cadm1/Glg1/Ptprs/H2-Q4/Cdh1	9
mmu00860	Metabolism	Metabolism of cofactors and vitamins	Porphyrin metabolism - Mus musculus (house mouse)	3/380	47/9574	0.0638298	1.60817	0.849694	0.286067	0.666225	0.567187	Ugt1a7c/Heph/Alas2	3
mmu04727	Organismal Systems	Nervous system	GABAergic synapse - Mus musculus (house mouse)	5/380	90/9574	0.0555556	1.39971	0.774518	0.286122	0.666225	0.567187	Gng12/Slc6a13/Adcy5/Slc38a1/Prkcg	5
mmu04912	Organismal Systems	Endocrine system	GnRH signaling pathway - Mus musculus (house mouse)	5/380	90/9574	0.0555556	1.39971	0.774518	0.286122	0.666225	0.567187	Itpr2/Calml3/Adcy5/Mapk11/Gnrh1	5
mmu04966	Organismal Systems	Excretory system	Collecting duct acid secretion - Mus musculus (house mouse)	2/380	27/9574	0.0740741	1.86628	0.916365	0.291087	0.672874	0.572848	Atp6v0a4/Atp6v1c2	2
mmu05221	Human Diseases	Cancer: specific types	Acute myeloid leukemia - Mus musculus (house mouse)	4/380	70/9574	0.0571429	1.4397	0.750611	0.301993	0.677613	0.576883	Per2/Stat5a/Ccnd1/Rara	4
mmu04145	Cellular Processes	Transport and catabolism	Phagosome - Mus musculus (house mouse)	9/380	183/9574	0.0491803	1.23909	0.663875	0.30276	0.677613	0.576883	Atp6v0a4/Atp6v1c2/Thbs4/Sftpd/Dync1i1/Itgb3/Tubb6/H2-Q4/Itga5	9
mmu04218	Cellular Processes	Cell growth and death	Cellular senescence - Mus musculus (house mouse)	9/380	183/9574	0.0491803	1.23909	0.663875	0.30276	0.677613	0.576883	Itpr2/Tsc1/Igfbp3/Calml3/Mapk11/Ccnd1/Gadd45g/H2-Q4/Trpv4	9
mmu05163	Human Diseases	Infectious disease: viral	Human cytomegalovirus infection - Mus musculus (house mouse)	12/380	254/9574	0.0472441	1.1903	0.624909	0.308839	0.677613	0.576883	Itpr2/Gng12/Tsc1/Calml3/Ptgs2/Adcy5/Itgb3/Mapk11/Ccnd1/Tapbp/H2-Q4/Prkcg	12
mmu04724	Organismal Systems	Nervous system	Glutamatergic synapse - Mus musculus (house mouse)	6/380	116/9574	0.0517241	1.30318	0.667864	0.313061	0.677613	0.576883	Itpr2/Gng12/Adcy5/Slc38a1/Grk3/Prkcg	6
mmu04020	Environmental Information Processing	Signal transduction	Calcium signaling pathway - Mus musculus (house mouse)	12/380	255/9574	0.0470588	1.18563	0.610813	0.313534	0.677613	0.576883	Asph/Atp2b2/Itpr2/Tnnc1/Calml3/Oxtr/Slc8a1/Cacna1g/Plcd1/Fgfr3/Prkcg/Nos3	12
mmu05222	Human Diseases	Cancer: specific types	Small cell lung cancer - Mus musculus (house mouse)	5/380	94/9574	0.0531915	1.34015	0.673734	0.317365	0.677613	0.576883	Ptgs2/Ccnd1/Lamb3/Gadd45g/Lama5	5
mmu04979	Organismal Systems	Digestive system	Cholesterol metabolism - Mus musculus (house mouse)	3/380	50/9574	0.06	1.51168	0.737464	0.318976	0.677613	0.576883	Sort1/Lrp2/Lcat	3
mmu00562	Metabolism	Carbohydrate metabolism	Inositol phosphate metabolism - Mus musculus (house mouse)	4/380	72/9574	0.0555556	1.39971	0.692093	0.320093	0.677613	0.576883	Pip5k1b/Isyna1/Plcd1/Sacm1l	4
mmu04927	Organismal Systems	Endocrine system	Cortisol synthesis and secretion - Mus musculus (house mouse)	4/380	72/9574	0.0555556	1.39971	0.692093	0.320093	0.677613	0.576883	Itpr2/Agt/Adcy5/Cacna1g	4
mmu05218	Human Diseases	Cancer: specific types	Melanoma - Mus musculus (house mouse)	4/380	72/9574	0.0555556	1.39971	0.692093	0.320093	0.677613	0.576883	Mitf/Ccnd1/Gadd45g/Cdh1	4
mmu04066	Environmental Information Processing	Signal transduction	HIF-1 signaling pathway - Mus musculus (house mouse)	6/380	117/9574	0.0512821	1.29204	0.646128	0.320096	0.677613	0.576883	Pfkm/Egln2/Prkcg/Nos3/Ldhb/Gapdh	6
mmu01523	Human Diseases	Drug resistance: antineoplastic	Antifolate resistance - Mus musculus (house mouse)	2/380	29/9574	0.0689655	1.73757	0.80868	0.320751	0.677613	0.576883	Abcc4/Alox12e	2
mmu04917	Organismal Systems	Endocrine system	Prolactin signaling pathway - Mus musculus (house mouse)	4/380	74/9574	0.0540541	1.36188	0.635301	0.338272	0.706265	0.601275	Stat5a/Mapk11/Ccnd1/Socs1	4
mmu02010	Environmental Information Processing	Membrane transport	ABC transporters - Mus musculus (house mouse)	3/380	52/9574	0.0576923	1.45354	0.666683	0.340955	0.706265	0.601275	Abcc4/Abcb1a/Abca7	3
mmu03272			Virion - Hepatitis viruses - Mus musculus (house mouse)	3/380	52/9574	0.0576923	1.45354	0.666683	0.340955	0.706265	0.601275	Dpp4/Cldn8/Cldn3	3
mmu05214	Human Diseases	Cancer: specific types	Glioma - Mus musculus (house mouse)	4/380	75/9574	0.0533333	1.34372	0.607518	0.347378	0.714927	0.608649	Calml3/Ccnd1/Gadd45g/Prkcg	4
mmu00140	Metabolism	Lipid metabolism	Steroid hormone biosynthesis - Mus musculus (house mouse)	5/380	99/9574	0.0505051	1.27246	0.553983	0.356946	0.729909	0.621404	Cyp3a59/Cyp3a25/Cyp3a57/Ugt1a7c/Hsd11b2	5
mmu00020	Metabolism	Carbohydrate metabolism	Citrate cycle (TCA cycle) - Mus musculus (house mouse)	2/380	32/9574	0.0625	1.57467	0.66197	0.364621	0.736165	0.62673	Pcx/Sdhd	2
mmu00630	Metabolism	Carbohydrate metabolism	Glyoxylate and dicarboxylate metabolism - Mus musculus (house mouse)	2/380	32/9574	0.0625	1.57467	0.66197	0.364621	0.736165	0.62673	Pccb/Acat2	2
mmu04710	Organismal Systems	Environmental adaptation	Circadian rhythm - Mus musculus (house mouse)	2/380	34/9574	0.0588235	1.48204	0.57242	0.393266	0.789006	0.671716	Per2/Nr1d1	2
mmu04922	Organismal Systems	Endocrine system	Glucagon signaling pathway - Mus musculus (house mouse)	5/380	104/9574	0.0480769	1.21129	0.440428	0.396702	0.790924	0.673349	Itpr2/Cpt1a/Calml3/Pfkm/Ldhb	5
mmu05213	Human Diseases	Cancer: specific types	Endometrial cancer - Mus musculus (house mouse)	3/380	58/9574	0.0517241	1.30318	0.47081	0.406331	0.79894	0.680173	Ccnd1/Gadd45g/Cdh1	3
mmu00500	Metabolism	Carbohydrate metabolism	Starch and sucrose metabolism - Mus musculus (house mouse)	2/380	35/9574	0.0571429	1.4397	0.529788	0.40737	0.79894	0.680173	Enpp1/Pgm2	2
mmu04010	Environmental Information Processing	Signal transduction	MAPK signaling pathway - Mus musculus (house mouse)	13/380	299/9574	0.0434783	1.09542	0.340798	0.408236	0.79894	0.680173	Ptpn5/Cacnb4/Gng12/Nrtn/Map3k6/Pak1/Mapk11/Kitl/Cacna1g/Ngfr/Fgfr3/Gadd45g/Prkcg	13
mmu04064	Environmental Information Processing	Signal transduction	NF-kappa B signaling pathway - Mus musculus (house mouse)	5/380	107/9574	0.046729	1.17732	0.374988	0.420468	0.817861	0.696282	Ptgs2/Eda/Lbp/Gadd45g/Plau	5
mmu04012	Environmental Information Processing	Signal transduction	ErbB signaling pathway - Mus musculus (house mouse)	4/380	84/9574	0.047619	1.19975	0.373814	0.428935	0.829275	0.705998	Stat5a/Pak1/Nrg2/Prkcg	4
mmu04213	Organismal Systems	Aging	Longevity regulating pathway - multiple species - Mus musculus (house mouse)	3/380	61/9574	0.0491803	1.23909	0.380823	0.438339	0.842351	0.717131	Adcy5/Foxa2/Irs2	3
mmu04931	Human Diseases	Endocrine and metabolic disease	Insulin resistance - Mus musculus (house mouse)	5/380	110/9574	0.0454545	1.14522	0.311412	0.44407	0.848254	0.722156	Agt/Cpt1a/Prkce/Nos3/Irs2	5
mmu04911	Organismal Systems	Endocrine system	Insulin secretion - Mus musculus (house mouse)	4/380	86/9574	0.0465116	1.17185	0.32544	0.446766	0.848324	0.722216	Atp1b1/Atp1a2/Adcy5/Prkcg	4
mmu00730	Metabolism	Metabolism of cofactors and vitamins	Thiamine metabolism - Mus musculus (house mouse)	1/380	15/9574	0.0666667	1.67965	0.535535	0.455536	0.859858	0.732036	Alpl	1
mmu04014	Environmental Information Processing	Signal transduction	Ras signaling pathway - Mus musculus (house mouse)	10/380	236/9574	0.0423729	1.06757	0.213683	0.46234	0.866185	0.737422	Gng12/Pla2g10/Calml3/Pla1a/Pak1/Kitl/Ksr1/Ngfr/Fgfr3/Prkcg	10
mmu04934	Human Diseases	Endocrine and metabolic disease	Cushing syndrome - Mus musculus (house mouse)	7/380	162/9574	0.0432099	1.08866	0.231374	0.464319	0.866185	0.737422	Itpr2/Agt/Wnt4/Adcy5/Ccnd1/Cacna1g/Rasd1	7
mmu05010	Human Diseases	Neurodegenerative disease	Alzheimer disease - Mus musculus (house mouse)	16/380	389/9574	0.0411311	1.03629	0.148544	0.478619	0.883219	0.751924	Cox7a2l/Itpr2/Kif5c/Psen2/Wnt4/Slc39a4/Mme/Bace2/Calml3/Ptgs2/Tubb6/Slc39a11/Slc39a2/Sdhd/Gapdh/Irs2	16
mmu04211	Organismal Systems	Aging	Longevity regulating pathway - Mus musculus (house mouse)	4/380	90/9574	0.0444444	1.11977	0.232072	0.481877	0.883219	0.751924	Tsc1/Adcy5/Adipor2/Irs2	4
mmu04550	Cellular Processes	Cellular community - eukaryotes	Signaling pathways regulating pluripotency of stem cells - Mus musculus (house mouse)	6/380	140/9574	0.0428571	1.07977	0.193305	0.483358	0.883219	0.751924	Wnt4/Lif/Inhbb/Mapk11/Jak3/Fgfr3	6
mmu04216	Cellular Processes	Cell growth and death	Ferroptosis - Mus musculus (house mouse)	2/380	41/9574	0.0487805	1.22901	0.298743	0.488323	0.883219	0.751924	Alox15/Sat1	2
mmu04928	Organismal Systems	Endocrine system	Parathyroid hormone synthesis, secretion and action - Mus musculus (house mouse)	5/380	116/9574	0.0431034	1.08598	0.189405	0.490491	0.883219	0.751924	Slc12a3/Itpr2/Slc34a3/Adcy5/Prkcg	5
mmu00603	Metabolism	Glycan biosynthesis and metabolism	Glycosphingolipid biosynthesis - globo and isoglobo series - Mus musculus (house mouse)	1/380	17/9574	0.0588235	1.48204	0.404402	0.497966	0.883219	0.751924	Hexb	1
mmu03265	Genetic Information Processing	Information processing in viruses	Virion - Ebolavirus, Lyssavirus and Morbillivirus - Mus musculus (house mouse)	1/380	17/9574	0.0588235	1.48204	0.404402	0.497966	0.883219	0.751924	Ngfr	1
mmu05032	Human Diseases	Substance dependence	Morphine addiction - Mus musculus (house mouse)	4/380	92/9574	0.0434783	1.09542	0.186966	0.499104	0.883219	0.751924	Gng12/Adcy5/Grk3/Prkcg	4
mmu04720	Organismal Systems	Nervous system	Long-term potentiation - Mus musculus (house mouse)	3/380	67/9574	0.0447761	1.12812	0.213946	0.500205	0.883219	0.751924	Itpr2/Calml3/Prkcg	3
mmu03440	Genetic Information Processing	Replication and repair	Homologous recombination - Mus musculus (house mouse)	2/380	42/9574	0.047619	1.19975	0.263743	0.501137	0.883219	0.751924	Rpa1/Rad51d	2
mmu00514	Metabolism	Glycan biosynthesis and metabolism	Other types of O-glycan biosynthesis - Mus musculus (house mouse)	2/380	43/9574	0.0465116	1.17185	0.229601	0.513743	0.889538	0.757304	St6gal1/C1galt1	2
mmu00760	Metabolism	Metabolism of cofactors and vitamins	Nicotinate and nicotinamide metabolism - Mus musculus (house mouse)	2/380	43/9574	0.0465116	1.17185	0.229601	0.513743	0.889538	0.757304	Enpp1/Pnp	2
mmu04610	Organismal Systems	Immune system	Complement and coagulation cascades - Mus musculus (house mouse)	4/380	94/9574	0.0425532	1.07212	0.142843	0.516081	0.889538	0.757304	Plat/F3/Plaur/Plau	4
mmu04666	Organismal Systems	Immune system	Fc gamma R-mediated phagocytosis - Mus musculus (house mouse)	4/380	94/9574	0.0425532	1.07212	0.142843	0.516081	0.889538	0.757304	Pip5k1b/Pak1/Prkce/Prkcg	4
mmu05031	Human Diseases	Substance dependence	Amphetamine addiction - Mus musculus (house mouse)	3/380	69/9574	0.0434783	1.09542	0.161721	0.520055	0.889538	0.757304	Calml3/Adcy5/Prkcg	3
mmu04061	Environmental Information Processing	Signaling molecules and interaction	Viral protein interaction with cytokine and cytokine receptor - Mus musculus (house mouse)	4/380	95/9574	0.0421053	1.06083	0.121135	0.524469	0.889538	0.757304	Il20/Il20rb/Cxcl14/Ackr3	4
mmu04962	Organismal Systems	Excretory system	Vasopressin-regulated water reabsorption - Mus musculus (house mouse)	2/380	44/9574	0.0454545	1.14522	0.196271	0.526137	0.889538	0.757304	Dync2li1/Dync1i1	2
mmu04722	Organismal Systems	Nervous system	Neurotrophin signaling pathway - Mus musculus (house mouse)	5/380	121/9574	0.0413223	1.0411	0.0925048	0.528075	0.889538	0.757304	Psen2/Calml3/Sort1/Mapk11/Ngfr	5
mmu05211	Human Diseases	Cancer: specific types	Renal cell carcinoma - Mus musculus (house mouse)	3/380	70/9574	0.0428571	1.07977	0.136183	0.529819	0.889538	0.757304	Arnt2/Pak1/Egln2	3
mmu00785	Metabolism	Metabolism of cofactors and vitamins	Lipoic acid metabolism - Mus musculus (house mouse)	1/380	19/9574	0.0526316	1.32604	0.289197	0.537098	0.893859	0.760982	Bckdha	1
mmu04114	Cellular Processes	Cell growth and death	Oocyte meiosis - Mus musculus (house mouse)	5/380	123/9574	0.0406504	1.02418	0.0548614	0.542767	0.893859	0.760982	Itpr2/Rec8/Calml3/Adcy5/Mapk11	5
mmu04072	Environmental Information Processing	Signal transduction	Phospholipase D signaling pathway - Mus musculus (house mouse)	6/380	149/9574	0.0402685	1.01455	0.0363977	0.54456	0.893859	0.760982	Pip5k1b/Agt/Tsc1/Adcy5/Kitl/Fcer1g	6
mmu05225	Human Diseases	Cancer: specific types	Hepatocellular carcinoma - Mus musculus (house mouse)	7/380	175/9574	0.04	1.00779	0.0211422	0.546361	0.893859	0.760982	Gstm7/Gstm6/Wnt4/Ccnd1/Gstt3/Gadd45g/Prkcg	7
mmu04920	Organismal Systems	Endocrine system	Adipocytokine signaling pathway - Mus musculus (house mouse)	3/380	72/9574	0.0416667	1.04978	0.0861952	0.54901	0.893859	0.760982	Cpt1a/Adipor2/Irs2	3
mmu05231	Human Diseases	Cancer: overview	Choline metabolism in cancer - Mus musculus (house mouse)	4/380	98/9574	0.0408163	1.02836	0.0573612	0.549205	0.893859	0.760982	Pip5k1b/Tsc1/Slc44a3/Prkcg	4
mmu00100	Metabolism	Lipid metabolism	Steroid biosynthesis - Mus musculus (house mouse)	1/380	20/9574	0.05	1.25974	0.236385	0.555507	0.899527	0.765807	Dhcr24	1
mmu05215	Human Diseases	Cancer: specific types	Prostate cancer - Mus musculus (house mouse)	4/380	100/9574	0.04	1.00779	0.0159186	0.565317	0.901279	0.767299	Etv5/Plat/Ccnd1/Plau	4
mmu00360	Metabolism	Amino acid metabolism	Phenylalanine metabolism - Mus musculus (house mouse)	1/380	21/9574	0.047619	1.19975	0.18629	0.573186	0.901279	0.767299	Aoc2	1
mmu00532	Metabolism	Glycan biosynthesis and metabolism	Glycosaminoglycan biosynthesis - chondroitin sulfate / dermatan sulfate - Mus musculus (house mouse)	1/380	21/9574	0.047619	1.19975	0.18629	0.573186	0.901279	0.767299	Chst13	1
mmu03273			Virion - Lassa virus and SFTS virus - Mus musculus (house mouse)	1/380	21/9574	0.047619	1.19975	0.18629	0.573186	0.901279	0.767299	Dag1	1
mmu00564	Metabolism	Lipid metabolism	Glycerophospholipid metabolism - Mus musculus (house mouse)	4/380	101/9574	0.039604	0.997811	-0.00449526	0.573254	0.901279	0.767299	Sgms2/Pla2g10/Pla1a/Lcat	4
mmu00565	Metabolism	Lipid metabolism	Ether lipid metabolism - Mus musculus (house mouse)	2/380	48/9574	0.0416667	1.04978	0.0702894	0.573543	0.901279	0.767299	Pla2g10/Gal3st1	2
mmu04115	Cellular Processes	Cell growth and death	p53 signaling pathway - Mus musculus (house mouse)	3/380	75/9574	0.04	1.00779	0.0137678	0.576915	0.901279	0.767299	Igfbp3/Ccnd1/Gadd45g	3
mmu04973	Organismal Systems	Digestive system	Carbohydrate digestion and absorption - Mus musculus (house mouse)	2/380	49/9574	0.0408163	1.02836	0.040456	0.584843	0.901279	0.767299	Atp1b1/Atp1a2	2
mmu05220	Human Diseases	Cancer: specific types	Chronic myeloid leukemia - Mus musculus (house mouse)	3/380	76/9574	0.0394737	0.994529	-0.00973451	0.585974	0.901279	0.767299	Stat5a/Ccnd1/Gadd45g	3
mmu04926	Organismal Systems	Endocrine system	Relaxin signaling pathway - Mus musculus (house mouse)	5/380	130/9574	0.0384615	0.969028	-0.0722806	0.592404	0.901279	0.767299	Gng12/Adcy5/Mapk11/Rxfp1/Nos3	5
mmu04721	Organismal Systems	Nervous system	Synaptic vesicle cycle - Mus musculus (house mouse)	3/380	77/9574	0.038961	0.981613	-0.0329324	0.594908	0.901279	0.767299	Atp6v0a4/Atp6v1c2/Slc6a13	3
mmu05133	Human Diseases	Infectious disease: bacterial	Pertussis - Mus musculus (house mouse)	3/380	77/9574	0.038961	0.981613	-0.0329324	0.594908	0.901279	0.767299	Calml3/Mapk11/Itga5	3
mmu05144	Human Diseases	Infectious disease: parasitic	Malaria - Mus musculus (house mouse)	3/380	77/9574	0.038961	0.981613	-0.0329324	0.594908	0.901279	0.767299	Sdc2/Thbs4/Csf3	3
mmu04390	Environmental Information Processing	Signal transduction	Hippo signaling pathway - Mus musculus (house mouse)	6/380	158/9574	0.0379747	0.956762	-0.11141	0.602374	0.901279	0.767299	Ppp2r2c/Wnt4/Wwc1/Tead4/Ccnd1/Cdh1	6
mmu04659	Organismal Systems	Immune system	Th17 cell differentiation - Mus musculus (house mouse)	4/380	105/9574	0.0380952	0.959799	-0.084205	0.604169	0.901279	0.767299	Stat5a/Mapk11/Jak3/Rara	4
mmu00515	Metabolism	Glycan biosynthesis and metabolism	Mannose type O-glycan biosynthesis - Mus musculus (house mouse)	1/380	23/9574	0.0434783	1.09542	0.0931446	0.606468	0.901279	0.767299	Large1	1
mmu03430	Genetic Information Processing	Replication and repair	Mismatch repair - Mus musculus (house mouse)	1/380	23/9574	0.0434783	1.09542	0.0931446	0.606468	0.901279	0.767299	Rpa1	1
mmu04714	Organismal Systems	Environmental adaptation	Thermogenesis - Mus musculus (house mouse)	9/380	238/9574	0.0378151	0.952742	-0.150088	0.607445	0.901279	0.767299	Cox7a2l/Mgll/Cpt1a/Prkg1/Tsc1/Adcy5/Mapk11/Cpt2/Sdhd	9
mmu01521	Human Diseases	Drug resistance: antineoplastic	EGFR tyrosine kinase inhibitor resistance - Mus musculus (house mouse)	3/380	80/9574	0.0375	0.944803	-0.100786	0.62095	0.912635	0.776967	Nrg2/Fgfr3/Prkcg	3
mmu05170	Human Diseases	Infectious disease: viral	Human immunodeficiency virus 1 infection - Mus musculus (house mouse)	9/380	241/9574	0.0373444	0.940882	-0.188964	0.622496	0.912635	0.776967	Itpr2/Ap1s3/Gng12/Calml3/Pak1/Mapk11/Tapbp/H2-Q4/Prkcg	9
mmu05146	Human Diseases	Infectious disease: parasitic	Amoebiasis - Mus musculus (house mouse)	4/380	108/9574	0.037037	0.933138	-0.142059	0.626445	0.912635	0.776967	Arg2/Lamb3/Prkcg/Lama5	4
mmu01524	Human Diseases	Drug resistance: antineoplastic	Platinum drug resistance - Mus musculus (house mouse)	3/380	81/9574	0.037037	0.933138	-0.122852	0.629374	0.912635	0.776967	Gstm7/Gstm6/Gstt3	3
mmu04380	Organismal Systems	Development and regeneration	Osteoclast differentiation - Mus musculus (house mouse)	5/380	136/9574	0.0367647	0.926277	-0.176034	0.632488	0.912635	0.776967	Mitf/Itpr2/Itgb3/Mapk11/Socs1	5
mmu05145	Human Diseases	Infectious disease: parasitic	Toxoplasmosis - Mus musculus (house mouse)	4/380	109/9574	0.0366972	0.924577	-0.160997	0.633692	0.912635	0.776967	Mapk11/Lamb3/Socs1/Lama5	4
mmu05310	Human Diseases	Immune disease	Asthma - Mus musculus (house mouse)	1/380	25/9574	0.04	1.00779	0.00792798	0.637161	0.912635	0.776967	Fcer1g	1
mmu00510	Metabolism	Glycan biosynthesis and metabolism	N-Glycan biosynthesis - Mus musculus (house mouse)	2/380	54/9574	0.037037	0.933138	-0.100166	0.63801	0.912635	0.776967	St6gal1/Tusc3	2
mmu04350	Environmental Information Processing	Signal transduction	TGF-beta signaling pathway - Mus musculus (house mouse)	4/380	110/9574	0.0363636	0.916172	-0.179767	0.640847	0.912635	0.776967	Chrd/Inhbb/Lrrc32/Hamp	4
mmu04062	Organismal Systems	Immune system	Chemokine signaling pathway - Mus musculus (house mouse)	7/380	193/9574	0.0362694	0.913799	-0.245941	0.650088	0.91534	0.77927	Gng12/Cxcl14/Cxcl15/Adcy5/Pak1/Jak3/Grk3	7
mmu00790	Metabolism	Metabolism of cofactors and vitamins	Folate biosynthesis - Mus musculus (house mouse)	1/380	26/9574	0.0384615	0.969028	-0.0321483	0.6516	0.91534	0.77927	Alpl	1
mmu05012	Human Diseases	Neurodegenerative disease	Parkinson disease - Mus musculus (house mouse)	10/380	274/9574	0.0364964	0.919516	-0.274794	0.653045	0.91534	0.77927	Cox7a2l/Itpr2/Kif5c/Slc39a4/Calml3/Adcy5/Tubb6/Slc39a11/Slc39a2/Sdhd	10
mmu04725	Organismal Systems	Nervous system	Cholinergic synapse - Mus musculus (house mouse)	4/380	113/9574	0.0353982	0.891849	-0.235106	0.661762	0.91534	0.77927	Itpr2/Gng12/Adcy5/Prkcg	4
mmu04744	Organismal Systems	Sensory system	Phototransduction - Mus musculus (house mouse)	1/380	27/9574	0.037037	0.933138	-0.0707276	0.665466	0.91534	0.77927	Calml3	1
mmu04950	Human Diseases	Endocrine and metabolic disease	Maturity onset diabetes of the young - Mus musculus (house mouse)	1/380	27/9574	0.037037	0.933138	-0.0707276	0.665466	0.91534	0.77927	Foxa2	1
mmu04981			Folate transport and metabolism - Mus musculus (house mouse)	1/380	27/9574	0.037037	0.933138	-0.0707276	0.665466	0.91534	0.77927	Abcc4	1
mmu04024	Environmental Information Processing	Signal transduction	cAMP signaling pathway - Mus musculus (house mouse)	8/380	224/9574	0.0357143	0.899812	-0.308459	0.670432	0.91534	0.77927	Atp2b2/Abcc4/Atp1b1/Calml3/Atp1a2/Adcy5/Pak1/Oxtr	8
mmu04530	Cellular Processes	Cellular community - eukaryotes	Tight junction - Mus musculus (house mouse)	6/380	170/9574	0.0352941	0.889226	-0.296258	0.67286	0.91534	0.77927	Cldn8/Ppp2r2c/Cldn3/Prkce/Ccnd1/Synpo	6
mmu03420	Genetic Information Processing	Replication and repair	Nucleotide excision repair - Mus musculus (house mouse)	2/380	58/9574	0.0344828	0.868784	-0.203769	0.676584	0.91534	0.77927	Rpa1/Polr2h	2
mmu04146	Cellular Processes	Transport and catabolism	Peroxisome - Mus musculus (house mouse)	3/380	87/9574	0.0344828	0.868784	-0.249946	0.677179	0.91534	0.77927	Ephx2/Dhrs4/Scp2	3
mmu04612	Organismal Systems	Immune system	Antigen processing and presentation - Mus musculus (house mouse)	3/380	87/9574	0.0344828	0.868784	-0.249946	0.677179	0.91534	0.77927	Ctsb/Tapbp/H2-Q4	3
mmu05208	Human Diseases	Cancer: overview	Chemical carcinogenesis - reactive oxygen species - Mus musculus (house mouse)	8/380	229/9574	0.0349345	0.880165	-0.373142	0.694206	0.931201	0.792773	Cox7a2l/Gstm7/Ephx2/Gstm6/Mapk11/Gstt3/Slc26a2/Sdhd	8
mmu04668	Environmental Information Processing	Signal transduction	TNF signaling pathway - Mus musculus (house mouse)	4/380	118/9574	0.0338983	0.854059	-0.324286	0.694752	0.931201	0.792773	Lif/Ptgs2/Mapk11/Bcl3	4
mmu05224	Human Diseases	Cancer: specific types	Breast cancer - Mus musculus (house mouse)	5/380	147/9574	0.0340136	0.856964	-0.355289	0.699428	0.931649	0.793155	Wnt4/Ccnd1/Notch3/Gadd45g/Dll1	5
mmu04670	Organismal Systems	Immune system	Leukocyte transendothelial migration - Mus musculus (house mouse)	4/380	119/9574	0.0336134	0.846882	-0.34169	0.701067	0.931649	0.793155	Cldn8/Cldn3/Mapk11/Prkcg	4
mmu00563	Metabolism	Glycan biosynthesis and metabolism	Glycosylphosphatidylinositol (GPI)-anchor biosynthesis - Mus musculus (house mouse)	1/380	30/9574	0.0333333	0.839825	-0.17863	0.703848	0.931649	0.793155	Gpld1	1
mmu05226	Human Diseases	Cancer: specific types	Gastric cancer - Mus musculus (house mouse)	5/380	150/9574	0.0333333	0.839825	-0.401964	0.716149	0.93515	0.796135	Abcb1a/Wnt4/Ccnd1/Gadd45g/Cdh1	5
[truncated: 77 more rows]

## Sheet: Mfuzz
gene	h0_GE	h3_GE	h6_GE	cluster	membership
2610306O10Rik	-0.800063	-0.321026	1.12108925075013	1	0.60700209918782
2810429I04Rik	-1.10775	0.271623366246703	0.836127389134579	1	0.655251740721731
[truncated: 953 more rows]

## Sheet: Mfuzz KEGG
	group	Description	pvalue	ratio
[truncated: 15 more rows]
